# Supplementary material for: Complete assembly of the Leishmania donovani (HU3 strain) genome and transcriptome annotation
Source: Sci Rep. 2019 Apr 16;9:6127. doi: 10.1038/s41598-019-42511-4 (PMC6467909; doi:10.1038/s41598-019-42511-4)
Supplement: Supplementary file 2 — Dataset 1 [file 41598_2019_42511_MOESM2_ESM.xlsx]

## Sheet: Readme
Complete assembly of the Leishmania donovani (HU3 strain) genome and transcriptome annotation
Esther Camacho, Sandra González-de la Fuente, Alberto Rastrojo, Ramón Peiró-Pastor, Jose Carlos Solana, Laura Tabera, Francisco Gamarro, Fernando Carrasco-Ramiro, Jose M. Requena, Begoña Aguado

## Sheet: Table S1 - pseudogenes
LDHU3 pseudogenes	LmjF orthologs	Predicted function
LDHU3.02.0180	LmjF.02.0120	phosphatidylinositol kinase related protein putative
LDHU3.02.0520	LmjF.02.0440	Transmembrane amino acid transporter protein putative
LDHU3.02.0870	LmjF.02.0740	Peptidase family M3 putative
LDHU3.05.0750	LmjF.05.0670	hypothetical protein conserved
LDHU3.07.1280	LmjF.07.0920	Protein of unknown function (DUF3608) putative
LDHU3.08.0490	LmjF.08.0420	hypothetical protein conserved
LDHU3.10.0690	LmjF.10.0460,LmjF.10.0465,LmjF.10.0480	Leishmanolysin putative
LDHU3.10.0730	LmjF.10.0470	GP63 leishmanolysin
LDHU3.11.1290	LmjF.11.1060	hypothetical protein
LDHU3.12.0560	LmjF.12.0420	hypothetical protein conserved
LDHU3.17.0250	LmjF.17.0080,LmjF.17.0081,LmjF.17.0082,LmjF.17.0083,LmjF.17.0084,LmjF.17.0085,LmjF.17.0086	Elongation factor Tu domain 2/Elongation factor Tu C-inal domain containing protein putative
LDHU3.19.0410	LmjF.19.0360	protein kinase putative
LDHU3.19.0430	LmjF.19.0380	WD domain G-beta repeat putative
LDHU3.23.1390	LmjF.23.0845	hypothetical protein
LDHU3.23.1460	LmjF.23.0910:pseudogenic trancript	hypothetical protein
LDHU3.26.2860	LmjF.26.2170	cornifin (SPRR) family putative
LDHU3.27.0040	LmjF.27.0020	Meckelin (Transmembrane protein 67) putative
LDHU3.27.0640	LmjF.27.0510	calpain-like cysteine peptidase putative
LDHU3.27.1390	LmjF.27.0980	ATP-binding cassette subfamily A member 1 putative
LDHU3.28.4330	LmjF.28.3010	hypothetical protein conserved
LDHU3.29.3990	LmjF.29.2600	poly(A) polymerase putative
LDHU3.30.2280	LmjF.30.1610	ferric reductase transmembrane protein putative
LDHU3.30.2600	LmjF.30.1900	hypothetical protein conserved
LDHU3.30.2740	LmjF.30.2010	hypothetical protein conserved
LDHU3.30.3510	LmjF.30.2620	hypothetical protein conserved
LDHU3.30.4630	LmjF.30.3420	T-complex protein 11 putative
LDHU3.31.0340	LmjF.31.0260	hypothetical protein conserved
LDHU3.31.1020	LmjF.31.0690	hypothetical protein conserved
LDHU3.31.2000	LmjF.31.1210	Protein of unknown function (DUF3638)/Protein of unknown function (DUF3645)/Zn-finger in Ran binding protein and others putative
LDHU3.31.2120	LmjF.31.1270	pentamidine resistance protein 1
LDHU3.32.0630	LmjF.32.0477	hypothetical protein conserved
LDHU3.32.1920	LmjF.32.1460	phosphatidylinositol 3-related kinase putative
LDHU3.32.3010	LmjF.32.2270	membrane associated protein-like protein
LDHU3.32.4380	LmjF.32.3270	chaperonin alpha subunit putative
LDHU3.33.0260	LmjF.33.0210	hypothetical protein conserved
LDHU3.33.2460	LmjF.33.1535	hypothetical protein conserved
LDHU3.33.3630	LmjF.33.2410	Putative diphthamide synthesis protein putative
LDHU3.33.4490	LmjF.33.2930	hypothetical protein conserved
LDHU3.34.0120	LmjF.34.0085	hypothetical protein conserved
LDHU3.34.0650	LmjF.34.0460	hypothetical protein conserved
LDHU3.34.2270	LmjF.34.1390	Protein of unknown function (DUF1162) putative
LDHU3.35.0470	LmjF.35.0370	ATP-dependent DEAD-box RNA helicase putative
LDHU3.35.0950	LmjF.35.0780	hypothetical protein conserved
LDHU3.35.1440	LmjF.35.1120	Selenoprotein T putative
LDHU3.35.5120	LmjF.35.3910	PFPI/DJ-1-like protein putative
LDHU3.36.0270	LmjF.36.0180	elongation factor 2
LDHU3.36.0300	LmjF.36.0190	elongation factor 2

## Sheet: Table S2 - Identical number
Associated Function	Number of copies	LdHU3 Gene ID	LmjF Gene ID
3-hydroxyacyl-ACP_dehydratase_putative	2	LdHU3.07.0560,LdHU3.07.0570	LmjF.07.0430,LmjF.07.0440
3-ketoacyl-CoA_thiolase-like_protein_putative	2	LdHU3.31.2870,LdHU3.31.2880	LmjF.31.1630,LmjF.31.1640
4-coumarate:coa_ligase-like_protein	3	LdHU3.19.1170,LdHU3.19.1180,LdHU3.19.1200	LmjF.19.0985,LmjF.19.0995,LmjF.19.1005
40S_ribosomal_protein_S10_putative	2	LdHU3.36.1380,LdHU3.36.1390	LmjF.36.0980,LmjF.36.0990
40S_ribosomal_protein_S16_putative	2	LdHU3.26.1100,LdHU3.26.1110	LmjF.26.0880,LmjF.26.0900
40S_ribosomal_protein_S17_putative	2	LdHU3.28.3730,LdHU3.28.3740	LmjF.28.2555,LmjF.28.2560
40S_ribosomal_protein_S18_putative	2	LdHU3.36.1320,LdHU3.36.1330	LmjF.36.0930,LmjF.36.0940
40S_ribosomal_protein_S21_putative	2	LdHU3.11.0970,LdHU3.11.0980	LmjF.11.0760,LmjF.11.0780
40S_ribosomal_protein_S23_putative	2	LdHU3.21.1530,LdHU3.21.1540	LmjF.21.1060,LmjF.21.1070
40S_ribosomal_protein_S24e	2	LdHU3.36.4170,LdHU3.36.4180	LmjF.36.2860,LmjF.36.2870
40S_ribosomal_protein_S30_putative	3	LdHU3.30.0880,LdHU3.30.0890,LdHU3.30.0900	LmjF.30.0670,LmjF.30.0680,LmjF.30.0690
40S_ribosomal_protein_S33_putative	2	LdHU3.26.2030,LdHU3.26.2040	LmjF.26.1630,LmjF.26.1640
40S_ribosomal_protein_S4_putative	2	LdHU3.13.1380,LdHU3.13.1390	LmjF.13.1220,LmjF.13.1230
40S_ribosomal_protein_S5	2	LdHU3.11.1190,LdHU3.11.1200	LmjF.11.0960,LmjF.11.0970
40S_ribosomal_protein_S8_putative	2	LdHU3.24.2630,LdHU3.24.2640	LmjF.24.2070,LmjF.24.2080
60S_acidic_ribosomal_protein_P0_putative	2	LdHU3.27.1990,LdHU3.27.2000	LmjF.27.1380,LmjF.27.1390
60S_acidic_ribosomal_protein_P2	2	LdHU3.15.1490,LdHU3.15.1500	LmjF.15.1203,LmjF.15.1207
60S_acidic_ribosomal_protein_P2_putative	2	LdHU3.03.0420,LdHU3.03.0430	LmjF.30.3720,LmjF.30.3730
60S_acidic_ribosomal_protein_P2_putative	2	LdHU3.30.5030,LdHU3.30.5040	LmjF.30.3720,LmjF.30.3730
60S_acidic_ribosomal_protein_P2_putative	2	LdHU3.03.0420,LdHU3.03.0430	LmjF.03.0430,LmjF.03.0440
60S_acidic_ribosomal_protein_putative	2	LdHU3.15.0520,LdHU3.15.0530	LmjF.15.0370,LmjF.15.0380
60S_ribosomal_protein_L13_putative	2	LdHU3.29.3820,LdHU3.29.3830	LmjF.29.2460,LmjF.29.2470
60S_ribosomal_protein_L2_putative	2	LdHU3.35.1890,LdHU3.35.1900	LmjF.35.1430,LmjF.35.1440
60S_ribosomal_protein_L23_putative	2	LdHU3.35.5000,LdHU3.35.5010	LmjF.35.3790,LmjF.35.3800
60S_ribosomal_protein_L23a_putative	2	LdHU3.06.0690,LdHU3.06.0700	LmjF.06.0570,LmjF.06.0580
60S_ribosomal_protein_L35_putative	2	LdHU3.26.3070,LdHU3.26.3080	LmjF.26.2330,LmjF.26.2340
60S_ribosomal_protein_L7_putative	2	LdHU3.26.0230,LdHU3.26.0240	LmjF.26.0170,LmjF.26.0180
60S_ribosomal_protein_L7a_putative	2	LdHU3.07.0680,LdHU3.07.0690	LmjF.07.0500,LmjF.07.0510
60S_ribosomal_subunit_protein_L31_putative	2	LdHU3.35.4380,LdHU3.35.4390	LmjF.35.3280,LmjF.35.3290
61S_acidic_ribosomal_protein_P2_putative	2	LdHU3.30.5030,LdHU3.30.5040	LmjF.30.3720,LmjF.30.3730
Acyl_CoA_binding_protein_putative	2	LdHU3.17.0970,LdHU3.17.0980	LmjF.17.0610,LmjF.17.0620
Acyltransferase_putative	2	LdHU3.29.3530,LdHU3.29.3540	LmjF.29.2270,LmjF.29.2280
adiponectin_receptor_protein_1_putative	2	LdHU3.36.7640,LdHU3.36.7660	LmjF.36.5510,LmjF.36.5520
ADPATP_carrier_protein_1_mitochondrial_precursor_putative	2	LdHU3.19.0210,LdHU3.19.0230	LmjF.19.0200,LmjF.19.0210
Amastin_surface_glycoprotein_putative	7	LdHU3.08.0850,LdHU3.08.0870,LdHU3.08.0890,LdHU3.08.0910,LdHU3.08.0930,LdHU3.08.0950,LdHU3.08.0970	LmjF.08.0700,LmjF.08.0710,LmjF.08.0720,LmjF.08.0730,LmjF.08.0740,LmjF.08.0750,LmjF.08.0760
Amastin_surface_glycoprotein_putative	2	LdHU3.10.0370,LdHU3.10.0380	LmjF.10.0220,LmjF.10.0230
Amastin_surface_glycoprotein_putative	2	LdHU3.36.5850,LdHU3.36.5860	LmjF.36.4130,LmjF.36.4140
amastin-like_protein	2	LdHU3.34.1700,LdHU3.34.1730	LmjF.34.0970,LmjF.34.0980
amastin-like_surface_protein-like_protein	4	LdHU3.24.1500,LdHU3.24.1520,LdHU3.24.1530,LdHU3.24.1550	LmjF.24.1250,LmjF.24.1260,LmjF.24.1270,LmjF.24.1280
amino_acid_permease_3	2	LdHU3.31.1430,LdHU3.31.1450	LmjF.31.0870,LmjF.31.0880
amino_acid_permease_putative	2	LdHU3.35.7080,LdHU3.35.7100	LmjF.35.5350,LmjF.35.5360
amino_acid_transporter_aATP11_putative	3	LdHU3.31.0420,LdHU3.31.0440,LdHU3.31.0450	LmjF.31.0330,LmjF.31.0340,LmjF.31.0350
aminomethyltransferase_mitochondrial_putative	2	LdHU3.36.5340,LdHU3.36.5360	LmjF.36.3800,LmjF.36.3810
aminopeptidase_putative	2	LdHU3.11.0820,LdHU3.11.0830	LmjF.11.0620,LmjF.11.0630
aquaporin-like_protein	2	LdHU3.32.3130,LdHU3.32.3140	LmjF.32.2370,LmjF.32.2380
Arrestin_(or_S-antigen)_N-inal_domain_containing_protein_putative	2	LdHU3.35.0590,LdHU3.35.0600	LmjF.35.0440,LmjF.35.0450
ATP_synthase_F1_alpha_subunit_putative	2	LdHU3.05.0570,LdHU3.05.0580	LmjF.05.0500,LmjF.05.0510
ATP_synthase_subunit_beta_mitochondrial_putative	2	LdHU3.25.1540,LdHU3.25.1550	LmjF.25.1170,LmjF.25.1180
ATP-binding_cassette_protein_subfamily_G_member_1_putative	3	LdHU3.06.0110,LdHU3.06.0120,LdHU3.06.0140	LmjF.06.0080,LmjF.06.0090,LmjF.06.0100
beta-fructofuranosidase_putative	2	LdHU3.04.0370,LdHU3.04.0380	LmjF.04.0310,LmjF.04.0320
branched-chain_amino_acid_aminotransferase_putative	2	LdHU3.27.2990,LdHU3.27.3010	LmjF.27.2030,LmjF.27.2035
c2_domain_protein_putative	2	LdHU3.31.1200,LdHU3.31.1210	LmjF.31.0780,LmjF.31.0790
calmodulin_putative	3	LdHU3.09.1120,LdHU3.09.1130,LdHU3.09.1150	LmjF.09.0910,LmjF.09.0920,LmjF.09.0930
cAMP_specific_phosphodiesterase_putative	2	LdHU3.15.1860,LdHU3.15.1870	LmjF.15.1475,LmjF.15.1480
ChaC-like_protein_putative	2	LdHU3.22.1520,LdHU3.22.1530	LmjF.22.1190,LmjF.22.1200
chaperonin_HSP60_mitochondrial_precursor	2	LdHU3.36.2770,LdHU3.36.2780	LmjF.36.2020,LmjF.36.2030
citrate_synthase_putative	2	LdHU3.18.0900,LdHU3.18.0930	LmjF.18.0670,LmjF.18.0680
conserved_protein_unknown_function	2	LdHU3.20.0930,LdHU3.20.0940	LmjF.20.0700,LmjF.20.0705
CRAL/TRIO_domain_containing_protein_putative	2	LdHU3.31.0380,LdHU3.31.0390	LmjF.31.0300,LmjF.31.0310
CRAL/TRIO_domain_containing_protein_putative	3	LdHU3.31.3770,LdHU3.31.3790,LdHU3.31.3800	LmjF.31.2050,LmjF.31.2060,LmjF.31.2070
CRAL/TRIO_domain_containing_protein_putative	2	LdHU3.32.1680,LdHU3.32.1690	LmjF.32.1260,LmjF.32.1270
cysteine_peptidase_B_(CPB)	8	LdHU3.08.1300,LdHU3.08.1310,LdHU3.08.1320,LdHU3.08.1330,LdHU3.08.1340,LdHU3.08.1350,LdHU3.08.1360,LdHU3.08.1370	LmjF.08.1010,LmjF.08.1020,LmjF.08.1030,LmjF.08.1040,LmjF.08.1050,LmjF.08.1060,LmjF.08.1070,LmjF.08.1080
cytochrome_c_putative	2	LdHU3.16.1650,LdHU3.16.1660	LmjF.16.1310,LmjF.16.1320
DEAD_box_RNA_helicase_putative	2	LdHU3.36.2510,LdHU3.36.2520	LmjF.36.1840,LmjF.36.1850
DNA_polymerase_eta_putative	2	LdHU3.21.0730,LdHU3.21.0740	LmjF.21.0620,LmjF.21.0630
ecotin_putative	2	LdHU3.15.0680,LdHU3.15.0690	LmjF.15.0510,LmjF.15.0520
eukaryotic_initiation_factor_4a_putative	2	LdHU3.01.0890,LdHU3.01.0900	LmjF.01.0770,LmjF.01.0780
Exonuclease_putative	3	LdHU3.29.0780,LdHU3.29.0790,LdHU3.29.0810	LmjF.29.0540,LmjF.29.0550,LmjF.29.0560
ferredoxin_2fe-2s-like_protein	4	LdHU3.31.4600,LdHU3.31.4610,LdHU3.31.4620,LdHU3.31.4630	LmjF.31.2480,LmjF.31.2490,LmjF.31.2500,LmjF.31.2510
flagellar_calcium-binding_protein_putative	2	LdHU3.16.1090,LdHU3.16.1100	LmjF.16.0910,LmjF.16.0920
Fusaric_acid_resistance_protein-like_putative	2	LdHU3.12.0830,LdHU3.12.0860	LmjF.12.0570,LmjF.12.0590
glyceraldehyde_3-phosphate_dehydrogenase_glycosomal	2	LdHU3.30.3980,LdHU3.30.3990	LmjF.30.2970,LmjF.30.2980
glycosomal_phosphoenolpyruvate_carboxykinase_putative	2	LdHU3.27.2640,LdHU3.27.2650	LmjF.27.1805,LmjF.27.1810
GPR1/FUN34/yaaH_family_putative	4	LdHU3.03.0360,LdHU3.03.0370,LdHU3.03.0380,LdHU3.03.0390	LmjF.03.0370,LmjF.03.0380,LmjF.03.0390,LmjF.03.0400
haloacid_dehalogenase-like_hydrolase-like_protein	2	LdHU3.28.1830,LdHU3.28.1850	LmjF.28.1350,LmjF.28.1360
heat_shock_protein_83-17	10	LdHU3.33.0460,LdHU3.33.0480,LdHU3.33.0500,LdHU3.33.0520,LdHU3.33.0530,LdHU3.33.0540,LdHU3.33.0550,LdHU3.33.0560,LdHU3.33.0570,LdHU3.33.0580	LmjF.33.0312,LmjF.33.0314,LmjF.33.0316,LmjF.33.0318,LmjF.33.0320,LmjF.33.0323,LmjF.33.0326,LmjF.33.0330,LmjF.33.0333,LmjF.33.0336
hexokinase_putative	2	LdHU3.21.0300,LdHU3.21.0320	LmjF.21.0240,LmjF.21.0250
histone_H2A_putative	3	LdHU3.21.1360,LdHU3.21.1370,LdHU3.21.1380	LmjF.21.0915,LmjF.21.0920,LmjF.21.0930
histone_H2B	3	LdHU3.19.0030,LdHU3.19.0040,LdHU3.19.0050	LmjF.19.0030,LmjF.19.0040,LmjF.19.0050
histone_H3	4	LdHU3.16.0690,LdHU3.16.0700,LdHU3.16.0730,LdHU3.16.0740	LmjF.16.0570,LmjF.16.0575,LmjF.16.0600,LmjF.16.0610
hydrolase-like_protein	2	LdHU3.17.1610,LdHU3.17.1620	LmjF.17.1040,LmjF.17.1050
iron_superoxide_dismutase_putative	2	LdHU3.32.2410,LdHU3.32.2420	LmjF.32.1820,LmjF.32.1830
iron/zinc_transporter_protein-like_protein	2	LdHU3.31.5400,LdHU3.31.5420	LmjF.31.3060,LmjF.31.3070
Isochorismatase_family_putative	2	LdHU3.08.0370,LdHU3.08.0380	LmjF.08.0300,LmjF.08.0310
kinase-like_protein	2	LdHU3.20.1710,LdHU3.20.1730	LmjF.20.1330,LmjF.20.1340
kinesin_putative	2	LdHU3.16.1850,LdHU3.16.1860	LmjF.16.1460,LmjF.16.1470
kinesin_putative	3	LdHU3.19.0760,LdHU3.19.0770,LdHU3.19.0780	LmjF.19.0680,LmjF.19.0690,LmjF.19.0700
kinesin_putative	2	LdHU3.29.3690,LdHU3.29.3710	LmjF.29.2380,LmjF.29.2390
kinetoplastid_kinetochore_protein_10_putative	2	LdHU3.09.0570,LdHU3.09.0590	LmjF.09.0400,LmjF.09.0410
kinetoplastid_membrane_protein-11	2	LdHU3.35.2890,LdHU3.35.2900	LmjF.35.2210,LmjF.35.2220
long-chain-fatty-acid-CoA_ligase_putative	2	LdHU3.01.0580,LdHU3.01.0590	LmjF.01.0490,LmjF.01.0500
long-chain-fatty-acid-CoA_ligase_putative	2	LdHU3.01.0610,LdHU3.01.0630	LmjF.01.0520,LmjF.01.0530
macrophage_migration_inhibitory_factor-like_protein	2	LdHU3.33.2730,LdHU3.33.2740	LmjF.33.1740,LmjF.33.1750
mannosyltransferase-like_protein	2	LdHU3.31.3440,LdHU3.31.3460	LmjF.31.1870,LmjF.31.1880
Metallo-beta-lactamase_superfamily/Beta-lactamase_superfamily_domain_containing_protein_putative	2	LdHU3.22.1450,LdHU3.22.1460	LmjF.22.1120,LmjF.22.1130
Metallo-dependent_phosphatase-like_domain-containing_protein	2	LdHU3.20.0500,LdHU3.20.0520	LmjF.20.0370,LmjF.20.0375
Methyltransferase_domain/Methyltransferase_TRM13_putative	2	LdHU3.24.0660,LdHU3.24.0670	LmjF.24.0540,LmjF.24.0550
Mitochondrial_carrier_protein_putative	3	LdHU3.18.1600,LdHU3.18.1610,LdHU3.18.1620	LmjF.18.1260,LmjF.18.1265,LmjF.18.1270
mitochondrial_chaperone_putative	2	LdHU3.22.1220,LdHU3.22.1230	LmjF.22.0930,LmjF.22.0940
mitochondrial_phosphate_transporter_putative	2	LdHU3.35.5920,LdHU3.35.5930	LmjF.35.4420,LmjF.35.4430
NADH-cytochrome_b5_reductase_putative	2	LdHU3.22.1020,LdHU3.22.1030	LmjF.22.0770,LmjF.22.0780
NADH-dependent_fumarate_reductase_putative	2	LdHU3.35.1560,LdHU3.35.1590	LmjF.35.1180,LmjF.35.1190
nascent_CDS_associated_complex_subunit-_like_protein_copy_2	2	LdHU3.04.0990,LdHU3.04.1000	LmjF.04.0760,LmjF.04.0770
Nodulin-like/Major_Facilitator_Superfamily_putative	2	LdHU3.11.0880,LdHU3.11.0890	LmjF.11.0670,LmjF.11.0680
nucleoside_transporter_1_putative	2	LdHU3.15.1540,LdHU3.15.1550	LmjF.15.1230,LmjF.15.1240
NUDIX_hydrolase_dihydroneopterin_triphosphate_pyrophosphohydrolase/hydrolase_putative	2	LdHU3.32.2030,LdHU3.32.2040	LmjF.32.1530,LmjF.32.1540
oligosaccharyl_transferase_subunit_putative	4	LdHU3.35.1470,LdHU3.35.1490,LdHU3.35.1520,LdHU3.35.1540	LmjF.35.1130,LmjF.35.1140,LmjF.35.1150,LmjF.35.1160
oxidoreductase-like_protein	2	LdHU3.23.0860,LdHU3.23.0870	LmjF.23.1590,LmjF.23.1600
P-type_H+-ATPase_putative	2	LdHU3.18.1890,LdHU3.18.1900	LmjF.18.1510,LmjF.18.1520
palmitoyl_acyltransferase_7_putative	2	LdHU3.11.1300,LdHU3.11.1310	LmjF.11.1080,LmjF.11.1090
paraflagellar_rod_protein_1D_putative	3	LdHU3.16.1790,LdHU3.16.1800,LdHU3.16.1810	LmjF.16.1425,LmjF.16.1427,LmjF.16.1430
pentamidine_resistance_protein_1	2	LdHU3.23.0280,LdHU3.23.0300	LmjF.23.0210,LmjF.23.0220
pentamidine_resistance_protein_2	3	LdHU3.31.2120,LdHU3.31.2140,LdHU3.31.2160	LmjF.31.1270,LmjF.31.1280,LmjF.31.1290
phosphoglycerate_kinase_C_glycosomal	2	LdHU3.20.0120,LdHU3.20.0130	LmjF.20.0100,LmjF.20.0110
PLAC8_family_putative	2	LdHU3.01.0800,LdHU3.01.0820	LmjF.01.0690,LmjF.01.0700
PPPDE_putative_peptidase_domain_containing_protein_putative	2	LdHU3.09.1610,LdHU3.09.1620	LmjF.09.1300,LmjF.09.1310
PRA1_family_protein_putative	2	LdHU3.33.2430,LdHU3.33.2450	LmjF.33.1520,LmjF.33.1530
predicted_C2_domain_protein	2	LdHU3.36.6150,LdHU3.36.6160	LmjF.36.4320,LmjF.36.4330
prolyl-tRNA_synthetase_putative	2	LdHU3.18.1540,LdHU3.18.1550	LmjF.18.1210,LmjF.18.1220
Protein_Associated_with_Differentiation_putative	2	LdHU3.11.0860,LdHU3.11.0870	LmjF.11.0650,LmjF.11.0660
protein_kinase_putative	2	LdHU3.07.0220,LdHU3.07.0230	LmjF.07.0160,LmjF.07.0170
protein_kinase_putative	2	LdHU3.27.3640,LdHU3.27.3650	LmjF.27.2460,LmjF.27.2470
protein_kinase_putative	2	LdHU3.31.3260,LdHU3.31.3280	LmjF.31.1830,LmjF.31.1840
Protein_of_unknown_function_(DUF1861)_putative	7	LdHU3.10.1740,LdHU3.10.1760,LdHU3.10.1770,LdHU3.10.1790,LdHU3.10.1800,LdHU3.10.1810,LdHU3.10.1820	LmjF.10.1230,LmjF.10.1240,LmjF.10.1250,LmjF.10.1260,LmjF.10.1270,LmjF.10.1280,LmjF.10.1290
Protein_of_unknown_function_(DUF3184)_putative	6	LdHU3.16.1210,LdHU3.16.1240,LdHU3.16.1250,LdHU3.16.1290,LdHU3.16.1310,LdHU3.16.1320	LmjF.16.1000,LmjF.16.1005,LmjF.16.1010,LmjF.16.1015,LmjF.16.1020,LmjF.16.1030
Protein_of_unknown_function_(DUF3184)_putative	2	LdHU3.24.0550,LdHU3.24.0560	LmjF.24.0440,LmjF.24.0450
Protein_of_unknown_function_(DUF3522)_putative	2	LdHU3.17.0040,LdHU3.17.0050	LmjF.17.0020,LmjF.17.0025
Protein_of_unknown_function_(DUF423)_putative	3	LdHU3.28.2070,LdHU3.28.2080,LdHU3.28.2100	LmjF.28.1490,LmjF.28.1500,LmjF.28.1510
protein_phosphatase_2C-like_protein	2	LdHU3.34.3830,LdHU3.34.3850	LmjF.34.2500,LmjF.34.2510
pumilio_protein_9_putative	2	LdHU3.20.1770,LdHU3.20.1790	LmjF.20.1365,LmjF.20.1370
Putative_integral_membrane_protein_conserved_region_(DUF2404)_putative	2	LdHU3.12.1520,LdHU3.12.1530	LmjF.12.1160,LmjF.12.1170
Qa-SNARE_protein	2	LdHU3.28.2040,LdHU3.28.2060	LmjF.28.1470,LmjF.28.1480
Qb-SNARE_protein_putative	2	LdHU3.23.2360,LdHU3.23.2370	LmjF.23.1740,LmjF.23.1750
receptor_for_activated_C_kinase_1	2	LdHU3.28.3930,LdHU3.28.3950	LmjF.28.2740,LmjF.28.2750
Regulator_of_chromosome_condensation_(RCC1)_repeat_putative	2	LdHU3.26.0940,LdHU3.26.0950	LmjF.26.0740,LmjF.26.0750
Rhodanese-like_domain_containing_protein_putative	3	LdHU3.09.1800,LdHU3.09.1810,LdHU3.09.1820	LmjF.09.1450,LmjF.09.1460,LmjF.09.1470
ribosomal_protein_L1a_putative	3	LdHU3.29.1610,LdHU3.29.1620,LdHU3.29.1630	LmjF.29.1070,LmjF.29.1080,LmjF.29.1090
ribosomal_protein_L3_putative	4	LdHU3.34.4680,LdHU3.34.4690,LdHU3.34.4700,LdHU3.34.4710	LmjF.34.2870,LmjF.34.2880,LmjF.34.2890,LmjF.34.2900
ribosomal_protein_S7_putative	2	LdHU3.01.0460,LdHU3.01.0470	LmjF.01.0410,LmjF.01.0420
RNA_recognition_motif._(a.k.a._RRM_RBD_or_RNP_domain)_putative	2	LdHU3.31.1730,LdHU3.31.1750	LmjF.31.1030,LmjF.31.1040
RNA_recognition_motif._(a.k.a._RRM_RBD_or_RNP_domain)_putative	3	LdHU3.18.0180,LdHU3.18.0190,LdHU3.18.0210	LmjF.18.0170,LmjF.18.0180,LmjF.18.0190
RNA_recognition_motif._(a.k.a._RRM_RBD_or_RNP_domain)_putative	3	LdHU3.33.2290,LdHU3.33.2310,LdHU3.33.2350	LmjF.33.1440,LmjF.33.1450,LmjF.33.1460
RNA-binding_protein_5-like_protein	2	LdHU3.09.0130,LdHU3.09.0150	LmjF.09.0080,LmjF.09.0090
RNA-binding_protein_putative_UPB1	2	LdHU3.25.0580,LdHU3.25.0600	LmjF.25.0490,LmjF.25.0500
serine/threonine_protein_kinase_putative	2	LdHU3.36.2020,LdHU3.36.2040	LmjF.36.1520,LmjF.36.1530
serine/threonine-protein_phosphatase_PP1_putative	4	LdHU3.34.1310,LdHU3.34.1330,LdHU3.34.1340,LdHU3.34.1350	LmjF.34.0780,LmjF.34.0790,LmjF.34.0800,LmjF.34.0810
short_chain_dehydrogenase_putative	2	LdHU3.35.1630,LdHU3.35.1640	LmjF.35.1220,LmjF.35.1230
small_myristoylated_protein-3_putative	2	LdHU3.14.1150,LdHU3.14.1160	LmjF.14.0850,LmjF.14.0860
sodium_stibogluconate_resistance_protein_putative	2	LdHU3.31.1560,LdHU3.31.1590	LmjF.31.0920,LmjF.31.0930,LmjF.31.0950,LmjF.31.0960
SPFH_domain_/_Band_7_family_putative	2	LdHU3.19.1530,LdHU3.19.1540	LmjF.19.1280,LmjF.19.1290
sterol_24-c-methyltransferase_putative	2	LdHU3.36.3380,LdHU3.36.3390	LmjF.36.2380,LmjF.36.2390
succinyl-CoA_synthetase_alpha_subunit_putative	2	LdHU3.25.2690,LdHU3.25.2700	LmjF.25.2130,LmjF.25.2140
succinyl-coa:3-ketoacid-coenzyme_a_transferase-_like_protein	2	LdHU3.30.2630,LdHU3.30.2640	LmjF.30.1930,LmjF.30.1940
sucrose_hydrolase-like_protein	2	LdHU3.23.1420,LdHU3.23.1430	LmjF.23.0870,LmjF.23.0880
surface_antigen-like_protein	4	LdHU3.04.0240,LdHU3.04.0250,LdHU3.04.0260,LdHU3.04.0270	LmjF.04.0180,LmjF.04.0190,LmjF.04.0200,LmjF.04.0210
surface_membrane_protein_gp46-like_protein	2	LdHU3.31.2570,LdHU3.31.2590	LmjF.31.1450,LmjF.31.1460
surface_protein_amastin_putative	2	LdHU3.30.1160,LdHU3.30.1170	LmjF.30.0850,LmjF.30.0860
translation_initiation_factor_EIF-2B_gamma_subunit_putative	2	LdHU3.09.1370,LdHU3.09.1380	LmjF.09.1070,LmjF.09.1090
translationally_controlled_tumor_protein_(TCTP)_putative	2	LdHU3.24.1900,LdHU3.24.1920	LmjF.24.1500,LmjF.24.1510
transmembrane_protein_putative	2	LdHU3.20.0270,LdHU3.20.0280	LmjF.20.0230,LmjF.20.0240
tryparedoxin-like_protein	2	LdHU3.29.1680,LdHU3.29.1700	LmjF.29.1130,LmjF.29.1140
tuzin_putative	2	LdHU3.08.1010,LdHU3.08.1020	LmjF.08.0780,LmjF.08.0790
vacuolar_ATP_synthase_putative	2	LdHU3.21.2570,LdHU3.21.2580	LmjF.21.1790,LmjF.21.1800
voltage-dependent_anion-selective_channel_putative	2	LdHU3.02.0530,LdHU3.02.0550	LmjF.02.0450,LmjF.02.0460
WD_domain_G-beta_repeat_putative	2	LdHU3.21.1750,LdHU3.21.1760	LmjF.21.1230,LmjF.21.1240
WD_domain_G-beta_repeat_putative	2	LdHU3.33.1940,LdHU3.33.1950	LmjF.33.1230,LmjF.33.1240
Zinc_finger_C3HC4_type_(RING_finger)_containing_protein_putative	2	LdHU3.10.0630,LdHU3.10.0640	LmjF.10.0430,LmjF.10.0440
zinc_finger_protein_family_member_putative	2	LdHU3.36.1000,LdHU3.36.1020	LmjF.36.0730,LmjF.36.0740

## Sheet: Table S3 - Different number
Associated Function	Number of copies	LdHU3 Gene ID	Number of copies	LmjF Gene ID
3-hydroxyisobutyryl-coenzyme_a_hydrolase-like_protein	8	LdHU3.32.4810,LdHU3.32.4840,LdHU3.32.4850,LdHU3.32.4880,LdHU3.32.4900,LdHU3.32.4920,LdHU3.32.4930,LdHU3.32.4950	3	LmjF.32.3650,LmjF.32.3660,LmjF.32.3670
40S_ribosomal_protein_S3A_putative	2	LdHU3.35.0560,LdHU3.35.0570	3	LmjF.35.0400,LmjF.35.0410,LmjF.35.0420
60S_ribosomal_protein_L5_putative	5	LdHU3.35.2440,LdHU3.35.2450,LdHU3.35.2460,LdHU3.35.2470,LdHU3.35.2480	3	LmjF.35.1880,LmjF.35.1890,LmjF.35.1900
alpha_tubulin	7	LdHU3.13.0340,LdHU3.13.0350,LdHU3.13.0360,LdHU3.13.0370,LdHU3.13.0380,LdHU3.13.0390,LdHU3.13.0400	12	LmjF.13.0280,LmjF.13.0290,LmjF.13.0300,LmjF.13.0310,LmjF.13.0320,LmjF.13.0330,LmjF.13.0340,LmjF.13.0350,LmjF.13.0360,LmjF.13.0370,LmjF.13.0380,LmjF.13.0390
amastin-like_protein	5	LdHU3.08.0790,LdHU3.08.0810,LdHU3.08.0830	8	LmjF.08.0670,LmjF.08.0680,LmjF.08.0690,LmjF.08.0810,LmjF.08.0820,LmjF.08.0830,LmjF.08.0840,LmjF.08.0850
amidohydrolase_putative	5	LdHU3.20.2110,LdHU3.20.2120,LdHU3.20.2130,LdHU3.31.1870,LdHU3.31.1890	3	LmjF.20.1550,LmjF.20.1560,LmjF.20.1570
ATG8/AUT7/APG8/PAZ2_putative	7	LdHU3.09.0220,LdHU3.09.0230,LdHU3.09.0240,LdHU3.09.0250,LdHU3.09.0260,LdHU3.09.0270,LdHU3.09.0280	13	LmjF.09.0150,LmjF.09.0152,LmjF.09.0154,LmjF.09.0156,LmjF.09.0158,LmjF.09.0160,LmjF.09.0162,LmjF.09.0164,LmjF.09.0166,LmjF.09.0170,LmjF.09.0172,LmjF.09.0174,LmjF.09.0180
ATG8/AUT7/APG8/PAZ2_putative	14	LdHU3.19.0900,LdHU3.19.0910,LdHU3.19.0920,LdHU3.19.0930,LdHU3.19.0940,LdHU3.19.0950,LdHU3.19.0960,LdHU3.19.0970,LdHU3.19.0980,LdHU3.19.0990,LdHU3.19.1000,LdHU3.19.1030,LdHU3.19.1050,LdHU3.19.1060	11	LmjF.19.0840,LmjF.19.0842,LmjF.19.0844,LmjF.19.0846,LmjF.19.0848,LmjF.19.0850,LmjF.19.0860,LmjF.19.0870,LmjF.19.0880,LmjF.19.0900,LmjF.19.0910
ATP-binding_cassette_subfamily_A_member_1_putative	5	LdHU3.11.1480,LdHU3.11.1510,LdHU3.11.1520,LdHU3.27.1390,LdHU3.27.1420	2	LmjF.11.1240,LmjF.11.1250
beta_tubulin	6	LdHU3.33.1330,LdHU3.33.1340,LdHU3.33.1350,LdHU3.33.1360,LdHU3.33.1370,LdHU3.33.1380	16	LmjF.33.0792,LmjF.33.0794,LmjF.33.0796,LmjF.33.0798,LmjF.33.0800,LmjF.33.0802,LmjF.33.0804,LmjF.33.0806,LmjF.33.0808,LmjF.33.0810,LmjF.33.0812,LmjF.33.0814,LmjF.33.0816,LmjF.33.0818,LmjF.33.0819,LmjF.33.0820
calpain-like_cysteine_peptidase_putative	2	LdHU3.20.1550,LdHU3.20.1560	5	LmjF.20.1200,LmjF.20.1210
calpain-like_cysteine_peptidase_putative	4	LdHU3.27.0600,LdHU3.27.0610,LdHU3.27.0640,LdHU3.27.0680	3	LmjF.27.0490,LmjF.27.0500,LmjF.27.0510
cystein_peptidase_Clan_CA_family_C2_putative	5	LdHU3.20.1510,LdHU3.20.1520,LdHU3.20.1530,LdHU3.20.1540,LdHU3.20.1550	3	LmjF.20.1180,LmjF.20.1185,LmjF.20.1190
Cytochrome_b5-like_Heme/Steroid_binding_domain_containing_protein_putative	7	LdHU3.29.1260,LdHU3.29.1270,LdHU3.31.1930,LdHU3.31.1950,LdHU3.31.1960,LdHU3.31.1970,LdHU3.31.1990	5	LmjF.31.1165,LmjF.31.1170,LmjF.31.1180,LmjF.31.1190,LmjF.31.1200
d-isomer_specific_2-hydroxyacid_dehydrogenase-_protein	4	LdHU3.34.2290, LdHU3.34.2300, LdHU3.34.2310, LdHU3.34.2320	2	LmjF.34.1400,LmjF.34.1410
DNA_polymerase_kappa_putative	2	LdHU3.28.1960,LdHU3.28.1980	3	LmjF.28.1410,LmjF.28.1420,LmjF.28.1430
elongation_factor_1-alpha	23	LdHU3.17.0110,LdHU3.17.0120,LdHU3.17.0130,LdHU3.17.0140,LdHU3.17.0150,LdHU3.17.0160,LdHU3.17.0170,LdHU3.17.0180,LdHU3.17.0190,LdHU3.17.0200,LdHU3.17.0210,LdHU3.17.0220,LdHU3.17.0230,LdHU3.17.0240,LdHU3.17.0260,LdHU3.17.0260,LdHU3.17.0270,LdHU3.17.0280,LdHU3.17.0290,LdHU3.17.0300,LdHU3.17.0310,LdHU3.17.0320,LdHU3.17.0330	7	LmjF.17.0080,LmjF.17.0081,LmjF.17.0082,LmjF.17.0083,LmjF.17.0084,LmjF.17.0085,LmjF.17.0086
elongation_factor_2	5	LdHU3.36.0270,LdHU3.36.0280,LdHU3.36.0290,LdHU3.36.0300,LdHU3.36.0310	2	LmjF.36.0180,LmjF.36.0190
eukaryotic_initiation_factor_5a_putative	3	LdHU3.25.0940, LdHU3.25.0950, LdHU3.25.0960	2	LmjF.25.0720,LmjF.25.0730
fatty_acid_elongase_putative	14	LdHU3.14.0880,LdHU3.14.0890,LdHU3.14.0900,LdHU3.14.0910,LdHU3.14.0940,LdHU3.14.0950,LdHU3.14.0960,LdHU3.14.0970,LdHU3.14.0980,LdHU3.14.1000,LdHU3.14.1010,LdHU3.14.1020,LdHU3.14.1030,LdHU3.14.1040	13	LmjF.14.0630,LmjF.14.0640,LmjF.14.0650,LmjF.14.0660,LmjF.14.0670,LmjF.14.0680,LmjF.14.0690,LmjF.14.0700,LmjF.14.0705,LmjF.14.0710,LmjF.14.0720,LmjF.14.0730,LmjF.14.0740
glucose_transporter_2	6	LdHU3.36.8650,LdHU3.36.8660,LdHU3.36.8670,LdHU3.36.8680,LdHU3.36.8690,LdHU3.36.8700	3	LmjF.36.6280,LmjF.36.6290,LmjF.36.6300
glycerol_uptake_protein_putative	4	LdHU3.19.1600,LdHU3.19.1620,LdHU3.19.1630,LdHU3.19.1640	5	LmjF.19.1320,LmjF.19.1000,LmjF.19.1330,LmjF.19.1340,LmjF.19.1345
GP63_leishmanolysin	9	LdHU3.10.0710,LdHU3.10.0720,LdHU3.10.0730,LdHU3.10.0740,LdHU3.10.0750,LdHU3.10.0760,LdHU3.10.0770,LdHU3.10.0780,LdHU3.10.0800	3	LmjF.10.0460,LmjF.10.0465,LmjF.10.0470
heat_shock_70-related_protein_1_mitochondrial_precursor_putative	3	LdHU3.30.3330,LdHU3.30.3340,LdHU3.30.3350	4	LmjF.30.2460,LmjF.30.2470,LmjF.30.2480,LmjF.30.2490
histone_H2A_putative	3	LdHU3.29.2650,LdHU3.29.2660,LdHU3.29.2670	2	LmjF.29.1720,LmjF.29.1730,LmjF.29.1740
kinesin_K39_putative	2	LdHU3.14.1490,LdHU3.14.1500	3	LmjF.14.1100,LmjF.14.1110,LmjF.14.1120
paraflagellar_rod_protein_1D_putative	4	LdHU3.29.2680,LdHU3.29.2690,LdHU3.29.2700,LdHU3.29.2710	3	LmjF.29.1750,LmjF.29.1760,LmjF.29.1770
phosphoglycan_beta_13_galactosyltransferase	3	LdHU3.02.0230,LdHU3.02.0240,LdHU3.02.0250	2	LmjF.02.0160,LmjF.02.0170
pteridine_transporter_(truncated)_putative	7	LdHU3.10.0510,LdHU3.10.0530,LdHU3.10.0540,LdHU3.10.0550,LdHU3.10.0570,LdHU3.10.0590,LdHU3.10.0600	6	LmjF.10.0360,LmjF.10.0370,LmjF.10.0380,LmjF.10.0385,LmjF.10.0390,LmjF.10.0400
pyruvate_kinase	3	LdHU3.35.0050,LdHU3.35.0060,LdHU3.35.0070	2	LmjF.35.0020,LmjF.35.0030
receptor-type_adenylate_cyclase_putative	4	LdHU3.17.0340,LdHU3.17.0370,LdHU3.17.0390,LdHU3.17.0400	5	LmjF.17.0180,LmjF.17.0190,LmjF.17.0200,LmjF.17.0230,LmjF.17.0235
RNA_binding_protein_putative	2	LdHU3.29.2140,LdHU3.29.2160	3	LmjF.29.1350,LmjF.29.1360,LmjF.29.1370
type_II_(glutathione_peroxidase-like)_tryparedoxin_peroxidase	2	LdHU3.26.1020,LdHU3.26.1030	3	LmjF.26.0800,LmjF.26.0810,LmjF.26.0820

## Sheet: Table S4 - Repeated in LdHU3
Gene IDS	Number of copies	Associated function
LdHU3.22.0890,LdHU3.22.0910	2	3'a2rel-related_protein
LdHU3.11.1330,LdHU3.11.1350	2	60S_ribosomal_protein_L28_putative
LdHU3.29.2050,LdHU3.29.2080	2	Amastin_surface_glycoprotein_putative
LdHU3.34.0730,LdHU3.34.0750,LdHU3.34.0770,LdHU3.34.0790,LdHU3.34.0810,LdHU3.34.0820,LdHU3.34.0840,LdHU3.34.0850,LdHU3.34.0860	9	Amastin_surface_glycoprotein_putative
LdHU3.34.4310,LdHU3.34.4330,LdHU3.34.4350,LdHU3.34.4380,LdHU3.34.4410,LdHU3.34.4440,LdHU3.34.4450,LdHU3.34.4480,LdHU3.34.4500,LdHU3.34.4550	10	Amastin_surface_glycoprotein_putative
LdHU3.34.1640,LdHU3.34.1670,LdHU3.34.1690	3	amastin-like_surface_protein_putative
LdHU3.34.2580,LdHU3.34.2600,LdHU3.34.2610,LdHU3.34.2630,LdHU3.34.2640,LdHU3.34.2650,LdHU3.34.2660,LdHU3.34.2670,LdHU3.34.2680	9	amastin-like_surface_protein_putative
LdHU3.34.2740,LdHU3.34.2780,LdHU3.34.2800,LdHU3.34.2820,LdHU3.34.2840,LdHU3.34.2860	6	amastin-like_surface_protein_putative
LdHU3.34.2920,LdHU3.34.2930,LdHU3.34.2950,LdHU3.34.2960,LdHU3.34.2970,LdHU3.34.2980,LdHU3.34.2990	7	amastin-like_surface_protein_putative
LdHU3.31.0520,LdHU3.31.0550	2	calpain-like_cysteine_peptidase_putative
LdHU3.32.4040,LdHU3.32.4050	2	Domain_of_unknown_function_DUF21_putative
LdHU3.28.3980,LdHU3.28.3990,LdHU3.28.4000,LdHU3.28.4010,LdHU3.28.4020	5	heat-shock_protein_hsp70_(HSP70;_gene_HSP70-I)
LdHU3.29.3240,LdHU3.29.3250,LdHU3.29.3270,LdHU3.29.3280,LdHU3.29.3290,LdHU3.29.3310,LdHU3.29.3320	7	Leucine_Rich_Repeat/Leucine_rich_repeat_putative
LdHU3.28.0770,LdHU3.28.0780	2	major_surface_protease_gp63_putative
LdHU3.24.0910,LdHU3.24.0920	2	malic_enzyme_putative
LdHU3.33.1270,LdHU3.33.1280	2	Misato_Segment_II_tubulin-like_domain/Tubulin/FtsZ_family_GTPase_domain_containing_protein_putative
LdHU3.11.0710,LdHU3.11.0720	2	nucleobase_transporter
LdHU3.32.3880,LdHU3.32.3890	2	nucleoside_diphosphate_kinase_b
LdHU3.34.2460,LdHU3.34.2470	2	p25-alpha_putative
LdHU3.30.3950,LdHU3.30.3960	2	phospholipase_c-like_protein
LdHU3.09.1320,LdHU3.09.1340	2	phospholipid:diacylglycerol_acyltransferase_putative
LdHU3.14.1150,LdHU3.14.1160	2	small_myristoylated_protein-3_putative
LdHU3.27.0980,LdHU3.27.0990	2	Stress_responsive_A/B_Barrel_Domain_putative
LdHU3.24.0420,LdHU3.24.0430	2	UDP-galactose_transporter_putative
LdHU3.31.0580, LdHU3.31.0600, LdHU3.31.0620, LdHU3.31.0640, LdHU3.31.0660, LdHU3.31.0680, LdHU3.31.0690	7	Amastin_surface_glycoprotein_putative

## Sheet: Table S5 - Repeated in LmjF
Gene IDS	Number of copies	Associated function
LmjF.30.1410,LmjF.30.1420,LmjF.30.1430	3	ama1_protein_putative
LmjF.30.1460,LmjF.30.1470,LmjF.30.1480,LmjF.30.1490	4	class_i_nuclease-like_protein
LmjF.01.0500,LmjF.01.0510	2	fatty_acyl_CoA_synthetase_2_putative
LmjF.34.0680,LmjF.34.0690	2	flagellar_attachment_zone_protein_putative
LmjF.30.1500,LmjF.30.1510	2	p1-s1_nuclease
LmjF.21.1390,LmjF.21.1400	2	palmitoyl_acyltransferase_3_putative
LmjF.15.0280,LmjF.15.0285	2	ribonucleoprotein_p18_mitochondrial_precursor_putative
LmjF.36.3390,LmjF.36.3400	2	ribosomal_protein_L29_putative
LmjF.18.0170,LmjF.18.0180,LmjF.18.0190	3	RNA_recognition_motif._(a.k.a._RRM_RBD_or_RNP_domain)/RNA_recognition_motif_(a.k.a._RRM_RBD_or_RNP_domain)_putative
LmjF.33.1450,LmjF.33.1460	2	RNA_recognition_motif._(a.k.a._RRM_RBD_or_RNP_domain)/RNA_recognition_motif_(a.k.a._RRM_RBD_or_RNP_domain)_putative
LmjF.14.0850,LmjF.14.0860	2	small_myristoylated_protein-3_putative_(SMP-3)
LmjF.26.1670,LmjF.26.1680,LmjF.26.1690,LmjF.26.1700	4	sphingolipid_delta_4_desaturase_putative
LmjF.12.0755,LmjF.12.0760	2	surface_antigen_protein_2_putative
LmjF.12.0870,LmjF.12.0890	2	surface_antigen_protein_2_putative
