# Supplementary material for: Complete assembly of the Leishmania donovani (HU3 strain) genome and transcriptome annotation
Source: Sci Rep. 2019 Apr 16;9:6127. doi: 10.1038/s41598-019-42511-4 (PMC6467909; doi:10.1038/s41598-019-42511-4)
Supplement: Supplementary file 3 — Dataset 2 [file 41598_2019_42511_MOESM3_ESM.xlsx]

## Sheet: LdHU3_cbm_v1_corrected2
Chromosome	Institution	Feature	Start	End	Strand	Transcript ID	Main SL site	Alternative SL site	Main poly-A site	Alternative poly-A site	Gene ID (product)	Remarks
LdHU3.01	CBMSO	transcript	37	328	-	LdHU3.01.T0010	SL=ND	Alt_SL=ND	PolyA=ND	Alt_PolyA=ND	unknown	-
LdHU3.01	CBMSO	transcript	380	1270	-	LdHU3.01.T0020	SL=2	Alt_SL=ND	PolyA=ND	Alt_PolyA=ND	unknown	-
LdHU3.01	CBMSO	transcript	2169	5318	-	LdHU3.01.T0030	SL=395	Alt_SL=5201(8)|5213(12)|5343(1)|5366(1)|5367(37)	PolyA=6	Alt_PolyA=1670(1)|1765(5)|2171(4)|2253(3)	LdHU3.01.0030(CDS,product=Protein_of_unknown_function_(DUF2946)_putative)	-
LdHU3.01	CBMSO	transcript	5319	7849	-	LdHU3.01.T0040	SL=7	Alt_SL=ND	PolyA=ND	Alt_PolyA=ND	LdHU3.01.0040(CDS,product=Endonuclease/Exonuclease/phosphatase_family_putative)	-
LdHU3.01	CBMSO	transcript	8433	11870	-	LdHU3.01.T0050	SL=42	Alt_SL=11841(1)	PolyA=2	Alt_PolyA=8466(1)	LdHU3.01.0050(CDS,product=Kinesin-13_1_putative)	-
LdHU3.01	CBMSO	transcript	12185	13165	-	LdHU3.01.T0060	SL=23	Alt_SL=13094(2)|13158(1)|13186(3)	PolyA=ND	Alt_PolyA=ND	LdHU3.01.0060(CDS,product=hypothetical_protein_conserved)	-
LdHU3.01	CBMSO	transcript	13328	17356	-	LdHU3.01.T0070	SL=138	Alt_SL=13928(3)	PolyA=ND	Alt_PolyA=ND	LdHU3.01.0070(CDS,product=carboxylase_putative)	-
LdHU3.01	CBMSO	transcript	17357	19333	-	LdHU3.01.T0080	SL=51	Alt_SL=19262(1)|19304(2)|19307(1)	PolyA=ND	Alt_PolyA=ND	LdHU3.01.0080(CDS,product=hypothetical_protein_conserved)	-
LdHU3.01	CBMSO	transcript	19334	22271	-	LdHU3.01.T0090	SL=50	Alt_SL=22191(2)|22260(2)	PolyA=ND	Alt_PolyA=ND	LdHU3.01.0090(CDS,product=BSD_domain_containing_protein_putative)	-
LdHU3.01	CBMSO	transcript	22592	23625	-	LdHU3.01.T0100	SL=29	Alt_SL=23633(4)	PolyA=1	Alt_PolyA=ND	LdHU3.01.0100(CDS,product=hypothetical_protein_conserved)	-
LdHU3.01	CBMSO	transcript	23972	25902	-	LdHU3.01.T0110	SL=16	Alt_SL=25889(1)|25900(1)|25990(4)	PolyA=1	Alt_PolyA=ND	LdHU3.01.0110(CDS,product=UMP-CMP_kinase_mitochondrial_putative)	-
LdHU3.01	CBMSO	transcript	26291	27927	-	LdHU3.01.T0120	SL=33	Alt_SL=27855(1)|27875(3)|27913(3)	PolyA=1	Alt_PolyA=ND	LdHU3.01.0120(CDS,product=Glycosyl_transferase_family_11_putative)	-
LdHU3.01	CBMSO	transcript	28345	29491	-	LdHU3.01.T0130	SL=90	Alt_SL=29461(4)|29500(1)	PolyA=4	Alt_PolyA=ND	LdHU3.01.0130(CDS,product=monothiol_glutaredoxin_putative)	-
LdHU3.01	CBMSO	transcript	30042	32680	-	LdHU3.01.T0140	SL=21	Alt_SL=32677(2)	PolyA=1	Alt_PolyA=ND	LdHU3.01.0140(CDS,product=hypothetical_protein_conserved)	-
LdHU3.01	CBMSO	transcript	33242	34977	-	LdHU3.01.T0150	SL=45	Alt_SL=34948(1)	PolyA=2	Alt_PolyA=33129(1)	LdHU3.01.0150(CDS,product=hypothetical_protein_conserved)	-
LdHU3.01	CBMSO	transcript	34978	37487	-	LdHU3.01.T0160	SL=98	Alt_SL=37415(1)|37421(9)|37575(1)|37586(8)	PolyA=ND	Alt_PolyA=ND	LdHU3.01.0160(CDS,product=hypothetical_protein_conserved)	-
LdHU3.01	CBMSO	transcript	37488	38567	-	LdHU3.01.T0170	SL=160	Alt_SL=38449(1)|38583(2)|38612(6)	PolyA=ND	Alt_PolyA=ND	LdHU3.01.0170(CDS,product=hypothetical_protein_conserved)	-
LdHU3.01	CBMSO	transcript	38992	39611	-	LdHU3.01.T0180	SL=16	Alt_SL=39601(1)	PolyA=2	Alt_PolyA=38757(1)|38996(2)	LdHU3.01.0180(CDS,product=LSM_domain_containing_protein_putative)	-
LdHU3.01	CBMSO	transcript	39891	43807	-	LdHU3.01.T0190	SL=90	Alt_SL=43772(4)|43794(3)	PolyA=2	Alt_PolyA=39873(1)|39882(1)	LdHU3.01.0190(CDS,product=hypothetical_protein_conserved)	-
LdHU3.01	CBMSO	transcript	44215	47174	-	LdHU3.01.T0200	SL=49	Alt_SL=46893(1)|47164(1)|47168(4)|47536(3)|47569(23)	PolyA=2	Alt_PolyA=ND	LdHU3.01.0200(CDS,product=CLC-type_chloride_channel_putative)	-
LdHU3.01	CBMSO	transcript	47475	48923	-	LdHU3.01.T0210	SL=45	Alt_SL=48902(1)|48905(4)	PolyA=1	Alt_PolyA=ND	LdHU3.01.0210(CDS,product=hypothetical_protein_conserved)	-
LdHU3.01	CBMSO	transcript	48924	50353	-	LdHU3.01.T0220	SL=131	Alt_SL=50339(2)	PolyA=ND	Alt_PolyA=ND	LdHU3.01.0220(CDS,product=Low_molecular_weight_phosphotyrosine_protein_phosphatase_putative)	-
LdHU3.01	CBMSO	transcript	50560	54207	-	LdHU3.01.T0230	SL=47	Alt_SL=50857(1)|50882(2)|50905(1)|54139(1)|54151(4)|54188(1)|54197(1)|54204(34)	PolyA=ND	Alt_PolyA=ND	LdHU3.01.0230(CDS,product=UBA/TS-N_domain/CUE_domain/Domain_of_unknown_function_(DUF1771)/Smr_domain_containing_protein_putative)	-
LdHU3.01	CBMSO	transcript	54208	56279	-	LdHU3.01.T0240	SL=60	Alt_SL=56239(2)|56258(30)|56276(4)|56330(1)|56513(2)|56761(9)	PolyA=ND	Alt_PolyA=ND	unknown	-
LdHU3.01	CBMSO	transcript	56280	58727	-	LdHU3.01.T0250	SL=86	Alt_SL=58644(1)|58672(1)|58702(3)|58714(24)	PolyA=ND	Alt_PolyA=ND	LdHU3.01.0250(CDS,product=cyclophilin_12_putative)	-
LdHU3.01	CBMSO	transcript	58965	62308	-	LdHU3.01.T0260	SL=66	Alt_SL=60440(1)|60487(10)|60499(26)|61020(38)|62242(2)|62294(1)|62302(5)|62387(4)	PolyA=ND	Alt_PolyA=ND	LdHU3.01.0260(CDS,product=hypothetical_protein_conserved)	-
LdHU3.01	CBMSO	transcript	62627	65787	-	LdHU3.01.T0270	SL=28	Alt_SL=65839(2)	PolyA=1	Alt_PolyA=ND	LdHU3.01.0270(CDS,product=DNA_excision/repair_protein_SNF2_putative)	-
LdHU3.01	CBMSO	transcript	66087	69349	-	LdHU3.01.T0280	SL=21	Alt_SL=ND	PolyA=ND	Alt_PolyA=ND	LdHU3.01.0280(CDS,product=Right_handed_beta_helix_region/Periplasmic_copper-binding_protein_(NosD)_putative)	-
LdHU3.01	CBMSO	transcript	69731	71519	-	LdHU3.01.T0290	SL=81	Alt_SL=71515(6)|71606(1)	PolyA=2	Alt_PolyA=69563(1)|69770(1)|69892(1)	LdHU3.01.0290(CDS,product=Calmodulin-binding_putative)	-
LdHU3.01	CBMSO	transcript	71520	73619	-	LdHU3.01.T0300	SL=130	Alt_SL=72489(2)|73218(2)|73589(1)|73596(3)	PolyA=ND	Alt_PolyA=ND	LdHU3.01.0300(CDS,product=thioredoxin_putative)	-
LdHU3.01	CBMSO	transcript	74096	76060	-	LdHU3.01.T0310	SL=67	Alt_SL=75909(1)|76004(1)|76038(4)	PolyA=1	Alt_PolyA=ND	LdHU3.01.0310(CDS,product=pseudouridylate_synthase-like_protein)	-
LdHU3.01	CBMSO	transcript	76061	77712	-	LdHU3.01.T0320	SL=146	Alt_SL=77598(1)|77614(8)|77637(2)|77663(1)|77687(2)|77700(3)|77794(5)	PolyA=ND	Alt_PolyA=ND	LdHU3.01.0320(CDS,product=Cytochrome_c_oxidase_biogenesis_protein_Cmc1_like_putative)	-
LdHU3.01	CBMSO	transcript	77713	78707	-	LdHU3.01.T0330	SL=1620	Alt_SL=78601(1)|78621(1)|78676(1)|78685(6)|78699(8)|78704(281)	PolyA=ND	Alt_PolyA=ND	LdHU3.01.0330(CDS,product=4F5_protein_family_putative)	-
LdHU3.01	CBMSO	transcript	78708	80336	-	LdHU3.01.T0340	SL=40	Alt_SL=80286(1)|80408(8)|80414(4)|80419(16)	PolyA=ND	Alt_PolyA=ND	LdHU3.01.0340(CDS,product=acidocalcisomal_exopolyphosphatase_putative)	-
LdHU3.01	CBMSO	transcript	80337	81152	-	LdHU3.01.T0350	SL=65	Alt_SL=81139(3)|81151(1)|81169(38)	PolyA=ND	Alt_PolyA=ND	LdHU3.01.0350(CDS,product=hypothetical_protein_conserved)	-
LdHU3.01	CBMSO	transcript	81903	83417	+	LdHU3.01.T0360	SL=26	Alt_SL=81929(1)	PolyA=ND	Alt_PolyA=ND	LdHU3.01.0360(CDS,product=poly(A)_export_protein_putative)	-
LdHU3.01	CBMSO	transcript	83418	84246	+	LdHU3.01.T0370	SL=94	Alt_SL=83113(9)|83423(36)|83425(3)|83469(2)	PolyA=4	Alt_PolyA=84240(2)|84255(1)|84335(2)	LdHU3.01.0370(CDS,product=hypothetical_protein_conserved)	-
LdHU3.01	CBMSO	transcript	84557	85582	+	LdHU3.01.T0380	SL=389	Alt_SL=84588(8)|84632(1)|84663(1)|85021(3)	PolyA=4	Alt_PolyA=85436(1)|85440(2)|85716(1)	LdHU3.01.0380(CDS,product=Uncharacterised_protein_family_(UPF0041)_putative)	-
LdHU3.01	CBMSO	transcript	85867	87489	+	LdHU3.01.T0390	SL=103	Alt_SL=85894(3)|85928(1)	PolyA=ND	Alt_PolyA=ND	LdHU3.01.0390(CDS,product=hypothetical_protein_conserved)	-
LdHU3.01	CBMSO	transcript	87720	91491	+	LdHU3.01.T0400	SL=56	Alt_SL=87739(1)|87771(2)|87814(2)	PolyA=ND	Alt_PolyA=ND	LdHU3.01.0400(CDS,product=hypothetical_protein_conserved)	-
LdHU3.01	CBMSO	transcript	91492	92690	+	LdHU3.01.T0410	SL=94	Alt_SL=91503(3)|91717(2)	PolyA=ND	Alt_PolyA=ND	LdHU3.01.0410(CDS,product=hypothetical_protein_conserved)	-
LdHU3.01	CBMSO	transcript	92691	94087	+	LdHU3.01.T0420	SL=90	Alt_SL=92753(20)|92760(1)	PolyA=ND	Alt_PolyA=ND	LdHU3.01.0420(CDS,product=Protein_of_unknown_function_(DUF788)_putative)	-
LdHU3.01	CBMSO	transcript	94088	97450	+	LdHU3.01.T0430	SL=22	Alt_SL=94041(1)|94109(2)	PolyA=ND	Alt_PolyA=ND	LdHU3.01.0430(CDS,product=Dyggve-Melchior-Clausen_syndrome_protein_putative)	-
LdHU3.01	CBMSO	transcript	97451	100405	+	LdHU3.01.T0440	SL=37	Alt_SL=97455(4)|97459(3)	PolyA=1	Alt_PolyA=ND	LdHU3.01.0440(CDS,product=hypothetical_protein_conserved)	-
LdHU3.01	CBMSO	transcript	100794	102773	+	LdHU3.01.T0450	SL=14	Alt_SL=ND	PolyA=ND	Alt_PolyA=ND	LdHU3.01.0450(CDS,product=hypothetical_protein_conserved)	-
LdHU3.01	CBMSO	transcript	103132	104914	+	LdHU3.01.T0460	SL=2458	Alt_SL=103064(2)|103087(2)|103148(1)|103150(9)|103153(14)	PolyA=ND	Alt_PolyA=ND	LdHU3.01.0460(CDS,product=ribosomal_protein_S7_putative)	-
LdHU3.01	CBMSO	transcript	104915	106275	+	LdHU3.01.T0470	SL=3120	Alt_SL=104784(3)|104785(3)|104793(2)|104804(10)|104853(1)|104863(2)|104866(1)|104870(1)|104878(1)|104896(3)|104932(9)|104935(11)	PolyA=ND	Alt_PolyA=ND	LdHU3.01.0470(CDS,product=ribosomal_protein_S7_putative)	-
LdHU3.01	CBMSO	transcript	106276	109213	+	LdHU3.01.T0480	SL=19	Alt_SL=106281(10)	PolyA=ND	Alt_PolyA=ND	LdHU3.01.0480(CDS,product=Ring_finger_domain/Zn-finger_in_ubiquitin-hydrolases_and_other_protein_putative)	-
LdHU3.01	CBMSO	transcript	109487	111809	+	LdHU3.01.T0490	SL=116	Alt_SL=109649(3)|110268(3)	PolyA=ND	Alt_PolyA=ND	LdHU3.01.0490(CDS,product=Protein_of_unknown_function_(DUF791)_putative)	-
LdHU3.01	CBMSO	transcript	112031	112983	+	LdHU3.01.T0500	SL=ND	Alt_SL=ND	PolyA=ND	Alt_PolyA=ND	unknown	-
LdHU3.01	CBMSO	transcript	112984	114004	+	LdHU3.01.T0510	SL=33	Alt_SL=ND	PolyA=3	Alt_PolyA=114026(2)	unknown	-
LdHU3.01	CBMSO	transcript	114446	116529	+	LdHU3.01.T0520	SL=178	Alt_SL=114492(8)|114590(1)	PolyA=ND	Alt_PolyA=ND	LdHU3.01.0520(CDS,product=nicotinamidase_putative)	-
LdHU3.01	CBMSO	transcript	116530	122525	+	LdHU3.01.T0530	SL=48	Alt_SL=116538(4)|116543(1)|116720(3)	PolyA=ND	Alt_PolyA=ND	LdHU3.01.0530(CDS,product=conserved_protein)	-
LdHU3.01	CBMSO	transcript	122526	125470	+	LdHU3.01.T0540	SL=13	Alt_SL=122530(1)|122946(3)|125176(2)	PolyA=ND	Alt_PolyA=ND	unknown	-
LdHU3.01	CBMSO	transcript	125917	128874	+	LdHU3.01.T0550	SL=38	Alt_SL=125921(2)|125926(26)|125941(1)|126072(1)	PolyA=ND	Alt_PolyA=ND	LdHU3.01.0550(CDS,product=long-chain-fatty-acid-CoA_ligase_putative)	-
LdHU3.01	CBMSO	transcript	128875	130354	+	LdHU3.01.T0560	SL=22	Alt_SL=128745(16)|128932(18)|128977(1)	PolyA=ND	Alt_PolyA=ND	LdHU3.01.0560(CDS,product=beta_eliminating_lyaseputative)	-
LdHU3.01	CBMSO	transcript	130355	131434	+	LdHU3.01.T0570	SL=46	Alt_SL=130429(3)	PolyA=ND	Alt_PolyA=ND	unknown	-
LdHU3.01	CBMSO	transcript	131435	134639	+	LdHU3.01.T0580	SL=31	Alt_SL=ND	PolyA=1	Alt_PolyA=ND	LdHU3.01.0580(CDS,product=long-chain-fatty-acid-CoA_ligase_putative)	-
LdHU3.01	CBMSO	transcript	135073	140076	+	LdHU3.01.T0590	SL=65	Alt_SL=ND	PolyA=ND	Alt_PolyA=ND	LdHU3.01.0590(CDS,product=long-chain-fatty-acid-CoA_ligase_putative)	-
LdHU3.01	CBMSO	transcript	140077	141283	+	LdHU3.01.T0600	SL=144	Alt_SL=140119(3)|140251(1)	PolyA=2	Alt_PolyA=141287(1)|141289(1)	LdHU3.01.0600(CDS,product=hypothetical_protein)	-
LdHU3.01	CBMSO	transcript	141537	145538	+	LdHU3.01.T0610	SL=236	Alt_SL=141541(27)|141603(2)|145316(3)	PolyA=1	Alt_PolyA=145149(1)	LdHU3.01.0610(CDS,product=long-chain-fatty-acid-CoA_ligase_putative)	-
LdHU3.01	CBMSO	transcript	145888	146792	+	LdHU3.01.T0620	SL=177	Alt_SL=145811(9)|145900(8)|145905(1)	PolyA=ND	Alt_PolyA=ND	unknown	-
LdHU3.01	CBMSO	transcript	147149	153192	+	LdHU3.01.T0630	SL=16	Alt_SL=147050(1)|147125(3)	PolyA=ND	Alt_PolyA=ND	LdHU3.01.0630(CDS,product=long-chain-fatty-acid-CoA_ligase_putative)	-
LdHU3.01	CBMSO	transcript	153193	156424	+	LdHU3.01.T0640	SL=142	Alt_SL=153084(2)|153115(1)|153121(1)|153139(3)|153209(5)	PolyA=2	Alt_PolyA=156467(1)	LdHU3.01.0640(CDS,product=hypothetical_protein_conserved)	-
LdHU3.01	CBMSO	transcript	156831	158557	+	LdHU3.01.T0650	SL=74	Alt_SL=156841(1)|156884(1)	PolyA=1	Alt_PolyA=158546(1)|158551(1)	LdHU3.01.0650(CDS,product=hypothetical_protein_conserved)	-
LdHU3.01	CBMSO	transcript	158979	161267	+	LdHU3.01.T0660	SL=21	Alt_SL=158983(18)|159056(2)|159178(1)|159182(2)|159190(1)	PolyA=1	Alt_PolyA=ND	LdHU3.01.0660(CDS,product=pre-mRNA_processing_factor_3_(PRP3)/Protein_of_unknown_function_(DUF1115)_putative)	-
LdHU3.01	CBMSO	transcript	161511	162783	+	LdHU3.01.T0670	SL=129	Alt_SL=161553(29)|161558(36)|161587(2)	PolyA=3	Alt_PolyA=162793(1)|162839(1)|162862(1)	LdHU3.01.0670(CDS,product=tricarboxylate_carrier_putative)	-
LdHU3.01	CBMSO	transcript	163082	166733	+	LdHU3.01.T0680	SL=34	Alt_SL=163079(9)|163213(1)	PolyA=1	Alt_PolyA=166646(1)	LdHU3.01.0680(CDS,product=hypothetical_protein_conserved)	-
LdHU3.01	CBMSO	transcript	166957	168732	+	LdHU3.01.T0690	SL=4	Alt_SL=166927(2)|166939(1)	PolyA=2	Alt_PolyA=169014(1)	LdHU3.01.0690(CDS,product=KREL1)	-
LdHU3.01	CBMSO	transcript	169207	175488	+	LdHU3.01.T0700	SL=4	Alt_SL=169210(1)|169292(2)|169342(1)	PolyA=ND	Alt_PolyA=ND	LdHU3.01.0700(CDS,product=Rab-GTPase-TBC_domain_containing_protein_putative)	-
LdHU3.01	CBMSO	transcript	175489	176818	+	LdHU3.01.T0710	SL=52	Alt_SL=175494(7)|175516(1)	PolyA=1	Alt_PolyA=ND	LdHU3.01.0710(CDS,product=DNA-damage_inducible_protein_DDI1-like_protein)	-
LdHU3.01	CBMSO	transcript	177076	179914	+	LdHU3.01.T0720	SL=118	Alt_SL=177080(22)	PolyA=3	Alt_PolyA=ND	LdHU3.01.0720(CDS,product=hypothetical_protein_conserved)	-
LdHU3.01	CBMSO	transcript	180312	184824	+	LdHU3.01.T0730	SL=61	Alt_SL=180355(3)	PolyA=2	Alt_PolyA=184835(1)	LdHU3.01.0730(CDS,product=hypothetical_protein_conserved)	-
LdHU3.01	CBMSO	transcript	185077	189005	+	LdHU3.01.T0740	SL=44	Alt_SL=185044(2)|185048(4)|185088(8)|185097(3)|185164(1)	PolyA=1	Alt_PolyA=189004(1)	LdHU3.01.0740(CDS,product=HSP70-like_protein)	-
LdHU3.01	CBMSO	transcript	189324	191381	+	LdHU3.01.T0750	SL=110	Alt_SL=189318(2)|189333(14)|189342(1)	PolyA=1	Alt_PolyA=191350(1)	LdHU3.01.0750(CDS,product=metallo-peptidase_Clan_ME_Family_M16)	-
LdHU3.01	CBMSO	transcript	191838	197326	+	LdHU3.01.T0760	SL=36	Alt_SL=191747(16)	PolyA=1	Alt_PolyA=197308(1)|197311(1)|197318(1)	LdHU3.01.0760(CDS,product=hypothetical_protein_conserved)	-
LdHU3.01	CBMSO	transcript	197593	201022	+	LdHU3.01.T0770	SL=52	Alt_SL=197518(2)|197847(4)	PolyA=ND	Alt_PolyA=ND	LdHU3.01.0770(CDS,product=hypothetical_protein_conserved)	-
LdHU3.01	CBMSO	transcript	201023	202012	+	LdHU3.01.T0780	SL=101	Alt_SL=201007(2)	PolyA=ND	Alt_PolyA=ND	unknown	-
LdHU3.01	CBMSO	transcript	202013	207116	+	LdHU3.01.T0790	SL=34	Alt_SL=202058(1)|202208(1)	PolyA=ND	Alt_PolyA=ND	LdHU3.01.0790(CDS,product=hypothetical_protein_conserved)	-
LdHU3.01	CBMSO	transcript	207117	208787	+	LdHU3.01.T0800	SL=217	Alt_SL=207063(1)|207135(44)|207220(4)|207225(1)	PolyA=1	Alt_PolyA=208590(1)|208679(1)	LdHU3.01.0800(CDS,product=PLAC8_family_putative)	-
LdHU3.01	CBMSO	transcript	209053	210236	+	LdHU3.01.T0810	SL=153	Alt_SL=209048(17)|209106(3)	PolyA=ND	Alt_PolyA=ND	unknown	-
LdHU3.01	CBMSO	transcript	210237	213285	+	LdHU3.01.T0820	SL=59	Alt_SL=210287(1)|210304(1)|210347(1)	PolyA=2	Alt_PolyA=213200(1)	LdHU3.01.0820(CDS,product=PLAC8_family_putative)	-
LdHU3.01	CBMSO	transcript	213655	215976	+	LdHU3.01.T0830	SL=20	Alt_SL=213443(3)|213522(5)|213660(15)|213686(2)	PolyA=3	Alt_PolyA=ND	LdHU3.01.0830(CDS,product=ubiquitin_activating_enzyme_putative)	-
LdHU3.01	CBMSO	transcript	216272	221545	+	LdHU3.01.T0840	SL=20	Alt_SL=216268(1)|216292(1)	PolyA=3	Alt_PolyA=ND	LdHU3.01.0840(CDS,product=hypothetical_protein_conserved)	-
LdHU3.01	CBMSO	transcript	221983	229712	+	LdHU3.01.T0850	SL=6	Alt_SL=221974(1)	PolyA=1	Alt_PolyA=ND	LdHU3.01.0850(CDS,product=Meckel_syndrome_type_6_protein_putative)	-
LdHU3.01	CBMSO	transcript	230007	233286	+	LdHU3.01.T0860	SL=37	Alt_SL=230035(6)	PolyA=1	Alt_PolyA=233172(1)	LdHU3.01.0860(CDS,product=hypothetical_protein_conserved)	-
LdHU3.01	CBMSO	transcript	233740	238355	+	LdHU3.01.T0870	SL=29	Alt_SL=233517(3)|233779(1)	PolyA=1	Alt_PolyA=ND	LdHU3.01.0870(CDS,product=protein_kinase_putative)	-
LdHU3.01	CBMSO	transcript	238673	240205	+	LdHU3.01.T0880	SL=56	Alt_SL=238643(14)|238646(8)	PolyA=1	Alt_PolyA=ND	LdHU3.01.0880(CDS,product=hypothetical_protein_conserved)	-
LdHU3.01	CBMSO	transcript	240464	243412	+	LdHU3.01.T0890	SL=857	Alt_SL=240440(1)|240456(7)|240484(18)|243137(4)|243145(1)	PolyA=5	Alt_PolyA=243419(1)|243448(1)	LdHU3.01.0890(CDS,product=eukaryotic_initiation_factor_4a_putative)	-
LdHU3.01	CBMSO	transcript	243753	246560	+	LdHU3.01.T0900	SL=820	Alt_SL=243729(1)|243745(3)|243773(21)|243850(1)|243868(1)	PolyA=6	Alt_PolyA=246550(5)	LdHU3.01.0900(CDS,product=eukaryotic_initiation_factor_4a_putative)	-
LdHU3.01	CBMSO	transcript	246932	249583	+	LdHU3.01.T0910	SL=34	Alt_SL=246965(23)|246996(1)	PolyA=ND	Alt_PolyA=ND	LdHU3.01.0910(CDS,product=hypothetical_protein_conserved)	-
LdHU3.01	CBMSO	transcript	249584	250852	+	LdHU3.01.T0920	SL=149	Alt_SL=249537(1)|249546(1)|249565(1)|249586(1)|249620(12)|249640(3)|249996(2)	PolyA=ND	Alt_PolyA=ND	unknown	-
LdHU3.01	CBMSO	transcript	250853	252545	+	LdHU3.01.T0930	SL=45	Alt_SL=250931(1)|251035(1)	PolyA=1	Alt_PolyA=ND	LdHU3.01.0930(CDS,product=hypothetical_protein_conserved)	-
LdHU3.01	CBMSO	transcript	252934	257945	+	LdHU3.01.T0940	SL=16	Alt_SL=252770(2)|252858(1)|252940(1)	PolyA=2	Alt_PolyA=ND	LdHU3.01.0940(CDS,product=calcium/potassium_channel_(CAKC)_putative)	-
LdHU3.01	CBMSO	transcript	258213	262534	+	LdHU3.01.T0950	SL=31	Alt_SL=258204(4)|258304(2)|258343(1)|262002(4)	PolyA=ND	Alt_PolyA=ND	LdHU3.01.0950(CDS,product=potassium_channel_subunit-like_protein)	-
LdHU3.01	CBMSO	transcript	262535	263437	+	LdHU3.01.T0960	SL=39	Alt_SL=262534(1)|262536(1)|262616(1)	PolyA=ND	Alt_PolyA=ND	unknown	-
LdHU3.01	CBMSO	transcript	263438	268708	+	LdHU3.01.T0970	SL=4	Alt_SL=ND	PolyA=ND	Alt_PolyA=ND	LdHU3.01.0970(CDS,product=Peptidase_family_M3_putative)	-
LdHU3.01	CBMSO	transcript	272776	290597	+	LdHU3.01.T0980	SL=ND	Alt_SL=ND	PolyA=ND	Alt_PolyA=ND	unknown	-
LdHU3.01	CBMSO	transcript	290598	291871	+	LdHU3.01.T0990	SL=104	Alt_SL=290431(44)|290438(22)|290465(5)|290528(2)|290562(8)|290583(48)|290611(1)|290662(1)	PolyA=10	Alt_PolyA=291875(1)|291891(1)	unknown	-
LdHU3.02	CBMSO	transcript	20	3823	-	LdHU3.02.T0010	SL=5	Alt_SL=3770(1)	PolyA=ND	Alt_PolyA=ND	LdHU3.02.0010(CDS,product=phosphoglycan_beta_13_galactosyltransferase_4)	-
LdHU3.02	CBMSO	transcript	4071	5014	-	LdHU3.02.T0020	SL=80	Alt_SL=4994(3)|5008(1)|5021(17)	PolyA=2	Alt_PolyA=ND	unknown	-
LdHU3.02	CBMSO	transcript	5015	5873	-	LdHU3.02.T0030	SL=925	Alt_SL=5786(1)|5895(1)|6045(26)|6246(4)	PolyA=ND	Alt_PolyA=ND	LdHU3.02.0030(CDS,product=histone_H4)	-
LdHU3.02	CBMSO	transcript	5874	7530	-	LdHU3.02.T0040	SL=2	Alt_SL=7533(1)	PolyA=ND	Alt_PolyA=ND	LdHU3.02.0040(CDS,product=tagatose-6-phosphate_kinase-like_protein)	-
LdHU3.02	CBMSO	transcript	7531	10441	-	LdHU3.02.T0050	SL=66	Alt_SL=10417(6)|10507(2)|10603(2)|10609(2)|10622(4)	PolyA=ND	Alt_PolyA=ND	LdHU3.02.0050(CDS,product=aminopeptidase_P1_putative)	-
LdHU3.02	CBMSO	transcript	10442	11338	-	LdHU3.02.T0060	SL=84	Alt_SL=11269(1)|11287(1)|11313(1)|11324(12)	PolyA=ND	Alt_PolyA=ND	unknown	-
LdHU3.02	CBMSO	transcript	11763	13480	-	LdHU3.02.T0070	SL=76	Alt_SL=13518(1)|13537(1)	PolyA=1	Alt_PolyA=11781(1)|11788(1)|11860(1)	unknown	-
LdHU3.02	CBMSO	transcript	13869	16180	-	LdHU3.02.T0080	SL=140	Alt_SL=16131(1)	PolyA=1	Alt_PolyA=13899(1)	LdHU3.02.0080(CDS,product=cytochrome_b-domain_protein_putative)	-
LdHU3.02	CBMSO	transcript	16452	17371	-	LdHU3.02.T0090	SL=55	Alt_SL=17337(2)	PolyA=1	Alt_PolyA=16463(1)	LdHU3.02.0090(CDS,product=hypothetical_protein_conserved)	-
LdHU3.02	CBMSO	transcript	17696	19097	-	LdHU3.02.T0100	SL=57	Alt_SL=18986(1)|19024(7)|19102(2)	PolyA=1	Alt_PolyA=ND	LdHU3.02.0100(CDS,product=hypothetical_protein_conserved)	-
LdHU3.02	CBMSO	transcript	19466	20386	-	LdHU3.02.T0110	SL=98	Alt_SL=20026(6)|20261(1)|20338(1)|20368(5)	PolyA=2	Alt_PolyA=ND	unknown	-
LdHU3.02	CBMSO	transcript	20789	24587	-	LdHU3.02.T0120	SL=12	Alt_SL=24494(1)|24571(1)|24593(1)	PolyA=1	Alt_PolyA=ND	LdHU3.02.0120(CDS,product=hypothetical_protein_conserved)	-
LdHU3.02	CBMSO	transcript	24588	26610	-	LdHU3.02.T0130	SL=6	Alt_SL=26550(1)|26572(1)|26588(3)|26623(1)|26778(3)	PolyA=ND	Alt_PolyA=ND	LdHU3.02.0130(CDS,product=hypothetical_protein_conserved)	-
LdHU3.02	CBMSO	transcript	27035	29192	-	LdHU3.02.T0140	SL=58	Alt_SL=29172(5)|29244(1)	PolyA=1	Alt_PolyA=ND	LdHU3.02.0140(CDS,product=hypothetical_protein_conserved)	-
LdHU3.02	CBMSO	transcript	29193	30967	-	LdHU3.02.T0150	SL=57	Alt_SL=29819(6)|29855(5)|30964(19)|31103(20)	PolyA=ND	Alt_PolyA=ND	unknown	-
LdHU3.02	CBMSO	transcript	30968	35343	-	LdHU3.02.T0160	SL=86	Alt_SL=35265(1)|35310(1)	PolyA=ND	Alt_PolyA=ND	LdHU3.02.0160(CDS,product=hypothetical_protein)	-
LdHU3.02	CBMSO	transcript	35653	41263	-	LdHU3.02.T0170	SL=22	Alt_SL=41255(1)	PolyA=ND	Alt_PolyA=ND	LdHU3.02.0170(CDS,product=tRNA_exportin_putative)	-
LdHU3.02	CBMSO	transcript	41621	57253	-	LdHU3.02.T0180	SL=6	Alt_SL=ND	PolyA=2	Alt_PolyA=ND	LdHU3.02.0180(CDS,product=phosphatidylinositol_kinase_related_protein_putative)	pseudogene
LdHU3.02	CBMSO	transcript	57604	59006	-	LdHU3.02.T0190	SL=151	Alt_SL=57922(5)|58841(1)|58993(2)	PolyA=2	Alt_PolyA=57597(1)	LdHU3.02.0190(CDS,product=Zinc-finger_of_C2H2_type_putative)	-
LdHU3.02	CBMSO	transcript	59236	63188	-	LdHU3.02.T0200	SL=12	Alt_SL=63161(3)|63251(3)	PolyA=1	Alt_PolyA=ND	LdHU3.02.0200(CDS,product=Ankyrin_repeats_(many_copies)/Ankyrin_repeats_(3_copies)/Zinc_finger_C3HC4_type_(RING_finger)_containing_protein_putative)	-
LdHU3.02	CBMSO	transcript	63696	70433	-	LdHU3.02.T0210	SL=12	Alt_SL=70285(2)|70357(1)	PolyA=1	Alt_PolyA=ND	LdHU3.02.0210(CDS,product=Vps51/Vps67_putative)	-
LdHU3.02	CBMSO	transcript	70886	72284	-	LdHU3.02.T0220	SL=2	Alt_SL=ND	PolyA=1	Alt_PolyA=ND	unknown	-
LdHU3.02	CBMSO	transcript	72285	83104	-	LdHU3.02.T0230	SL=69	Alt_SL=82996(1)|83053(1)	PolyA=ND	Alt_PolyA=ND	LdHU3.02.0230(CDS,product=phosphoglycan_beta_13_galactosyltransferase)	-
LdHU3.02	CBMSO	transcript	83493	87165	-	LdHU3.02.T0240	SL=21	Alt_SL=86996(4)|87128(4)	PolyA=1	Alt_PolyA=ND	LdHU3.02.0240(CDS,product=phosphoglycan_beta_13_galactosyltransferase)	-
LdHU3.02	CBMSO	transcript	87426	91449	-	LdHU3.02.T0250	SL=16	Alt_SL=ND	PolyA=ND	Alt_PolyA=ND	LdHU3.02.0250(CDS,product=phosphoglycan_beta_13_galactosyltransferase)	-
LdHU3.02	CBMSO	transcript	91786	95376	-	LdHU3.02.T0260	SL=16	Alt_SL=95333(1)|95338(1)|95364(4)|95424(1)	PolyA=1	Alt_PolyA=ND	LdHU3.02.0260(CDS,product=hypothetical_protein_conserved)	-
LdHU3.02	CBMSO	transcript	95377	100568	-	LdHU3.02.T0270	SL=63	Alt_SL=100388(1)|100407(2)|100416(1)|100531(14)	PolyA=ND	Alt_PolyA=ND	LdHU3.02.0270(CDS,product=phosphoglycan_beta_13_galactosyltransferase)	-
LdHU3.02	CBMSO	transcript	100750	106518	-	LdHU3.02.T0280	SL=34	Alt_SL=106252(1)|106449(1)	PolyA=ND	Alt_PolyA=ND	LdHU3.02.0280(CDS,product=phosphoglycan_beta_13_galactosyltransferase)	-
LdHU3.02	CBMSO	transcript	107022	111037	-	LdHU3.02.T0290	SL=18	Alt_SL=110987(1)|111020(2)	PolyA=ND	Alt_PolyA=ND	LdHU3.02.0290(CDS,product=phosphoglycan_beta_12_arabinosyltransferase)	-
LdHU3.02	CBMSO	transcript	111038	116413	-	LdHU3.02.T0300	SL=13	Alt_SL=116362(1)|116400(3)	PolyA=ND	Alt_PolyA=ND	LdHU3.02.0300(CDS,product=phosphoglycan_beta_13_galactosyltransferase)	-
LdHU3.02	CBMSO	transcript	116749	120632	-	LdHU3.02.T0310	SL=40	Alt_SL=120623(4)	PolyA=1	Alt_PolyA=ND	LdHU3.02.0310(CDS,product=Glycosyltransferase_(GlcNAc)_putative)	-
LdHU3.02	CBMSO	transcript	120939	125649	-	LdHU3.02.T0320	SL=22	Alt_SL=125626(3)|125647(1)|125733(14)	PolyA=ND	Alt_PolyA=ND	LdHU3.02.0320(CDS,product=hypothetical_protein_conserved)	-
LdHU3.02	CBMSO	transcript	125969	128083	-	LdHU3.02.T0330	SL=79	Alt_SL=127974(1)|127981(1)|128048(1)	PolyA=ND	Alt_PolyA=ND	LdHU3.02.0330(CDS,product=small_GTP_binding_protein_rab6-like_protein)	-
LdHU3.02	CBMSO	transcript	128408	129954	-	LdHU3.02.T0340	SL=131	Alt_SL=129927(54)|129987(1)|130019(4)|130034(6)|130065(3)	PolyA=1	Alt_PolyA=ND	LdHU3.02.0340(CDS,product=hypothetical_protein_conserved)	-
LdHU3.02	CBMSO	transcript	130272	132224	-	LdHU3.02.T0350	SL=55	Alt_SL=132194(4)	PolyA=1	Alt_PolyA=ND	LdHU3.02.0350(CDS,product=hypothetical_protein_conserved)	-
LdHU3.02	CBMSO	transcript	132572	134723	-	LdHU3.02.T0360	SL=47	Alt_SL=134719(8)	PolyA=1	Alt_PolyA=ND	LdHU3.02.0360(CDS,product=NIMA/Nek_Serine/threonine-protein_kinase_family_putative)	-
LdHU3.02	CBMSO	transcript	135125	146987	-	LdHU3.02.T0370	SL=25	Alt_SL=ND	PolyA=2	Alt_PolyA=135608(1)	LdHU3.02.0370(CDS,product=ATP-binding_cassette_subfamily_A_member_1_putative)	-
LdHU3.02	CBMSO	transcript	147203	149070	-	LdHU3.02.T0380	SL=60	Alt_SL=148967(5)|149000(2)|149013(21)|149120(3)|149555(12)	PolyA=2	Alt_PolyA=ND	unknown	-
LdHU3.02	CBMSO	transcript	149345	152259	-	LdHU3.02.T0390	SL=120	Alt_SL=152071(3)|152170(5)|152187(18)	PolyA=1	Alt_PolyA=ND	LdHU3.02.0390(CDS,product=Soluble_NSF_attachment_protein_SNAP_putative)	-
LdHU3.02	CBMSO	transcript	152523	154223	-	LdHU3.02.T0400	SL=38	Alt_SL=ND	PolyA=ND	Alt_PolyA=ND	LdHU3.02.0400(CDS,product=RNase_PH-like_protein_putative)	-
LdHU3.02	CBMSO	transcript	154224	159858	-	LdHU3.02.T0410	SL=14	Alt_SL=159752(1)|160221(2)	PolyA=ND	Alt_PolyA=ND	LdHU3.02.0410(CDS,product=glycosyl_transferase_putative)	-
LdHU3.02	CBMSO	transcript	159859	163774	-	LdHU3.02.T0420	SL=26	Alt_SL=163724(19)|163732(1)	PolyA=ND	Alt_PolyA=ND	LdHU3.02.0420(CDS,product=EamA-like_transporter_family/Triose-phosphate_Transporter_family/UAA_transporter_family_putative)	-
LdHU3.02	CBMSO	transcript	164212	167873	-	LdHU3.02.T0430	SL=26	Alt_SL=167432(15)|167450(2)|167858(1)|167917(4)|167943(4)	PolyA=1	Alt_PolyA=ND	LdHU3.02.0430(CDS,product=hypothetical_protein_conserved)	-
LdHU3.02	CBMSO	transcript	167874	170885	-	LdHU3.02.T0440	SL=64	Alt_SL=170773(1)|170785(2)|170881(1)	PolyA=ND	Alt_PolyA=ND	LdHU3.02.0440(CDS,product=casein_kinase_II_alpha_chain_putative)	-
LdHU3.02	CBMSO	transcript	171358	174495	-	LdHU3.02.T0450	SL=5	Alt_SL=174387(3)|174402(2)|174602(3)	PolyA=1	Alt_PolyA=ND	LdHU3.02.0450(CDS,product=proteasome_regulatory_non-ATPase_subunit_6_putative)	-
LdHU3.02	CBMSO	transcript	174793	176594	-	LdHU3.02.T0460	SL=34	Alt_SL=176575(12)|176619(1)|176653(1)|176656(1)	PolyA=ND	Alt_PolyA=ND	LdHU3.02.0460(CDS,product=FtsJ-like_methyltransferase_putative)	-
LdHU3.02	CBMSO	transcript	176595	178844	-	LdHU3.02.T0470	SL=56	Alt_SL=178725(1)|178795(3)|178820(8)|178831(1)	PolyA=ND	Alt_PolyA=ND	LdHU3.02.0470(CDS,product=ubiquitin-conjugating_enzyme_E2_putative)	-
LdHU3.02	CBMSO	transcript	178995	182713	-	LdHU3.02.T0480	SL=23	Alt_SL=ND	PolyA=ND	Alt_PolyA=ND	LdHU3.02.0480(CDS,product=Mitochondrial_protein_81)	-
LdHU3.02	CBMSO	transcript	183145	189107	-	LdHU3.02.T0490	SL=72	Alt_SL=184200(28)|184308(2)|184613(3)|184625(2)|184684(2)	PolyA=1	Alt_PolyA=183160(1)|183163(1)	LdHU3.02.0490(CDS,product=hypothetical_protein_conserved)	-
LdHU3.02	CBMSO	transcript	189398	191704	-	LdHU3.02.T0500	SL=35	Alt_SL=ND	PolyA=ND	Alt_PolyA=ND	unknown	-
LdHU3.02	CBMSO	transcript	192043	193442	-	LdHU3.02.T0510	SL=48	Alt_SL=193473(6)	PolyA=1	Alt_PolyA=ND	LdHU3.02.0510(CDS,product=serine_peptidase_Clan_S-_family_S54_putative)	-
LdHU3.02	CBMSO	transcript	193443	197892	-	LdHU3.02.T0520	SL=35	Alt_SL=197879(3)	PolyA=ND	Alt_PolyA=ND	LdHU3.02.0520(CDS,product=Transmembrane_amino_acid_transporter_protein_putative)	pseudogene
LdHU3.02	CBMSO	transcript	198395	200693	-	LdHU3.02.T0530	SL=325	Alt_SL=200576(2)|200645(4)|200690(4)|200712(1)|200781(1)	PolyA=5	Alt_PolyA=198210(4)	LdHU3.02.0530(CDS,product=voltage-dependent_anion-selective_channel_putative)	-
LdHU3.02	CBMSO	transcript	200694	201405	-	LdHU3.02.T0540	SL=21	Alt_SL=201349(1)|201379(1)|201563(2)	PolyA=ND	Alt_PolyA=ND	unknown	-
LdHU3.02	CBMSO	transcript	201765	205744	-	LdHU3.02.T0550	SL=553	Alt_SL=202827(1)|203021(3)|205605(2)|205757(1)	PolyA=4	Alt_PolyA=201385(3)|201417(2)|201427(1)|201442(1)|201752(2)|201769(3)	LdHU3.02.0550(CDS,product=voltage-dependent_anion-selective_channel_putative)	-
LdHU3.02	CBMSO	transcript	206042	217906	-	LdHU3.02.T0560	SL=10	Alt_SL=217717(9)|217849(1)	PolyA=1	Alt_PolyA=ND	LdHU3.02.0560(CDS,product=hypothetical_protein_conserved)	-
LdHU3.02	CBMSO	transcript	218139	219950	-	LdHU3.02.T0570	SL=63	Alt_SL=219904(3)|219921(5)|219946(5)	PolyA=2	Alt_PolyA=ND	LdHU3.02.0570(CDS,product=hypothetical_protein_conserved)	-
LdHU3.02	CBMSO	transcript	220249	224483	-	LdHU3.02.T0580	SL=17	Alt_SL=224304(2)|224436(6)	PolyA=ND	Alt_PolyA=ND	LdHU3.02.0580(CDS,product=hypothetical_protein_conserved)	-
LdHU3.02	CBMSO	transcript	224484	227866	-	LdHU3.02.T0590	SL=27	Alt_SL=227840(4)|227904(1)	PolyA=ND	Alt_PolyA=ND	LdHU3.02.0590(CDS,product=glycerate_kinase_putative)	-
LdHU3.02	CBMSO	transcript	228035	229755	-	LdHU3.02.T0600	SL=23	Alt_SL=229624(8)|229701(1)|229749(3)|229752(14)|229832(6)	PolyA=ND	Alt_PolyA=ND	LdHU3.02.0600(CDS,product=hypothetical_protein_conserved)	-
LdHU3.02	CBMSO	transcript	230240	239064	-	LdHU3.02.T0610	SL=41	Alt_SL=239055(1)	PolyA=1	Alt_PolyA=230246(1)	LdHU3.02.0610(CDS,product=hypothetical_protein_conserved)|tRNA.02.001(tRNA,product=tRNA_valine)	-
LdHU3.02	CBMSO	transcript	239065	239635	-	LdHU3.02.T0620	SL=6	Alt_SL=239615(3)	PolyA=ND	Alt_PolyA=ND	unknown	-
LdHU3.02	CBMSO	transcript	239620	241053	-	LdHU3.02.T0630	SL=145	Alt_SL=241012(1)|241443(5)	PolyA=1	Alt_PolyA=239632(1)	unknown	-
LdHU3.02	CBMSO	transcript	241465	246847	-	LdHU3.02.T0640	SL=65	Alt_SL=242964(4)|246495(30)|246817(3)|246828(5)|246837(19)	PolyA=2	Alt_PolyA=241449(1)|241452(1)|241459(1)	LdHU3.02.0640(CDS,product=hypothetical_protein_conserved)	-
LdHU3.02	CBMSO	transcript	247522	249992	-	LdHU3.02.T0650	SL=94	Alt_SL=249948(1)|249956(2)|249986(15)|250312(4)	PolyA=2	Alt_PolyA=ND	LdHU3.02.0650(CDS,product=hypothetical_protein_conserved)	-
LdHU3.02	CBMSO	transcript	250611	252075	-	LdHU3.02.T0660	SL=550	Alt_SL=251911(3)|252017(5)|252030(42)|252053(236)	PolyA=9	Alt_PolyA=250317(4)|250324(4)|250326(1)|250328(1)|250332(1)|250336(3)|250338(2)|250343(1)|250345(8)	LdHU3.02.0660(CDS,product=hypothetical_protein_conserved)	-
LdHU3.02	CBMSO	transcript	252530	255676	-	LdHU3.02.T0670	SL=51	Alt_SL=255536(1)	PolyA=3	Alt_PolyA=ND	LdHU3.02.0670(CDS,product=hypothetical_protein_conserved)	-
LdHU3.02	CBMSO	transcript	255945	263697	-	LdHU3.02.T0680	SL=32	Alt_SL=263682(2)	PolyA=ND	Alt_PolyA=ND	LdHU3.02.0680(CDS,product=protein_kinase_putative)	-
LdHU3.02	CBMSO	transcript	263999	265058	-	LdHU3.02.T0690	SL=ND	Alt_SL=ND	PolyA=ND	Alt_PolyA=ND	unknown	Low_Coverage
LdHU3.02	CBMSO	transcript	266145	266385	-	LdHU3.02.T0700	SL=ND	Alt_SL=ND	PolyA=ND	Alt_PolyA=ND	unknown	Low_Coverage
LdHU3.02	CBMSO	transcript	303027	303913	+	LdHU3.02.T0710	SL=ND	Alt_SL=ND	PolyA=ND	Alt_PolyA=ND	unknown	-
LdHU3.02	CBMSO	transcript	304023	315911	+	LdHU3.02.T0720	SL=6	Alt_SL=304020(1)	PolyA=1	Alt_PolyA=315872(1)	LdHU3.02.0720(CDS,product=hypothetical_protein_conserved)	-
LdHU3.02	CBMSO	transcript	316207	318825	+	LdHU3.02.T0730	SL=ND	Alt_SL=ND	PolyA=ND	Alt_PolyA=ND	LdHU3.02.0730(CDS,product=TPR_repeat/Tetratricopeptide_repeat_putative)	-
LdHU3.02	CBMSO	transcript	318826	320704	+	LdHU3.02.T0740	SL=19	Alt_SL=318848(5)	PolyA=2	Alt_PolyA=320709(1)	LdHU3.02.0740(CDS,product=ARP2/3_complex_subunit_putative)	-
LdHU3.02	CBMSO	transcript	320933	323157	+	LdHU3.02.T0750	SL=45	Alt_SL=321043(4)	PolyA=ND	Alt_PolyA=ND	LdHU3.02.0750(CDS,product=hypothetical_protein_conserved)	-
LdHU3.02	CBMSO	transcript	323158	325490	+	LdHU3.02.T0760	SL=30	Alt_SL=323112(1)	PolyA=ND	Alt_PolyA=ND	LdHU3.02.0760(CDS,product=hypothetical_protein_conserved)	-
LdHU3.02	CBMSO	transcript	325753	329259	+	LdHU3.02.T0770	SL=ND	Alt_SL=ND	PolyA=ND	Alt_PolyA=ND	LdHU3.02.0770(CDS,product=gamma-glutamyl_phosphate_reductase-like_protein)	-
LdHU3.02	CBMSO	transcript	329260	334095	+	LdHU3.02.T0780	SL=4	Alt_SL=329168(1)|329415(4)	PolyA=ND	Alt_PolyA=ND	LdHU3.02.0780(CDS,product=hypothetical_protein_conserved)	-
LdHU3.02	CBMSO	transcript	334096	335554	+	LdHU3.02.T0790	SL=36	Alt_SL=334084(1)|334101(7)|334122(1)|334195(1)	PolyA=2	Alt_PolyA=ND	LdHU3.02.0790(CDS,product=hypothetical_protein_conserved)	-
LdHU3.02	CBMSO	transcript	335953	339598	+	LdHU3.02.T0800	SL=14	Alt_SL=335880(6)|335891(12)|336111(2)	PolyA=ND	Alt_PolyA=ND	LdHU3.02.0800(CDS,product=Nop14-like_family_putative)	-
LdHU3.02	CBMSO	transcript	339599	341705	+	LdHU3.02.T0810	SL=69	Alt_SL=339461(2)|339608(11)|339640(3)|341358(12)|341366(5)|341387(1)|341400(1)	PolyA=ND	Alt_PolyA=ND	LdHU3.02.0810(CDS,product=mitochondrial_carrier_protein_putative)	-
LdHU3.02	CBMSO	transcript	341882	344072	+	LdHU3.02.T0820	SL=48	Alt_SL=341383(7)|341525(10)|341533(2)|341585(8)|341588(3)|341760(2)|341814(1)|341886(11)|341894(3)	PolyA=ND	Alt_PolyA=ND	LdHU3.02.0820(CDS,product=hypothetical_protein_conserved)	-
LdHU3.02	CBMSO	transcript	344073	345857	+	LdHU3.02.T0830	SL=39	Alt_SL=344094(1)	PolyA=2	Alt_PolyA=ND	LdHU3.02.0830(CDS,product=hypothetical_protein_conserved)	-
LdHU3.02	CBMSO	transcript	346241	350129	+	LdHU3.02.T0840	SL=22	Alt_SL=346232(1)|346262(3)|346263(1)|346301(6)|346368(1)	PolyA=2	Alt_PolyA=350126(2)	LdHU3.02.0840(CDS,product=hypothetical_protein_conserved)	-
LdHU3.02	CBMSO	transcript	350484	353895	+	LdHU3.02.T0850	SL=30	Alt_SL=350535(5)|350536(1)|350636(1)	PolyA=1	Alt_PolyA=353823(1)|353839(1)	LdHU3.02.0850(CDS,product=Heat_shock_protein_100_kDa)	-
LdHU3.02	CBMSO	transcript	354283	358818	+	LdHU3.02.T0860	SL=40	Alt_SL=354338(3)|355089(2)|355349(2)|355425(3)|356403(7)|356514(6)|356712(6)	PolyA=ND	Alt_PolyA=ND	unknown	-
LdHU3.02	CBMSO	transcript	359044	361533	+	LdHU3.02.T0870	SL=142	Alt_SL=359116(2)|359125(14)	PolyA=ND	Alt_PolyA=ND	LdHU3.02.0870(CDS,product=Peptidase_family_M3_putative)	pseudogene
LdHU3.03	CBMSO	transcript	601	4193	-	LdHU3.03.T0010	SL=32	Alt_SL=4180(1)	PolyA=1	Alt_PolyA=ND	LdHU3.03.0010(CDS,product=Leucine_rich_repeat/Leucine_Rich_Repeat_putative)	-
LdHU3.03	CBMSO	transcript	5470	6667	+	LdHU3.03.T0020	SL=83	Alt_SL=5468(1)|5472(1)|5502(2)|5518(4)	PolyA=1	Alt_PolyA=6613(1)|6619(1)|6628(1)|6662(1)	LdHU3.03.0020(CDS,product=hypothetical_protein_conserved)	-
LdHU3.03	CBMSO	transcript	6860	8976	+	LdHU3.03.T0030	SL=62	Alt_SL=6887(9)|6894(1)|6987(1)	PolyA=1	Alt_PolyA=8741(1)|8840(1)|8845(1)	LdHU3.03.0030(CDS,product=D-3-phosphoglycerate_dehydrogenase-like_protein)	-
LdHU3.03	CBMSO	transcript	9084	12963	+	LdHU3.03.T0040	SL=25	Alt_SL=9080(17)|9108(16)|9111(1)|9114(2)|9179(21)|9191(8)|9208(7)|9211(1)|10479(3)|10567(6)	PolyA=4	Alt_PolyA=12947(2)|12952(2)|12959(1)	LdHU3.03.0040(CDS,product=2-aminoethylphosphonate:pyruvateaminotransferas_e-like_protein)	-
LdHU3.03	CBMSO	transcript	13266	14760	+	LdHU3.03.T0050	SL=86	Alt_SL=13279(12)|13292(3)|13363(1)	PolyA=1	Alt_PolyA=14748(1)|14754(1)	LdHU3.03.0050(CDS,product=Met-10+_like-protein/Methyltransferase_small_domain/Methyltransferase_domain_containing_protein_putative)	-
LdHU3.03	CBMSO	transcript	15175	17976	+	LdHU3.03.T0060	SL=25	Alt_SL=ND	PolyA=1	Alt_PolyA=ND	LdHU3.03.0060(CDS,product=hypothetical_protein_conserved)	-
LdHU3.03	CBMSO	transcript	18140	21046	+	LdHU3.03.T0070	SL=123	Alt_SL=18095(22)|18189(11)	PolyA=1	Alt_PolyA=20957(1)	LdHU3.03.0070(CDS,product=glycerol-3-phosphate_acyl_transferase)	-
LdHU3.03	CBMSO	transcript	21437	24186	+	LdHU3.03.T0080	SL=20	Alt_SL=21442(1)|21647(3)|21691(10)	PolyA=1	Alt_PolyA=ND	LdHU3.03.0080(CDS,product=DNA_primase_large_subunit_putative)	-
LdHU3.03	CBMSO	transcript	24574	25916	+	LdHU3.03.T0090	SL=117	Alt_SL=24121(3)|24584(6)	PolyA=4	Alt_PolyA=26209(1)	LdHU3.03.0090(CDS,product=cytochrome_c_oxidase_assembly_protein_putative)	-
LdHU3.03	CBMSO	transcript	26562	29580	+	LdHU3.03.T0100	SL=19	Alt_SL=26106(3)	PolyA=1	Alt_PolyA=ND	LdHU3.03.0100(CDS,product=hypothetical_protein_conserved)	-
LdHU3.03	CBMSO	transcript	29869	33307	+	LdHU3.03.T0110	SL=20	Alt_SL=29779(1)|29897(8)|29904(1)	PolyA=4	Alt_PolyA=33249(1)	LdHU3.03.0110(CDS,product=Leucine_Rich_Repeat_putative)	-
LdHU3.03	CBMSO	transcript	33702	34760	+	LdHU3.03.T0120	SL=75	Alt_SL=33670(1)|33720(14)|33724(8)|33783(14)|33807(2)	PolyA=1	Alt_PolyA=34749(1)|34753(1)|34755(1)	LdHU3.03.0120(CDS,product=acetyltransferase_putative)	-
LdHU3.03	CBMSO	transcript	35158	36540	+	LdHU3.03.T0130	SL=118	Alt_SL=ND	PolyA=1	Alt_PolyA=36536(1)	LdHU3.03.0130(CDS,product=hypothetical_protein_conserved)	-
LdHU3.03	CBMSO	transcript	36788	38547	+	LdHU3.03.T0140	SL=116	Alt_SL=36757(1)|36810(4)|36938(1)	PolyA=ND	Alt_PolyA=ND	LdHU3.03.0140(CDS,product=hypothetical_protein_conserved)	-
LdHU3.03	CBMSO	transcript	38548	41778	+	LdHU3.03.T0150	SL=28	Alt_SL=ND	PolyA=ND	Alt_PolyA=ND	LdHU3.03.0150(CDS,product=ATP-binding_cassette_protein_subfamily_F_member_1_putative)	-
LdHU3.03	CBMSO	transcript	41779	42697	+	LdHU3.03.T0160	SL=70	Alt_SL=41606(4)|41624(2)|41783(5)	PolyA=1	Alt_PolyA=ND	LdHU3.03.0160(CDS,product=hypothetical_protein_conserved)	-
LdHU3.03	CBMSO	transcript	42919	45561	+	LdHU3.03.T0170	SL=10	Alt_SL=42922(1)|42927(3)|42929(1)	PolyA=ND	Alt_PolyA=ND	LdHU3.03.0170(CDS,product=zinc-finger_of_acetyl-transferase_ESCO_putative)	-
LdHU3.03	CBMSO	transcript	45562	47207	+	LdHU3.03.T0180	SL=60	Alt_SL=45557(5)|45559(9)|45564(3)|45567(14)|45574(1)	PolyA=ND	Alt_PolyA=ND	LdHU3.03.0180(CDS,product=U2_splicing_auxiliary_factor_putative)	-
LdHU3.03	CBMSO	transcript	47208	47882	+	LdHU3.03.T0190	SL=4	Alt_SL=47307(2)	PolyA=ND	Alt_PolyA=ND	unknown	-
LdHU3.03	CBMSO	transcript	47883	50828	+	LdHU3.03.T0200	SL=379	Alt_SL=47864(11)|47869(11)|47895(39)|47908(9)|47913(4)|47938(1)|48009(2)	PolyA=4	Alt_PolyA=ND	LdHU3.03.0200(CDS,product=delta-1-pyrroline-5-carboxylate_dehydrogenase_putative)	-
LdHU3.03	CBMSO	transcript	51093	53211	+	LdHU3.03.T0210	SL=73	Alt_SL=51117(2)|51235(4)|51376(1)	PolyA=2	Alt_PolyA=ND	LdHU3.03.0210(CDS,product=protein_kinase_putative)	-
LdHU3.03	CBMSO	transcript	53421	55221	+	LdHU3.03.T0220	SL=90	Alt_SL=53444(3)|53449(5)	PolyA=ND	Alt_PolyA=ND	LdHU3.03.0220(CDS,product=hypothetical_protein_conserved)	-
LdHU3.03	CBMSO	transcript	55222	60472	+	LdHU3.03.T0230	SL=271	Alt_SL=55194(1)|55234(72)|55247(4)|58123(2)|58311(11)|58995(22)|59016(4)|60178(2)	PolyA=ND	Alt_PolyA=ND	LdHU3.03.0230(CDS,product=long-chain-fatty-acid-CoA_ligase_putative)	-
LdHU3.03	CBMSO	transcript	60738	61877	+	LdHU3.03.T0240	SL=118	Alt_SL=60252(6)|60633(24)|60684(5)	PolyA=ND	Alt_PolyA=ND	LdHU3.03.0240(CDS,product=hypothetical_protein_conserved)	-
LdHU3.03	CBMSO	transcript	61878	63286	+	LdHU3.03.T0250	SL=3931	Alt_SL=61789(2)|61802(4)|61809(70)|61834(12)|61846(1)|61850(1)|61866(1)|61869(2)|61875(1)|61882(245)|61906(2)|61943(2)|61972(1)	PolyA=ND	Alt_PolyA=ND	LdHU3.03.0250(CDS,product=ribosomal_protein_L38_putative)	-
LdHU3.03	CBMSO	transcript	63287	64954	+	LdHU3.03.T0260	SL=40	Alt_SL=63185(6)	PolyA=1	Alt_PolyA=ND	LdHU3.03.0260(CDS,product=hypothetical_protein_conserved)	-
LdHU3.03	CBMSO	transcript	65249	72546	+	LdHU3.03.T0270	SL=8	Alt_SL=65139(3)|65144(3)|65148(4)|65276(1)	PolyA=1	Alt_PolyA=ND	LdHU3.03.0270(CDS,product=FYVE_zinc_finger/Apolipoprotein_A1/A4/E_domain_containing_protein_putative)	-
LdHU3.03	CBMSO	transcript	72912	76247	+	LdHU3.03.T0280	SL=11	Alt_SL=72900(9)|72934(3)|72938(11)|72943(3)	PolyA=1	Alt_PolyA=ND	LdHU3.03.0280(CDS,product=hypothetical_protein_conserved)	-
LdHU3.03	CBMSO	transcript	76543	79193	+	LdHU3.03.T0290	SL=92	Alt_SL=76563(1)|76596(3)|77476(2)|77967(8)	PolyA=1	Alt_PolyA=79092(1)	LdHU3.03.0290(CDS,product=hypothetical_protein)	-
LdHU3.03	CBMSO	transcript	79382	89530	+	LdHU3.03.T0300	SL=19	Alt_SL=79385(4)|79395(1)|79468(2)	PolyA=ND	Alt_PolyA=ND	LdHU3.03.0300(CDS,product=hypothetical_protein_conserved)	-
LdHU3.03	CBMSO	transcript	89531	93838	+	LdHU3.03.T0310	SL=53	Alt_SL=89690(1)|89748(1)	PolyA=ND	Alt_PolyA=ND	LdHU3.03.0310(CDS,product=hypothetical_protein_conserved)	-
LdHU3.03	CBMSO	transcript	93839	96849	+	LdHU3.03.T0320	SL=19	Alt_SL=93776(8)|93874(1)	PolyA=ND	Alt_PolyA=ND	LdHU3.03.0320(CDS,product=hypothetical_protein_conserved)	-
LdHU3.03	CBMSO	transcript	96850	98358	+	LdHU3.03.T0330	SL=8	Alt_SL=96466(2)	PolyA=1	Alt_PolyA=ND	LdHU3.03.0330(CDS,product=DDRGK_domain_containing_protein_putative)	-
LdHU3.03	CBMSO	transcript	98943	104624	+	LdHU3.03.T0340	SL=7	Alt_SL=ND	PolyA=1	Alt_PolyA=ND	LdHU3.03.0340(CDS,product=protein_kinase_putative)	-
LdHU3.03	CBMSO	transcript	105043	115924	+	LdHU3.03.T0350	SL=50	Alt_SL=105057(15)|105122(1)|105165(1)	PolyA=2	Alt_PolyA=ND	LdHU3.03.0350(CDS,product=hypothetical_protein_conserved)	-
LdHU3.03	CBMSO	transcript	116159	119633	+	LdHU3.03.T0360	SL=28	Alt_SL=116127(1)|116148(1)|116164(27)|116175(28)|116178(3)|116181(1)|116184(2)|116371(5)|116374(1)	PolyA=ND	Alt_PolyA=ND	LdHU3.03.0360(CDS,product=GPR1/FUN34/yaaH_family_putative)	-
LdHU3.03	CBMSO	transcript	119634	123406	+	LdHU3.03.T0370	SL=202	Alt_SL=119557(3)|119668(20)|119696(7)	PolyA=2	Alt_PolyA=123419(1)|123425(1)	LdHU3.03.0370(CDS,product=GPR1/FUN34/yaaH_family_putative)	-
LdHU3.03	CBMSO	transcript	123946	125339	+	LdHU3.03.T0380	SL=137	Alt_SL=123895(4)|123943(1)|124044(1)|124061(6)	PolyA=ND	Alt_PolyA=ND	LdHU3.03.0380(CDS,product=GPR1/FUN34/yaaH_family_putative)	-
LdHU3.03	CBMSO	transcript	125340	128931	+	LdHU3.03.T0390	SL=429	Alt_SL=125287(1)|125324(1)|125334(37)|125380(12)|125411(27)|125497(1)	PolyA=8	Alt_PolyA=128870(2)|128930(1)|128959(1)|128962(1)	LdHU3.03.0390(CDS,product=GPR1/FUN34/yaaH_family_putative)	-
LdHU3.03	CBMSO	transcript	129387	134112	+	LdHU3.03.T0400	SL=79	Alt_SL=129364(1)|129428(14)	PolyA=1	Alt_PolyA=ND	LdHU3.03.0400(CDS,product=MFS_transporter_putative)	-
LdHU3.03	CBMSO	transcript	134447	140327	+	LdHU3.03.T0410	SL=5	Alt_SL=134450(1)|134461(2)|134493(2)	PolyA=2	Alt_PolyA=ND	LdHU3.03.0410(CDS,product=PTP1-interacting_protein_39_kDa_putative)	-
LdHU3.03	CBMSO	transcript	140888	141781	+	LdHU3.03.T0420	SL=247	Alt_SL=140813(4)|140899(3)	PolyA=6	Alt_PolyA=141784(1)|141785(1)|141791(1)|141843(2)	LdHU3.03.0420(CDS,product=60S_acidic_ribosomal_protein_P2_putative)	-
LdHU3.03	CBMSO	transcript	142158	142739	+	LdHU3.03.T0430	SL=2663	Alt_SL=142141(3)|142171(181)	PolyA=18	Alt_PolyA=142726(1)|142733(8)|142742(2)|142743(2)|142745(1)|142954(1)	LdHU3.03.0430(CDS,product=60S_acidic_ribosomal_protein_P2_putative)	-
LdHU3.03	CBMSO	transcript	143128	149082	+	LdHU3.03.T0440	SL=14	Alt_SL=143223(1)	PolyA=3	Alt_PolyA=ND	LdHU3.03.0440(CDS,product=TLD_domain_protein_conserved)	-
LdHU3.03	CBMSO	transcript	149609	159817	+	LdHU3.03.T0450	SL=11	Alt_SL=149633(1)|150205(2)|159286(4)	PolyA=1	Alt_PolyA=159049(1)	LdHU3.03.0450(CDS,product=hypothetical_protein_conserved)	-
LdHU3.03	CBMSO	transcript	159818	161983	+	LdHU3.03.T0460	SL=37	Alt_SL=159788(5)|159820(5)|159837(7)|159970(1)	PolyA=1	Alt_PolyA=161969(1)|161975(1)	LdHU3.03.0460(CDS,product=hypothetical_protein)	-
LdHU3.03	CBMSO	transcript	162220	166003	+	LdHU3.03.T0470	SL=21	Alt_SL=162249(4)|162286(2)|162329(1)	PolyA=ND	Alt_PolyA=ND	LdHU3.03.0470(CDS,product=hypothetical_protein_conserved)	-
LdHU3.03	CBMSO	transcript	166328	171266	+	LdHU3.03.T0480	SL=53	Alt_SL=166237(2)|166349(8)	PolyA=1	Alt_PolyA=ND	LdHU3.03.0480(CDS,product=Ankyrin_repeats_(3_copies)/Ankyrin_repeats_(many_copies)/Ankyrin_repeat/DHHC_palmitoyltransferase_putative)	-
LdHU3.03	CBMSO	transcript	171654	175777	+	LdHU3.03.T0490	SL=21	Alt_SL=171637(1)|171662(1)|171751(1)|174122(1)|174128(2)|174330(2)|174339(1)	PolyA=2	Alt_PolyA=ND	LdHU3.03.0490(CDS,product=hypothetical_protein_conserved)	-
LdHU3.03	CBMSO	transcript	176177	180638	+	LdHU3.03.T0500	SL=1	Alt_SL=ND	PolyA=ND	Alt_PolyA=ND	LdHU3.03.0500(CDS,product=phosphate-Repressible_Phosphate_Permease-like_protein)	-
LdHU3.03	CBMSO	transcript	181047	188986	+	LdHU3.03.T0510	SL=3	Alt_SL=181045(1)|181059(2)	PolyA=1	Alt_PolyA=ND	LdHU3.03.0510(CDS,product=hypothetical_protein_conserved)	pseudogene
LdHU3.03	CBMSO	transcript	189405	192440	+	LdHU3.03.T0520	SL=56	Alt_SL=ND	PolyA=1	Alt_PolyA=ND	LdHU3.03.0520(CDS,product=RNA_recognition_motif._(a.k.a._RRM_RBD_or_RNP_domain)_putative)	-
LdHU3.03	CBMSO	transcript	192798	201190	+	LdHU3.03.T0530	SL=33	Alt_SL=192811(1)|192824(1)	PolyA=ND	Alt_PolyA=ND	LdHU3.03.0530(CDS,product=hypothetical_protein_conserved)	-
LdHU3.03	CBMSO	transcript	201191	204140	+	LdHU3.03.T0540	SL=59	Alt_SL=201106(3)|201184(37)|201196(12)|201204(2)|201290(1)|203411(3)|203521(1)	PolyA=5	Alt_PolyA=204138(1)	LdHU3.03.0540(CDS,product=26S_protease_regulatory_subunit_putative)	-
LdHU3.03	CBMSO	transcript	204357	209423	+	LdHU3.03.T0550	SL=28	Alt_SL=204043(3)|204361(2)	PolyA=ND	Alt_PolyA=ND	LdHU3.03.0550(CDS,product=hypothetical_protein_conserved)	-
LdHU3.03	CBMSO	transcript	209424	213019	+	LdHU3.03.T0560	SL=50	Alt_SL=209427(5)|209953(2)	PolyA=1	Alt_PolyA=212991(1)	LdHU3.03.0560(CDS,product=hypothetical_protein_conserved)	-
LdHU3.03	CBMSO	transcript	213128	214797	+	LdHU3.03.T0570	SL=66	Alt_SL=213197(8)|213241(5)	PolyA=ND	Alt_PolyA=ND	unknown	-
LdHU3.03	CBMSO	transcript	214798	215930	+	LdHU3.03.T0580	SL=64	Alt_SL=214790(9)|214802(10)	PolyA=1	Alt_PolyA=215926(1)	LdHU3.03.0580(CDS,product=quinone_oxidoreductase_putative)	-
LdHU3.03	CBMSO	transcript	216193	217617	+	LdHU3.03.T0590	SL=77	Alt_SL=216145(1)|216199(7)|216204(9)|216280(1)	PolyA=ND	Alt_PolyA=ND	LdHU3.03.0590(CDS,product=hypothetical_protein_conserved)	-
LdHU3.03	CBMSO	transcript	218033	223214	+	LdHU3.03.T0600	SL=26	Alt_SL=217980(1)	PolyA=ND	Alt_PolyA=ND	LdHU3.03.0600(CDS,product=DNA_repair_helicase_putative)	-
LdHU3.03	CBMSO	transcript	223215	225028	+	LdHU3.03.T0610	SL=72	Alt_SL=223221(15)|223233(3)	PolyA=2	Alt_PolyA=225343(1)	LdHU3.03.0610(CDS,product=arginine_N-methyltransferase_putative)	-
LdHU3.03	CBMSO	transcript	225293	225965	+	LdHU3.03.T0620	SL=22	Alt_SL=ND	PolyA=ND	Alt_PolyA=ND	unknown	-
LdHU3.03	CBMSO	transcript	225966	228092	+	LdHU3.03.T0630	SL=31	Alt_SL=225963(26)|225972(1)|225974(1)|225987(1)|226063(1)|226126(1)	PolyA=ND	Alt_PolyA=ND	LdHU3.03.0630(CDS,product=kinase-like_protein)	-
LdHU3.03	CBMSO	transcript	228093	231693	+	LdHU3.03.T0640	SL=23	Alt_SL=228020(1)|228112(1)|228152(1)	PolyA=ND	Alt_PolyA=ND	LdHU3.03.0640(CDS,product=mitochondrial_protein_99_putative)	-
LdHU3.03	CBMSO	transcript	231694	233277	+	LdHU3.03.T0650	SL=73	Alt_SL=231620(14)|231743(16)	PolyA=ND	Alt_PolyA=ND	LdHU3.03.0650(CDS,product=hypothetical_protein_conserved)	-
LdHU3.03	CBMSO	transcript	233278	236623	+	LdHU3.03.T0660	SL=27	Alt_SL=233265(13)|233285(5)|233302(2)|233651(2)	PolyA=2	Alt_PolyA=ND	LdHU3.03.0660(CDS,product=hypothetical_protein_conserved)	-
LdHU3.03	CBMSO	transcript	237012	241822	+	LdHU3.03.T0670	SL=30	Alt_SL=237009(4)|241183(2)	PolyA=ND	Alt_PolyA=ND	LdHU3.03.0670(CDS,product=hypothetical_protein_conserved)	-
LdHU3.03	CBMSO	transcript	241985	245215	+	LdHU3.03.T0680	SL=43	Alt_SL=242055(3)|242140(14)|243305(2)|243389(1)	PolyA=ND	Alt_PolyA=ND	LdHU3.03.0680(CDS,product=hypothetical_protein_conserved)	-
LdHU3.03	CBMSO	transcript	245522	247764	+	LdHU3.03.T0690	SL=20	Alt_SL=245512(7)|245541(5)|245621(1)	PolyA=ND	Alt_PolyA=ND	LdHU3.03.0690(CDS,product=hypothetical_protein_conserved)	-
LdHU3.03	CBMSO	transcript	247765	249036	+	LdHU3.03.T0700	SL=23	Alt_SL=247831(4)|247835(2)	PolyA=1	Alt_PolyA=248813(1)	unknown	-
LdHU3.03	CBMSO	transcript	249213	249988	+	LdHU3.03.T0710	SL=ND	Alt_SL=ND	PolyA=ND	Alt_PolyA=ND	unknown	Low_Coverage
LdHU3.03	CBMSO	transcript	252783	254362	+	LdHU3.03.T0720	SL=ND	Alt_SL=ND	PolyA=ND	Alt_PolyA=ND	unknown	Low_Coverage
LdHU3.03	CBMSO	transcript	254363	255786	+	LdHU3.03.T0730	SL=2	Alt_SL=ND	PolyA=ND	Alt_PolyA=ND	unknown	Low_Coverage
LdHU3.03	CBMSO	transcript	255787	257329	+	LdHU3.03.T0740	SL=2	Alt_SL=255792(1)	PolyA=ND	Alt_PolyA=ND	unknown	Low_Coverage
LdHU3.03	CBMSO	transcript	257330	259349	+	LdHU3.03.T0750	SL=46	Alt_SL=257301(15)|257304(1)|257348(1)|257389(1)|257478(1)	PolyA=ND	Alt_PolyA=ND	LdHU3.03.0750(CDS,product=Uroporphyrinogen-III_synthase_HemD_putative)	-
LdHU3.03	CBMSO	transcript	260216	267355	-	LdHU3.03.T0760	SL=56	Alt_SL=267283(9)	PolyA=1	Alt_PolyA=ND	LdHU3.03.0760(CDS,product=DEAD/DEAH_box_helicase/Type_III_restriction_enzyme_res_subunit_putative)	-
LdHU3.03	CBMSO	transcript	267742	276781	-	LdHU3.03.T0770	SL=19	Alt_SL=276728(2)|277259(2)	PolyA=ND	Alt_PolyA=ND	LdHU3.03.0770(CDS,product=hypothetical_protein_conserved)	-
LdHU3.03	CBMSO	transcript	277025	278360	-	LdHU3.03.T0780	SL=64	Alt_SL=278289(4)|278408(1)	PolyA=1	Alt_PolyA=ND	LdHU3.03.0780(CDS,product=Aminoacyl-tRNA_editing_domain_containing_protein_putative)	-
LdHU3.03	CBMSO	transcript	278768	282246	-	LdHU3.03.T0790	SL=17	Alt_SL=282243(1)|282284(3)	PolyA=1	Alt_PolyA=278778(1)	LdHU3.03.0790(CDS,product=hypothetical_protein_conserved)	-
LdHU3.03	CBMSO	transcript	282247	285086	-	LdHU3.03.T0800	SL=2	Alt_SL=284543(1)|284569(25)|284788(7)|284795(19)	PolyA=ND	Alt_PolyA=ND	LdHU3.03.0800(CDS,product=hypothetical_protein_conserved)	Alternative_SL_with_more_reads
LdHU3.03	CBMSO	transcript	285057	286095	-	LdHU3.03.T0810	SL=243	Alt_SL=286004(2)|286075(5)|286087(24)	PolyA=1	Alt_PolyA=285080(1)	LdHU3.03.0810(CDS,product=cytochrome_c_oxidase_copper_chaperone_putative)	-
LdHU3.03	CBMSO	transcript	286096	288945	-	LdHU3.03.T0820	SL=28	Alt_SL=288936(7)|289210(4)	PolyA=ND	Alt_PolyA=ND	LdHU3.03.0820(CDS,product=TatD_related_DNase_putative)	-
LdHU3.03	CBMSO	transcript	288946	290823	-	LdHU3.03.T0830	SL=29	Alt_SL=290817(1)	PolyA=ND	Alt_PolyA=ND	LdHU3.03.0830(CDS,product=hypothetical_protein_conserved)	-
LdHU3.03	CBMSO	transcript	291200	293055	-	LdHU3.03.T0840	SL=3	Alt_SL=292978(1)|293230(2)	PolyA=1	Alt_PolyA=ND	LdHU3.03.0840(CDS,product=Ubiquitin-like_domain_containing_protein_putative)	-
LdHU3.03	CBMSO	transcript	293459	304377	-	LdHU3.03.T0850	SL=10	Alt_SL=304330(1)	PolyA=1	Alt_PolyA=293463(1)	LdHU3.03.0850(CDS,product=serine/threonine-protein_kinase_putative)	-
LdHU3.03	CBMSO	transcript	304679	306622	-	LdHU3.03.T0860	SL=27	Alt_SL=306273(14)	PolyA=1	Alt_PolyA=304685(1)	LdHU3.03.0860(CDS,product=hypothetical_protein_conserved)	-
LdHU3.03	CBMSO	transcript	306623	314721	-	LdHU3.03.T0870	SL=22	Alt_SL=314719(1)	PolyA=ND	Alt_PolyA=ND	LdHU3.03.0870(CDS,product=6-phosphofructo-2-kinase/fructose-26-biphosphatase_putative)	-
LdHU3.03	CBMSO	transcript	314907	319003	-	LdHU3.03.T0880	SL=9	Alt_SL=ND	PolyA=ND	Alt_PolyA=ND	LdHU3.03.0880(CDS,product=hypothetical_protein_conserved)	-
LdHU3.03	CBMSO	transcript	319004	328460	-	LdHU3.03.T0890	SL=13	Alt_SL=328373(1)	PolyA=ND	Alt_PolyA=ND	LdHU3.03.0890(CDS,product=hypothetical_protein_conserved)	-
LdHU3.03	CBMSO	transcript	328674	331173	-	LdHU3.03.T0900	SL=42	Alt_SL=331120(7)|331123(13)	PolyA=1	Alt_PolyA=328770(1)	LdHU3.03.0900(CDS,product=CDP-alcohol_phosphatidyltransferase_putative)	-
LdHU3.03	CBMSO	transcript	331336	334656	-	LdHU3.03.T0910	SL=19	Alt_SL=331584(1)|331685(2)|331698(1)	PolyA=ND	Alt_PolyA=ND	LdHU3.03.0910(CDS,product=hypothetical_protein_conserved)	-
LdHU3.03	CBMSO	transcript	334988	338531	-	LdHU3.03.T0920	SL=17	Alt_SL=ND	PolyA=ND	Alt_PolyA=ND	LdHU3.03.0920(CDS,product=hypothetical_protein_conserved)	-
LdHU3.03	CBMSO	transcript	338816	346853	-	LdHU3.03.T0930	SL=13	Alt_SL=346795(1)|346882(2)	PolyA=1	Alt_PolyA=ND	LdHU3.03.0930(CDS,product=hypothetical_protein_conserved)	-
LdHU3.03	CBMSO	transcript	346933	352248	-	LdHU3.03.T0940	SL=9	Alt_SL=352237(5)	PolyA=ND	Alt_PolyA=ND	LdHU3.03.0940(CDS,product=hypothetical_protein_conserved)	pseudogene
LdHU3.03	CBMSO	transcript	352669	357178	-	LdHU3.03.T0950	SL=5	Alt_SL=357389(2)	PolyA=1	Alt_PolyA=ND	LdHU3.03.0950(CDS,product=hypothetical_protein_conserved)	-
LdHU3.03	CBMSO	transcript	357179	364270	-	LdHU3.03.T0960	SL=11	Alt_SL=ND	PolyA=ND	Alt_PolyA=ND	LdHU3.03.0960(CDS,product=hypothetical_protein_conserved)	-
LdHU3.03	CBMSO	transcript	364271	367112	-	LdHU3.03.T0970	SL=10	Alt_SL=367075(1)|367098(1)|367107(10)	PolyA=ND	Alt_PolyA=ND	LdHU3.03.0970(CDS,product=NLI_interacting_factor-like_phosphatase_putative)	-
LdHU3.03	CBMSO	transcript	367113	367825	-	LdHU3.03.T0980	SL=272	Alt_SL=367768(3)|367821(26)	PolyA=ND	Alt_PolyA=ND	unknown	-
LdHU3.03	CBMSO	transcript	368109	370401	-	LdHU3.03.T0990	SL=12	Alt_SL=370293(1)|370312(2)|370391(2)	PolyA=1	Alt_PolyA=ND	LdHU3.03.0990(CDS,product=peter_pan_protein_putative)	-
LdHU3.03	CBMSO	transcript	370726	372102	-	LdHU3.03.T1000	SL=153	Alt_SL=372093(6)	PolyA=1	Alt_PolyA=370919(1)	LdHU3.03.1000(CDS,product=inorganic_pyrophosphatase_putative)	-
LdHU3.03	CBMSO	transcript	372103	373935	-	LdHU3.03.T1010	SL=174	Alt_SL=373504(2)|373519(4)|373850(1)|373863(8)|373885(16)|373905(1)	PolyA=ND	Alt_PolyA=ND	LdHU3.03.1010(CDS,product=Got1/Sft2-like_family_putative)	-
LdHU3.03	CBMSO	transcript	374336	376681	-	LdHU3.03.T1020	SL=36	Alt_SL=376607(1)|376650(2)|376773(5)|376987(12)	PolyA=1	Alt_PolyA=ND	LdHU3.03.1020(CDS,product=Amidohydrolase/Amidohydrolase_family_putative)	-
LdHU3.03	CBMSO	transcript	376682	378411	-	LdHU3.03.T1030	SL=68	Alt_SL=378367(5)|378404(11)|378472(11)|378660(2)	PolyA=ND	Alt_PolyA=ND	LdHU3.03.1030(CDS,product=hypothetical_protein_conserved)	-
LdHU3.03	CBMSO	transcript	378412	381627	-	LdHU3.03.T1040	SL=64	Alt_SL=380142(25)|381605(2)	PolyA=1	Alt_PolyA=ND	LdHU3.03.1040(CDS,product=Multicopper_oxidase_putative)	-
LdHU3.03	CBMSO	transcript	381628	382581	-	LdHU3.03.T1050	SL=500	Alt_SL=382575(17)|382578(1)|382589(2)	PolyA=ND	Alt_PolyA=ND	LdHU3.03.1050(CDS,product=hypothetical_protein_conserved)	-
LdHU3.03	CBMSO	transcript	382582	384091	-	LdHU3.03.T1060	SL=123	Alt_SL=384026(2)|384075(5)	PolyA=ND	Alt_PolyA=ND	LdHU3.03.1060(CDS,product=MORN_repeat_putative)	-
LdHU3.03	CBMSO	transcript	384486	386041	-	LdHU3.03.T1070	SL=359	Alt_SL=385892(1)|385986(3)|386013(3)|386019(2)|386037(78)	PolyA=5	Alt_PolyA=384475(2)|384478(4)|384495(4)	LdHU3.03.1070(CDS,product=eukaryotic_initiation_factor_2a_putative)	-
LdHU3.03	CBMSO	transcript	386338	387169	-	LdHU3.03.T1080	SL=ND	Alt_SL=ND	PolyA=ND	Alt_PolyA=ND	unknown	Low_Coverage
LdHU3.04	CBMSO	transcript	473	3773	+	LdHU3.04.T0010	SL=ND	Alt_SL=ND	PolyA=ND	Alt_PolyA=ND	unknown	-
LdHU3.04	CBMSO	transcript	4073	8206	+	LdHU3.04.T0020	SL=71	Alt_SL=ND	PolyA=ND	Alt_PolyA=ND	LdHU3.04.0020(CDS,product=calcium-translocating_P-type_ATPase)	-
LdHU3.04	CBMSO	transcript	8207	11751	+	LdHU3.04.T0030	SL=105	Alt_SL=8214(5)|8221(1)|8430(11)|8467(1)	PolyA=4	Alt_PolyA=11832(1)	LdHU3.04.0030(CDS,product=BT1_family_putative)	-
LdHU3.04	CBMSO	transcript	12070	15052	+	LdHU3.04.T0040	SL=102	Alt_SL=12048(1)|12073(35)|12091(5)|12799(4)|12802(24)|12852(5)|14528(1)|14536(16)	PolyA=ND	Alt_PolyA=ND	LdHU3.04.0040(CDS,product=cAMP-specific_phosphodiesterase_putative)	-
LdHU3.04	CBMSO	transcript	15297	15803	+	LdHU3.04.T0050	SL=172	Alt_SL=15256(15)|15292(1)	PolyA=2	Alt_PolyA=ND	LdHU3.04.0050(CDS,product=hypothetical_protein_conserved)	-
LdHU3.04	CBMSO	transcript	16035	21482	+	LdHU3.04.T0060	SL=253	Alt_SL=16023(1)|16045(1)|16091(1)	PolyA=ND	Alt_PolyA=ND	LdHU3.04.0060(CDS,product=hypothetical_protein_conserved)	-
LdHU3.04	CBMSO	transcript	21483	22386	+	LdHU3.04.T0070	SL=72	Alt_SL=21440(1)|21465(1)|21500(9)|21511(4)	PolyA=1	Alt_PolyA=ND	LdHU3.04.0070(CDS,product=hypothetical_protein_conserved)	-
LdHU3.04	CBMSO	transcript	22604	26316	+	LdHU3.04.T0080	SL=37	Alt_SL=22510(5)|22549(5)|22620(2)|22723(1)	PolyA=3	Alt_PolyA=26220(1)|26239(1)|26328(1)	LdHU3.04.0080(CDS,product=hypothetical_protein_conserved)	-
LdHU3.04	CBMSO	transcript	26650	28264	+	LdHU3.04.T0090	SL=111	Alt_SL=26707(8)	PolyA=2	Alt_PolyA=ND	LdHU3.04.0090(CDS,product=DNA_topoisomerase_type_IB_small_subunit_putative)	-
LdHU3.04	CBMSO	transcript	28551	30015	+	LdHU3.04.T0100	SL=26	Alt_SL=28191(13)|28208(9)|28558(22)|28570(1)	PolyA=ND	Alt_PolyA=ND	LdHU3.04.0100(CDS,product=hypothetical_protein_conserved)	-
LdHU3.04	CBMSO	transcript	30016	30522	+	LdHU3.04.T0110	SL=150	Alt_SL=ND	PolyA=3	Alt_PolyA=30525(2)	LdHU3.04.0110(CDS,product=hypothetical_protein_conserved)	-
LdHU3.04	CBMSO	transcript	30845	37848	+	LdHU3.04.T0120	SL=32	Alt_SL=ND	PolyA=1	Alt_PolyA=37754(1)	LdHU3.04.0120(CDS,product=hypothetical_protein_conserved)	-
LdHU3.04	CBMSO	transcript	38199	40565	+	LdHU3.04.T0130	SL=69	Alt_SL=38132(30)	PolyA=1	Alt_PolyA=ND	LdHU3.04.0130(CDS,product=hypothetical_protein_conserved)	-
LdHU3.04	CBMSO	transcript	40923	42541	+	LdHU3.04.T0140	SL=44	Alt_SL=40808(9)|40913(1)|41002(1)	PolyA=ND	Alt_PolyA=ND	LdHU3.04.0140(CDS,product=hypothetical_protein_conserved)	-
LdHU3.04	CBMSO	transcript	42889	44256	+	LdHU3.04.T0150	SL=42	Alt_SL=42852(10)|42870(6)	PolyA=1	Alt_PolyA=ND	LdHU3.04.0150(CDS,product=exosome_complex_exonuclease_RRP40_putative)	-
LdHU3.04	CBMSO	transcript	44581	45698	+	LdHU3.04.T0160	SL=126	Alt_SL=44107(2)|44647(1)|44757(7)|44844(17)|44848(3)|44859(1)	PolyA=2	Alt_PolyA=ND	LdHU3.04.0160(CDS,product=hypothetical_protein_conserved)	-
LdHU3.04	CBMSO	transcript	46101	47724	+	LdHU3.04.T0170	SL=30	Alt_SL=46164(21)|46172(2)|46174(1)|46281(3)	PolyA=1	Alt_PolyA=ND	LdHU3.04.0170(CDS,product=hypothetical_protein_conserved)	-
LdHU3.04	CBMSO	transcript	48030	50315	+	LdHU3.04.T0180	SL=19	Alt_SL=47971(1)|48033(3)	PolyA=2	Alt_PolyA=50309(1)	LdHU3.04.0180(CDS,product=hypothetical_protein_conserved)	-
LdHU3.04	CBMSO	transcript	50641	52925	+	LdHU3.04.T0190	SL=27	Alt_SL=50617(1)|50644(3)	PolyA=2	Alt_PolyA=ND	LdHU3.04.0190(CDS,product=hypothetical_protein_conserved)	-
LdHU3.04	CBMSO	transcript	53250	55534	+	LdHU3.04.T0200	SL=15	Alt_SL=53253(2)	PolyA=2	Alt_PolyA=55536(1)	LdHU3.04.0200(CDS,product=hypothetical_protein_conserved)	-
LdHU3.04	CBMSO	transcript	55862	58146	+	LdHU3.04.T0210	SL=17	Alt_SL=55865(1)	PolyA=1	Alt_PolyA=ND	LdHU3.04.0210(CDS,product=hypothetical_protein_conserved)	-
LdHU3.04	CBMSO	transcript	58471	61066	+	LdHU3.04.T0220	SL=30	Alt_SL=58474(3)	PolyA=ND	Alt_PolyA=ND	LdHU3.04.0220(CDS,product=hypothetical_protein_conserved)	-
LdHU3.04	CBMSO	transcript	61067	61929	+	LdHU3.04.T0230	SL=22	Alt_SL=61052(14)|61081(2)|61159(2)	PolyA=ND	Alt_PolyA=ND	unknown	-
LdHU3.04	CBMSO	transcript	61989	64060	+	LdHU3.04.T0240	SL=67	Alt_SL=62015(1)|62074(1)	PolyA=1	Alt_PolyA=ND	LdHU3.04.0240(CDS,product=surface_antigen-like_protein)	-
LdHU3.04	CBMSO	transcript	64495	67500	+	LdHU3.04.T0250	SL=38	Alt_SL=66297(2)	PolyA=ND	Alt_PolyA=ND	LdHU3.04.0250(CDS,product=surface_antigen-like_protein)	-
LdHU3.04	CBMSO	transcript	67749	70059	+	LdHU3.04.T0260	SL=247	Alt_SL=67674(9)|67722(13)|67739(3)|67746(1)|67754(99)|67760(8)|67836(1)	PolyA=3	Alt_PolyA=69818(2)|69825(1)|70044(1)	LdHU3.04.0260(CDS,product=surface_antigen-like_protein)	-
LdHU3.04	CBMSO	transcript	70345	73571	+	LdHU3.04.T0270	SL=15	Alt_SL=70396(3)|70506(1)|72985(2)	PolyA=1	Alt_PolyA=ND	LdHU3.04.0270(CDS,product=surface_antigen-like_protein)	-
LdHU3.04	CBMSO	transcript	74003	76927	+	LdHU3.04.T0280	SL=103	Alt_SL=73942(2)|73947(5)|73949(1)|73952(9)|73957(5)|74005(2)|74130(1)	PolyA=1	Alt_PolyA=ND	LdHU3.04.0280(CDS,product=hypothetical_protein_conserved)	-
LdHU3.04	CBMSO	transcript	77170	78630	+	LdHU3.04.T0290	SL=163	Alt_SL=77248(20)	PolyA=3	Alt_PolyA=78712(1)|78811(1)	LdHU3.04.0290(CDS,product=hypothetical_protein_conserved)	-
LdHU3.04	CBMSO	transcript	79003	81807	+	LdHU3.04.T0300	SL=176	Alt_SL=78993(7)|79006(3)|79010(2)|79061(1)|79200(74)|79204(4)	PolyA=6	Alt_PolyA=81639(1)|81822(1)|81824(1)	LdHU3.04.0300(CDS,product=GRAM_domain_containing_protein_putative)	-
LdHU3.04	CBMSO	transcript	82163	87184	+	LdHU3.04.T0310	SL=5	Alt_SL=82117(1)|82197(3)	PolyA=ND	Alt_PolyA=ND	LdHU3.04.0310(CDS,product=RNA_pseudouridylate_synthase-like_protein)	-
LdHU3.04	CBMSO	transcript	87185	88297	+	LdHU3.04.T0320	SL=78	Alt_SL=87282(1)	PolyA=1	Alt_PolyA=ND	LdHU3.04.0320(CDS,product=Tetratricopeptide_repeat_putative)	-
LdHU3.04	CBMSO	transcript	88636	90360	+	LdHU3.04.T0330	SL=123	Alt_SL=88639(17)|88665(2)|88667(1)	PolyA=1	Alt_PolyA=ND	LdHU3.04.0330(CDS,product=Mitochondrial_39-S_ribosomal_protein_L47_(MRP-L47)_putative)	-
LdHU3.04	CBMSO	transcript	90706	97280	+	LdHU3.04.T0340	SL=21	Alt_SL=90667(9)|90682(1)|90695(2)	PolyA=1	Alt_PolyA=ND	LdHU3.04.0340(CDS,product=adenosine_monophosphate_deaminase_putative)	-
LdHU3.04	CBMSO	transcript	97688	100083	+	LdHU3.04.T0350	SL=77	Alt_SL=97692(7)	PolyA=1	Alt_PolyA=ND	LdHU3.04.0350(CDS,product=Alcohol_dehydrogenase_GroES-like_domain_containing_protein_putative)	-
LdHU3.04	CBMSO	transcript	100503	102068	+	LdHU3.04.T0360	SL=108	Alt_SL=100505(1)|100541(1)	PolyA=1	Alt_PolyA=102006(1)	LdHU3.04.0360(CDS,product=hypothetical_protein_conserved)	-
LdHU3.04	CBMSO	transcript	102394	105582	+	LdHU3.04.T0370	SL=191	Alt_SL=102219(2)|102467(1)	PolyA=1	Alt_PolyA=105494(1)	LdHU3.04.0370(CDS,product=beta-fructofuranosidase_putative)	-
LdHU3.04	CBMSO	transcript	105849	108020	+	LdHU3.04.T0380	SL=28	Alt_SL=105922(2)	PolyA=1	Alt_PolyA=ND	LdHU3.04.0380(CDS,product=beta-fructofuranosidase_putative)	-
LdHU3.04	CBMSO	transcript	108322	111535	+	LdHU3.04.T0390	SL=39	Alt_SL=108286(1)|108369(3)|111006(1)|111007(25)|111034(4)	PolyA=ND	Alt_PolyA=ND	LdHU3.04.0390(CDS,product=mitochondrial_exoribonuclease_DSS-1_putative)	-
LdHU3.04	CBMSO	transcript	111536	112863	+	LdHU3.04.T0400	SL=104	Alt_SL=111539(2)|111542(3)	PolyA=1	Alt_PolyA=ND	LdHU3.04.0400(CDS,product=ADP-ribosylation_factor_putative)	-
LdHU3.04	CBMSO	transcript	113150	121154	+	LdHU3.04.T0410	SL=13	Alt_SL=113145(7)	PolyA=5	Alt_PolyA=121112(1)	LdHU3.04.0410(CDS,product=hypothetical_protein_conserved)	-
LdHU3.04	CBMSO	transcript	121429	122593	+	LdHU3.04.T0420	SL=78	Alt_SL=121053(2)|121443(28)|121451(3)|121471(2)|121539(1)	PolyA=1	Alt_PolyA=ND	LdHU3.04.0420(CDS,product=hypothetical_protein_conserved)	-
LdHU3.04	CBMSO	transcript	122759	124368	+	LdHU3.04.T0430	SL=25	Alt_SL=122830(24)|122900(23)	PolyA=1	Alt_PolyA=124354(1)	LdHU3.04.0430(CDS,product=Phytanoyl-CoA_dioxygenase_(PhyH)_putative)	-
LdHU3.04	CBMSO	transcript	124563	125636	+	LdHU3.04.T0440	SL=2	Alt_SL=124547(1)	PolyA=ND	Alt_PolyA=ND	unknown	-
LdHU3.04	CBMSO	transcript	125637	126308	+	LdHU3.04.T0450	SL=4	Alt_SL=125552(2)|125644(2)	PolyA=ND	Alt_PolyA=ND	unknown	-
LdHU3.04	CBMSO	transcript	128710	129466	-	LdHU3.04.T0460	SL=2	Alt_SL=ND	PolyA=ND	Alt_PolyA=ND	unknown	-
LdHU3.04	CBMSO	transcript	129467	131586	-	LdHU3.04.T0470	SL=10	Alt_SL=131497(1)|131578(1)	PolyA=ND	Alt_PolyA=ND	unknown	-
LdHU3.04	CBMSO	transcript	132041	134398	-	LdHU3.04.T0480	SL=114	Alt_SL=134276(2)|134311(11)|134387(7)|134475(1)	PolyA=1	Alt_PolyA=ND	LdHU3.04.0480(CDS,product=hypothetical_protein_conserved)	-
LdHU3.04	CBMSO	transcript	134399	137195	-	LdHU3.04.T0490	SL=47	Alt_SL=136927(1)|137108(1)|137122(1)|137160(1)|137220(8)|137222(10)	PolyA=ND	Alt_PolyA=ND	unknown	-
LdHU3.04	CBMSO	transcript	137572	139329	-	LdHU3.04.T0500	SL=55	Alt_SL=139298(11)|139326(10)|139339(1)|139340(29)|139379(1)	PolyA=2	Alt_PolyA=ND	LdHU3.04.0500(CDS,product=anaphase_promoting_complex_subunit_10-like_protein)	-
LdHU3.04	CBMSO	transcript	139330	140072	-	LdHU3.04.T0510	SL=10	Alt_SL=ND	PolyA=ND	Alt_PolyA=ND	unknown	-
LdHU3.04	CBMSO	transcript	140143	144556	-	LdHU3.04.T0520	SL=54	Alt_SL=ND	PolyA=1	Alt_PolyA=ND	LdHU3.04.0520(CDS,product=hypothetical_protein_conserved)	-
LdHU3.04	CBMSO	transcript	144557	147594	-	LdHU3.04.T0530	SL=108	Alt_SL=147341(1)|147525(2)|147573(1)|147590(5)|147599(19)|147654(1)	PolyA=ND	Alt_PolyA=ND	LdHU3.04.0530(CDS,product=Tetratricopeptide_repeat_putative)	-
LdHU3.04	CBMSO	transcript	147816	161075	-	LdHU3.04.T0540	SL=8	Alt_SL=ND	PolyA=1	Alt_PolyA=147825(1)|147920(1)	LdHU3.04.0540(CDS,product=serine/threonine_protein_kinase-like_protein)	-
LdHU3.04	CBMSO	transcript	161076	162042	-	LdHU3.04.T0550	SL=41	Alt_SL=161975(9)|162079(16)	PolyA=ND	Alt_PolyA=ND	unknown	-
LdHU3.04	CBMSO	transcript	162538	163910	-	LdHU3.04.T0560	SL=62	Alt_SL=163898(9)	PolyA=2	Alt_PolyA=ND	unknown	-
LdHU3.04	CBMSO	transcript	163911	169189	-	LdHU3.04.T0570	SL=41	Alt_SL=169062(3)|169148(7)|169204(1)	PolyA=ND	Alt_PolyA=ND	LdHU3.04.0570(CDS,product=cysteine_peptidase_Clan_CA_family_C2_putative)	-
LdHU3.04	CBMSO	transcript	169562	175990	-	LdHU3.04.T0580	SL=34	Alt_SL=175909(2)	PolyA=1	Alt_PolyA=169570(1)|169576(1)	LdHU3.04.0580(CDS,product=adenylosuccinate_lyase_putative)	-
LdHU3.04	CBMSO	transcript	176282	178807	-	LdHU3.04.T0590	SL=34	Alt_SL=178668(31)|178792(3)	PolyA=ND	Alt_PolyA=ND	unknown	-
LdHU3.04	CBMSO	transcript	178962	181330	-	LdHU3.04.T0600	SL=75	Alt_SL=179458(5)|181290(3)|181302(14)	PolyA=ND	Alt_PolyA=ND	LdHU3.04.0600(CDS,product=60S_ribosomal_protein_L11_(L5_L16))	-
LdHU3.04	CBMSO	transcript	181331	184892	-	LdHU3.04.T0610	SL=20	Alt_SL=ND	PolyA=ND	Alt_PolyA=ND	unknown	-
LdHU3.04	CBMSO	transcript	185271	186555	-	LdHU3.04.T0620	SL=1314	Alt_SL=186478(1)|186550(80)|186553(138)|186565(1)|186568(1)|186610(1)|186622(2)|186635(24)	PolyA=42	Alt_PolyA=185266(25)	LdHU3.04.0620(CDS,product=ADP-ribosylation_factor_putative)	-
LdHU3.04	CBMSO	transcript	186988	188519	-	LdHU3.04.T0630	SL=127	Alt_SL=188284(1)|188322(1)|188351(2)|188354(2)|188390(4)|188517(4)	PolyA=2	Alt_PolyA=186968(1)|187001(1)	LdHU3.04.0630(CDS,product=hypothetical_protein_conserved)	-
LdHU3.04	CBMSO	transcript	188771	190499	-	LdHU3.04.T0640	SL=77	Alt_SL=190412(1)	PolyA=2	Alt_PolyA=ND	LdHU3.04.0640(CDS,product=Nucleotidyltransferase_domain_containing_protein_putative)	-
LdHU3.04	CBMSO	transcript	190500	202257	-	LdHU3.04.T0650	SL=13	Alt_SL=202176(5)	PolyA=ND	Alt_PolyA=ND	LdHU3.04.0650(CDS,product=hypothetical_protein_conserved)	-
LdHU3.04	CBMSO	transcript	202567	208650	-	LdHU3.04.T0660	SL=28	Alt_SL=202965(1)|203002(4)|208642(3)|208654(13)	PolyA=ND	Alt_PolyA=ND	LdHU3.04.0660(CDS,product=palmitoyl_acyltransferase_1_putative)	-
LdHU3.04	CBMSO	transcript	208883	213113	-	LdHU3.04.T0670	SL=15	Alt_SL=213018(1)|213030(2)	PolyA=1	Alt_PolyA=209032(1)	LdHU3.04.0670(CDS,product=hypothetical_protein_conserved)	-
LdHU3.04	CBMSO	transcript	213114	213810	-	LdHU3.04.T0680	SL=21	Alt_SL=213780(2)|213804(8)|213832(8)|213840(12)	PolyA=ND	Alt_PolyA=ND	unknown	-
LdHU3.04	CBMSO	transcript	213811	216004	-	LdHU3.04.T0690	SL=34	Alt_SL=215946(1)	PolyA=ND	Alt_PolyA=ND	LdHU3.04.0690(CDS,product=Zinc_finger_C3HC4_type_(RING_finger)_containing_protein_putative)	-
LdHU3.04	CBMSO	transcript	216254	217474	-	LdHU3.04.T0700	SL=43	Alt_SL=217500(1)|217771(28)	PolyA=1	Alt_PolyA=ND	unknown	-
LdHU3.04	CBMSO	transcript	217873	220641	-	LdHU3.04.T0710	SL=30	Alt_SL=220620(1)	PolyA=1	Alt_PolyA=ND	LdHU3.04.0710(CDS,product=Tetratricopeptide_repeat/TPR_repeat_putative)	-
LdHU3.04	CBMSO	transcript	220771	226130	-	LdHU3.04.T0720	SL=11	Alt_SL=226111(1)|226127(1)	PolyA=ND	Alt_PolyA=ND	LdHU3.04.0720(CDS,product=tyrosine_phosphatase_putative)	-
LdHU3.04	CBMSO	transcript	226316	232741	-	LdHU3.04.T0730	SL=ND	Alt_SL=ND	PolyA=ND	Alt_PolyA=ND	unknown	Low_Coverage
LdHU3.04	CBMSO	transcript	233206	234611	-	LdHU3.04.T0740	SL=ND	Alt_SL=ND	PolyA=ND	Alt_PolyA=ND	unknown	Low_Coverage
LdHU3.04	CBMSO	transcript	235039	236530	-	LdHU3.04.T0750	SL=96	Alt_SL=236476(1)|236479(1)|236498(1)|236519(1)|236522(12)	PolyA=ND	Alt_PolyA=ND	LdHU3.04.0750(CDS,product=hypothetical_protein_conserved)	-
LdHU3.04	CBMSO	transcript	236795	242653	-	LdHU3.04.T0760	SL=15	Alt_SL=242641(1)|242647(8)|242767(2)	PolyA=1	Alt_PolyA=ND	LdHU3.04.0760(CDS,product=spermidine_synthase)	-
LdHU3.04	CBMSO	transcript	242994	244651	-	LdHU3.04.T0770	SL=219	Alt_SL=244622(1)|244642(16)|244654(2)|244718(1)|244746(2)|244826(4)|244829(50)	PolyA=1	Alt_PolyA=ND	LdHU3.04.0770(CDS,product=hypothetical_protein_conserved)	-
LdHU3.04	CBMSO	transcript	244652	246163	-	LdHU3.04.T0780	SL=61	Alt_SL=246066(1)|246152(1)|246158(38)|246240(2)	PolyA=ND	Alt_PolyA=ND	LdHU3.04.0780(CDS,product=Ankyrin_repeat_putative)	-
LdHU3.04	CBMSO	transcript	246164	257293	-	LdHU3.04.T0790	SL=23	Alt_SL=256464(4)|257184(3)|257230(4)	PolyA=ND	Alt_PolyA=ND	LdHU3.04.0790(CDS,product=hypothetical_protein_conserved)	-
LdHU3.04	CBMSO	transcript	257351	259035	-	LdHU3.04.T0800	SL=45	Alt_SL=258954(5)|258987(3)|258999(22)	PolyA=1	Alt_PolyA=ND	LdHU3.04.0800(CDS,product=hypothetical_protein_conserved)	-
LdHU3.04	CBMSO	transcript	259152	264255	-	LdHU3.04.T0810	SL=2	Alt_SL=261112(5)	PolyA=ND	Alt_PolyA=ND	LdHU3.04.0810(CDS,product=hypothetical_protein)	Alternative_SL_with_more_reads
LdHU3.04	CBMSO	transcript	264367	265890	-	LdHU3.04.T0820	SL=151	Alt_SL=265824(2)|265868(3)|265880(15)|265934(3)	PolyA=1	Alt_PolyA=264554(1)|264661(1)|264665(1)	unknown	-
LdHU3.04	CBMSO	transcript	265891	266783	-	LdHU3.04.T0830	SL=71	Alt_SL=266779(14)	PolyA=ND	Alt_PolyA=ND	unknown	-
LdHU3.04	CBMSO	transcript	266784	268009	-	LdHU3.04.T0840	SL=327	Alt_SL=267774(1)|267873(1)|267879(2)|267883(1)|267887(2)|267912(24)|267933(80)|267940(25)|267996(4)	PolyA=ND	Alt_PolyA=ND	LdHU3.04.0840(CDS,product=hypothetical_protein_conserved)	-
LdHU3.04	CBMSO	transcript	268296	269269	-	LdHU3.04.T0850	SL=570	Alt_SL=269213(5)|269230(10)|269295(1)	PolyA=8	Alt_PolyA=268281(2)|268291(2)	LdHU3.04.0850(CDS,product=hypothetical_protein_conserved)	-
LdHU3.04	CBMSO	transcript	269490	272638	-	LdHU3.04.T0860	SL=96	Alt_SL=269490(3)|271988(3)|272278(3)|272769(4)	PolyA=ND	Alt_PolyA=ND	LdHU3.04.0860(CDS,product=Zinc_finger_C3HC4_type_(RING_finger)_containing_protein_putative)	-
LdHU3.04	CBMSO	transcript	273056	277302	-	LdHU3.04.T0870	SL=11	Alt_SL=ND	PolyA=1	Alt_PolyA=ND	LdHU3.04.0870(CDS,product=serine-threonine_protein_kinase-like_protein)	-
LdHU3.04	CBMSO	transcript	277428	278883	-	LdHU3.04.T0880	SL=137	Alt_SL=278557(2)|278663(1)|278845(3)	PolyA=1	Alt_PolyA=277443(1)|277531(1)|277543(1)|277551(1)	LdHU3.04.0880(CDS,product=hypothetical_protein_conserved)	-
LdHU3.04	CBMSO	transcript	279170	280587	-	LdHU3.04.T0890	SL=203	Alt_SL=280475(1)|280534(13)|280583(133)|280593(1)|280596(64)|280606(1)|280610(1)	PolyA=5	Alt_PolyA=279166(2)	LdHU3.04.0890(CDS,product=hypothetical_protein_conserved)	-
LdHU3.04	CBMSO	transcript	280588	282845	-	LdHU3.04.T0900	SL=44	Alt_SL=282220(2)|282749(2)|282825(1)	PolyA=ND	Alt_PolyA=ND	LdHU3.04.0900(CDS,product=ubiquitin-conjugating_enzyme_E2_putative)	-
LdHU3.04	CBMSO	transcript	283297	286635	-	LdHU3.04.T0910	SL=43	Alt_SL=286618(1)|286630(1)|286698(1)|286732(1)	PolyA=1	Alt_PolyA=ND	LdHU3.04.0910(CDS,product=Axonemal_dynein_light_chain_putative)	-
LdHU3.04	CBMSO	transcript	286981	290800	-	LdHU3.04.T0920	SL=11	Alt_SL=290724(1)|290762(1)	PolyA=ND	Alt_PolyA=ND	LdHU3.04.0920(CDS,product=hypothetical_protein_conserved)	-
LdHU3.04	CBMSO	transcript	291101	294724	-	LdHU3.04.T0930	SL=25	Alt_SL=294650(1)|294697(3)	PolyA=ND	Alt_PolyA=ND	LdHU3.04.0930(CDS,product=Tir_chaperone_protein_(CesT)_family/PDZ_domain_containing_protein_putative)	-
LdHU3.04	CBMSO	transcript	295207	300716	-	LdHU3.04.T0940	SL=5	Alt_SL=300527(1)|300721(3)|300723(1)	PolyA=2	Alt_PolyA=ND	LdHU3.04.0940(CDS,product=hypothetical_protein_conserved)	-
LdHU3.04	CBMSO	transcript	301017	303183	-	LdHU3.04.T0950	SL=20	Alt_SL=303174(6)	PolyA=1	Alt_PolyA=ND	LdHU3.04.0950(CDS,product=hypothetical_protein)	-
LdHU3.04	CBMSO	transcript	303184	306543	-	LdHU3.04.T0960	SL=34	Alt_SL=306382(1)|306595(3)	PolyA=ND	Alt_PolyA=ND	LdHU3.04.0960(CDS,product=hypothetical_protein_conserved)	-
LdHU3.04	CBMSO	transcript	306880	307850	-	LdHU3.04.T0970	SL=2008	Alt_SL=307753(1)|307768(3)|307776(11)|307846(29)|307848(58)	PolyA=27	Alt_PolyA=306872(2)|306874(1)|306876(8)|306890(4)	LdHU3.04.0970(CDS,product=hypothetical_protein)	-
LdHU3.04	CBMSO	transcript	308155	309413	-	LdHU3.04.T0980	SL=2222	Alt_SL=309254(1)|309314(1)|309320(1)|309372(1)|309379(78)|309384(5)|309427(1)|309434(1)|309438(2)|309445(1)|309450(1)	PolyA=11	Alt_PolyA=308148(4)|308164(1)	LdHU3.04.0980(CDS,product=60S_ribosomal_protein_L10_putative)	-
LdHU3.04	CBMSO	transcript	309818	311247	-	LdHU3.04.T0990	SL=943	Alt_SL=311151(2)|311233(35)	PolyA=3	Alt_PolyA=309823(2)|309873(1)	LdHU3.04.0990(CDS,product=nascent_CDS_associated_complex_subunit-_like_protein_copy_2)	-
LdHU3.04	CBMSO	transcript	311248	313818	-	LdHU3.04.T1000	SL=44	Alt_SL=313546(1)|313562(3)|313726(2)|313738(1)|313765(15)	PolyA=ND	Alt_PolyA=ND	LdHU3.04.1000(CDS,product=nascent_CDS_associated_complex_subunit-_like_protein_copy_2)	-
LdHU3.04	CBMSO	transcript	314191	319409	-	LdHU3.04.T1010	SL=28	Alt_SL=319171(2)|319239(25)|319470(1)	PolyA=1	Alt_PolyA=314202(1)	LdHU3.04.1010(CDS,product=heat_shock_protein_putative)	-
LdHU3.04	CBMSO	transcript	319410	321075	-	LdHU3.04.T1020	SL=143	Alt_SL=321038(4)	PolyA=ND	Alt_PolyA=ND	LdHU3.04.1020(CDS,product=hypothetical_protein_conserved)	-
LdHU3.04	CBMSO	transcript	321076	324240	-	LdHU3.04.T1030	SL=112	Alt_SL=324109(1)|324233(3)|324237(46)	PolyA=ND	Alt_PolyA=ND	LdHU3.04.1030(CDS,product=hypothetical_protein_conserved)	-
LdHU3.04	CBMSO	transcript	324555	326255	-	LdHU3.04.T1040	SL=45	Alt_SL=ND	PolyA=1	Alt_PolyA=ND	LdHU3.04.1040(CDS,product=Pescadillo_N-terminus/BRCA1_C_Terminus_(BRCT)_domain_containing_protein_putative)	-
LdHU3.04	CBMSO	transcript	326670	331860	-	LdHU3.04.T1050	SL=26	Alt_SL=330162(7)|331378(15)	PolyA=2	Alt_PolyA=ND	LdHU3.04.1050(CDS,product=Peptide_deformylase_2_putative)	-
LdHU3.04	CBMSO	transcript	332209	335209	-	LdHU3.04.T1060	SL=37	Alt_SL=335155(4)|335173(1)|335181(6)|335183(1)|335445(2)	PolyA=2	Alt_PolyA=332211(2)|332223(1)	LdHU3.04.1060(CDS,product=hypothetical_protein_conserved)	-
LdHU3.04	CBMSO	transcript	335210	337894	-	LdHU3.04.T1070	SL=101	Alt_SL=337638(1)|337790(1)|337830(1)	PolyA=ND	Alt_PolyA=ND	LdHU3.04.1070(CDS,product=tyrosine_phospatase-like_protein)	-
LdHU3.04	CBMSO	transcript	337895	339105	-	LdHU3.04.T1080	SL=126	Alt_SL=339098(4)	PolyA=ND	Alt_PolyA=ND	LdHU3.04.1080(CDS,product=serine_peptidase_Clan_S-_family_S54_putative)	-
LdHU3.04	CBMSO	transcript	339106	347405	-	LdHU3.04.T1090	SL=19	Alt_SL=347126(1)	PolyA=ND	Alt_PolyA=ND	LdHU3.04.1090(CDS,product=hypothetical_protein_conserved)	-
LdHU3.04	CBMSO	transcript	347406	348984	-	LdHU3.04.T1100	SL=66	Alt_SL=348901(1)|348923(3)|348960(5)|348974(3)|348990(19)|349162(44)	PolyA=ND	Alt_PolyA=ND	LdHU3.04.1100(CDS,product=hypothetical_protein_conserved)	-
LdHU3.04	CBMSO	transcript	348985	355255	-	LdHU3.04.T1110	SL=57	Alt_SL=350153(3)|354691(5)|355282(1)	PolyA=ND	Alt_PolyA=ND	LdHU3.04.1110(CDS,product=hypothetical_protein_conserved)	-
LdHU3.04	CBMSO	transcript	355256	361360	-	LdHU3.04.T1120	SL=6	Alt_SL=361354(1)	PolyA=ND	Alt_PolyA=ND	LdHU3.04.1120(CDS,product=hypothetical_protein_conserved)	-
LdHU3.04	CBMSO	transcript	361665	362791	-	LdHU3.04.T1130	SL=13	Alt_SL=362785(3)	PolyA=2	Alt_PolyA=ND	unknown	-
LdHU3.04	CBMSO	transcript	362792	364614	-	LdHU3.04.T1140	SL=32	Alt_SL=364513(1)|364518(10)|364595(1)|364647(1)|364673(4)	PolyA=ND	Alt_PolyA=ND	LdHU3.04.1140(CDS,product=hypothetical_protein_conserved)	-
LdHU3.04	CBMSO	transcript	365035	368492	-	LdHU3.04.T1150	SL=3	Alt_SL=368419(1)|368486(1)	PolyA=1	Alt_PolyA=ND	LdHU3.04.1150(CDS,product=hypothetical_protein_conserved)	-
LdHU3.04	CBMSO	transcript	368493	369367	-	LdHU3.04.T1160	SL=60	Alt_SL=369286(1)|369288(5)	PolyA=ND	Alt_PolyA=ND	unknown	-
LdHU3.04	CBMSO	transcript	369368	371040	-	LdHU3.04.T1170	SL=135	Alt_SL=370813(1)|370921(1)|370958(1)|370967(1)|370984(1)|371004(2)|371008(2)	PolyA=ND	Alt_PolyA=ND	LdHU3.04.1170(CDS,product=Cytochrome_c_oxidase_biogenesis_protein_Cmc1_like_putative)	-
LdHU3.04	CBMSO	transcript	371041	374310	-	LdHU3.04.T1180	SL=40	Alt_SL=374127(4)|374706(2)|374732(5)	PolyA=ND	Alt_PolyA=ND	LdHU3.04.1180(CDS,product=chaperone_protein_DNAj_putative)	-
LdHU3.04	CBMSO	transcript	374311	376292	-	LdHU3.04.T1190	SL=1686	Alt_SL=376232(1)|376251(2)|376284(6)|376288(14)|376306(1)	PolyA=ND	Alt_PolyA=ND	LdHU3.04.1190(CDS,product=60S_ribosomal_protein_L10_putative)	-
LdHU3.04	CBMSO	transcript	376805	377831	-	LdHU3.04.T1200	SL=444	Alt_SL=377735(1)|377738(1)|377741(1)|377752(5)|377764(26)	PolyA=2	Alt_PolyA=376726(1)|376732(1)|376802(1)	LdHU3.04.1200(CDS,product=adenylate_kinase_putative)	-
LdHU3.04	CBMSO	transcript	377832	380303	-	LdHU3.04.T1210	SL=62	Alt_SL=380288(2)	PolyA=ND	Alt_PolyA=ND	LdHU3.04.1210(CDS,product=hypothetical_protein_conserved)	-
LdHU3.04	CBMSO	transcript	380304	382662	-	LdHU3.04.T1220	SL=20	Alt_SL=382356(3)|382557(17)	PolyA=ND	Alt_PolyA=ND	LdHU3.04.1220(CDS,product=hypothetical_protein_conserved)	-
LdHU3.04	CBMSO	transcript	382663	386921	-	LdHU3.04.T1230	SL=16	Alt_SL=386680(4)|386876(1)	PolyA=ND	Alt_PolyA=ND	LdHU3.04.1230(CDS,product=hypothetical_protein_conserved)	-
LdHU3.04	CBMSO	transcript	387125	388503	-	LdHU3.04.T1240	SL=207	Alt_SL=388474(2)	PolyA=4	Alt_PolyA=387129(1)|387131(2)	LdHU3.04.1240(CDS,product=hypothetical_protein_conserved)	-
LdHU3.04	CBMSO	transcript	388702	393516	-	LdHU3.04.T1250	SL=42	Alt_SL=ND	PolyA=2	Alt_PolyA=ND	LdHU3.04.1250(CDS,product=chloride_channel_protein_putative)	-
LdHU3.04	CBMSO	transcript	393907	395006	-	LdHU3.04.T1260	SL=93	Alt_SL=394965(1)|394992(1)	PolyA=1	Alt_PolyA=ND	LdHU3.04.1260(CDS,product=Domain_of_unknown_function_(DUF947)_putative)	-
LdHU3.04	CBMSO	transcript	395417	397283	-	LdHU3.04.T1270	SL=890	Alt_SL=396784(2)|396820(3)|397093(1)|397109(2)|397169(1)|397182(1)|397210(1)|397213(1)|397218(1)|397242(2)|397254(2)|397276(21)|397320(2)	PolyA=8	Alt_PolyA=395412(1)|395421(1)|395428(1)	LdHU3.04.1270(CDS,product=COPI_associated_protein_putative)	-
LdHU3.04	CBMSO	transcript	397732	399558	-	LdHU3.04.T1280	SL=65	Alt_SL=ND	PolyA=2	Alt_PolyA=397603(1)|397617(1)|397620(1)	LdHU3.04.1280(CDS,product=acyltransferase-like_protein_copy_1)	-
LdHU3.04	CBMSO	transcript	399559	400288	-	LdHU3.04.T1290	SL=14	Alt_SL=400202(1)|400233(1)|400241(1)|400552(2)|400556(3)|400674(6)	PolyA=ND	Alt_PolyA=ND	unknown	-
LdHU3.04	CBMSO	transcript	400289	402604	-	LdHU3.04.T1300	SL=161	Alt_SL=402559(1)	PolyA=ND	Alt_PolyA=ND	LdHU3.04.1300(CDS,product=acyltransferase-like_protein_copy_2)	-
LdHU3.04	CBMSO	transcript	402605	403224	-	LdHU3.04.T1310	SL=9	Alt_SL=403221(1)	PolyA=ND	Alt_PolyA=ND	unknown	-
LdHU3.04	CBMSO	transcript	403225	405360	-	LdHU3.04.T1320	SL=59	Alt_SL=405305(1)|405309(1)|405333(3)|405353(1)	PolyA=ND	Alt_PolyA=ND	LdHU3.04.1320(CDS,product=hypothetical_protein_conserved)	-
LdHU3.04	CBMSO	transcript	405361	406048	-	LdHU3.04.T1330	SL=87	Alt_SL=405920(2)|406024(1)|406045(62)|406062(4)	PolyA=ND	Alt_PolyA=ND	LdHU3.04.1330(CDS,product=hypothetical_protein_conserved)	-
LdHU3.04	CBMSO	transcript	406049	409634	-	LdHU3.04.T1340	SL=22	Alt_SL=409479(1)|409711(2)	PolyA=ND	Alt_PolyA=ND	LdHU3.04.1340(CDS,product=Transcriptional_repressor_TCF25_putative)	-
LdHU3.04	CBMSO	transcript	409965	414994	-	LdHU3.04.T1350	SL=15	Alt_SL=ND	PolyA=1	Alt_PolyA=ND	LdHU3.04.1350(CDS,product=hypothetical_protein_conserved)	-
LdHU3.04	CBMSO	transcript	414995	416696	-	LdHU3.04.T1360	SL=66	Alt_SL=416497(2)|416513(14)|416653(3)|416879(3)|416886(24)	PolyA=ND	Alt_PolyA=ND	LdHU3.04.1360(CDS,product=hypothetical_protein_conserved)	-
LdHU3.04	CBMSO	transcript	416962	420337	-	LdHU3.04.T1370	SL=66	Alt_SL=420331(3)|420334(1)	PolyA=1	Alt_PolyA=417137(1)	LdHU3.04.1370(CDS,product=proton_motive_ATPase_putative)	-
LdHU3.04	CBMSO	transcript	420338	424383	-	LdHU3.04.T1380	SL=37	Alt_SL=424374(3)	PolyA=ND	Alt_PolyA=ND	LdHU3.04.1380(CDS,product=hypothetical_protein_conserved)	-
LdHU3.04	CBMSO	transcript	424384	426338	-	LdHU3.04.T1390	SL=50	Alt_SL=426214(1)|426341(48)	PolyA=ND	Alt_PolyA=ND	LdHU3.04.1390(CDS,product=cytochrome_c_oxidase_assembly_factor_putative)	-
LdHU3.04	CBMSO	transcript	426576	427999	-	LdHU3.04.T1400	SL=51	Alt_SL=427959(5)|427966(7)	PolyA=1	Alt_PolyA=ND	LdHU3.04.1400(CDS,product=hypothetical_protein_conserved)	-
LdHU3.04	CBMSO	transcript	428236	429013	-	LdHU3.04.T1410	SL=82	Alt_SL=428904(1)|429004(1)	PolyA=1	Alt_PolyA=ND	LdHU3.04.1410(CDS,product=hypothetical_protein_conserved)	-
LdHU3.04	CBMSO	transcript	429580	432565	-	LdHU3.04.T1420	SL=84	Alt_SL=432327(1)|432351(1)|432551(2)|432644(70)|432646(1)	PolyA=3	Alt_PolyA=429378(1)|429585(2)	LdHU3.04.1420(CDS,product=fructose-16-bisphosphatase)	-
LdHU3.04	CBMSO	transcript	432856	434691	-	LdHU3.04.T1430	SL=163	Alt_SL=434674(1)	PolyA=1	Alt_PolyA=ND	LdHU3.04.1430(CDS,product=hypothetical_protein)	-
LdHU3.04	CBMSO	transcript	434909	445790	-	LdHU3.04.T1440	SL=25	Alt_SL=445785(4)|445788(4)	PolyA=3	Alt_PolyA=434842(1)|435045(2)|435047(1)|435057(1)	LdHU3.04.1440(CDS,product=RNA-binding_protein_putative)	-
LdHU3.04	CBMSO	transcript	446082	455486	-	LdHU3.04.T1450	SL=6	Alt_SL=455481(1)	PolyA=1	Alt_PolyA=ND	LdHU3.04.1450(CDS,product=hypothetical_protein_conserved)	-
LdHU3.04	CBMSO	transcript	455757	457627	-	LdHU3.04.T1460	SL=49	Alt_SL=457749(2)|457821(4)|457830(9)	PolyA=1	Alt_PolyA=455781(1)	LdHU3.04.1460(CDS,product=tRNA_nucleotidyltransferase_putative)	-
LdHU3.04	CBMSO	transcript	457628	459055	-	LdHU3.04.T1470	SL=66	Alt_SL=459012(1)|459043(1)|459050(15)	PolyA=ND	Alt_PolyA=ND	LdHU3.04.1470(CDS,product=Leucine_Rich_repeat_putative)	-
LdHU3.04	CBMSO	transcript	459268	460335	-	LdHU3.04.T1480	SL=85	Alt_SL=460295(6)|460329(8)	PolyA=2	Alt_PolyA=459306(1)|459435(1)|459443(1)	unknown	-
LdHU3.04	CBMSO	transcript	460675	461892	-	LdHU3.04.T1490	SL=11	Alt_SL=461774(1)	PolyA=6	Alt_PolyA=460658(1)	unknown	-
LdHU3.04	CBMSO	transcript	462120	465134	-	LdHU3.04.T1500	SL=147	Alt_SL=465110(1)|465125(1)|465133(1)|465261(5)	PolyA=3	Alt_PolyA=462123(1)	LdHU3.04.1500(CDS,product=casein_kinase_I_putative)	-
LdHU3.04	CBMSO	transcript	465479	469148	-	LdHU3.04.T1510	SL=22	Alt_SL=469095(1)|469108(11)	PolyA=1	Alt_PolyA=ND	LdHU3.04.1510(CDS,product=hypothetical_protein_conserved)	-
LdHU3.04	CBMSO	transcript	469479	471341	-	LdHU3.04.T1520	SL=230	Alt_SL=471250(4)|471300(19)|471329(218)|471333(108)	PolyA=5	Alt_PolyA=469487(1)|469491(1)|469565(1)|469575(1)|469596(5)|469607(1)	LdHU3.04.1520(CDS,product=actin)	-
LdHU3.04	CBMSO	transcript	471587	475369	-	LdHU3.04.T1530	SL=ND	Alt_SL=ND	PolyA=ND	Alt_PolyA=ND	unknown	-
LdHU3.05	CBMSO	transcript	325	1823	-	LdHU3.05.T0010	SL=11	Alt_SL=1599(5)|1605(2)|1649(4)|1767(8)	PolyA=ND	Alt_PolyA=ND	unknown	-
LdHU3.05	CBMSO	transcript	1824	2576	-	LdHU3.05.T0020	SL=47	Alt_SL=2297(6)|2509(5)|2525(19)	PolyA=ND	Alt_PolyA=ND	unknown	-
LdHU3.05	CBMSO	transcript	2577	3654	-	LdHU3.05.T0030	SL=2	Alt_SL=3639(1)|3686(1)	PolyA=ND	Alt_PolyA=ND	unknown	-
LdHU3.05	CBMSO	transcript	4403	7469	+	LdHU3.05.T0040	SL=74	Alt_SL=4360(4)|4438(1)|4439(2)|6458(1)|6488(2)	PolyA=1	Alt_PolyA=ND	LdHU3.05.0040(CDS,product=hypothetical_protein_conserved)	-
LdHU3.05	CBMSO	transcript	7697	8274	+	LdHU3.05.T0050	SL=184	Alt_SL=7387(7)|7700(15)	PolyA=1	Alt_PolyA=8249(1)	LdHU3.05.0050(CDS,product=hypothetical_protein_conserved)	-
LdHU3.05	CBMSO	transcript	8601	9821	+	LdHU3.05.T0060	SL=733	Alt_SL=8604(13)|8641(7)|8646(3)|8648(1)|8691(1)	PolyA=7	Alt_PolyA=9727(1)|9816(5)	LdHU3.05.0060(CDS,product=ras-like_small_GTPases_putative)	-
LdHU3.05	CBMSO	transcript	10256	12738	+	LdHU3.05.T0070	SL=535	Alt_SL=10236(1)|10268(8)|10290(1)|10299(1)	PolyA=9	Alt_PolyA=12691(1)	LdHU3.05.0070(CDS,product=paraflagellar_rod_component_par4_putative)	-
LdHU3.05	CBMSO	transcript	13177	17014	+	LdHU3.05.T0080	SL=41	Alt_SL=12995(2)|13088(3)|13180(22)|13211(3)|13232(1)|13307(1)	PolyA=ND	Alt_PolyA=ND	LdHU3.05.0080(CDS,product=hypothetical_protein_conserved)	-
LdHU3.05	CBMSO	transcript	17015	21320	+	LdHU3.05.T0090	SL=107	Alt_SL=16697(85)|16730(2)|16733(2)|16773(10)|16930(1)|17041(8)|17070(27)|17095(1)|17129(1)|17151(2)|19768(16)|19795(5)|19797(1)|19800(2)|19837(1)|19942(1)|19999(2)|20086(5)	PolyA=5	Alt_PolyA=19761(1)|21299(1)|21313(2)|21384(3)	LdHU3.05.0090(CDS,product=major_vault_protein_putative)	-
LdHU3.05	CBMSO	transcript	21637	22745	+	LdHU3.05.T0100	SL=444	Alt_SL=21308(8)|21642(3)|21656(132)|21692(28)|21719(10)|21720(1)|21732(1)|21764(1)	PolyA=ND	Alt_PolyA=ND	LdHU3.05.0100(CDS,product=dynein_light_chain_putative)	-
LdHU3.05	CBMSO	transcript	22746	24222	+	LdHU3.05.T0110	SL=190	Alt_SL=22653(23)|22687(1)|22768(8)|22769(1)|22779(18)|22801(1)	PolyA=ND	Alt_PolyA=ND	LdHU3.05.0110(CDS,product=Rrp15p_putative)	-
LdHU3.05	CBMSO	transcript	24223	26073	+	LdHU3.05.T0120	SL=190	Alt_SL=24128(12)|24200(6)|24212(1)|24224(1)|24255(8)|24347(2)|24397(2)|24586(2)	PolyA=ND	Alt_PolyA=ND	LdHU3.05.0120(CDS,product=Nudix_hydrolase_2_putative)	-
LdHU3.05	CBMSO	transcript	26074	32233	+	LdHU3.05.T0130	SL=152	Alt_SL=26077(16)|26432(2)|28266(2)|29374(10)|29562(21)|29644(1)	PolyA=1	Alt_PolyA=31997(1)	LdHU3.05.0130(CDS,product=phosphoprotein_phosphatase_putative)	-
LdHU3.05	CBMSO	transcript	32526	33306	+	LdHU3.05.T0140	SL=217	Alt_SL=32498(2)|32503(29)|32608(1)	PolyA=2	Alt_PolyA=ND	LdHU3.05.0140(CDS,product=hypothetical_protein_conserved)	-
LdHU3.05	CBMSO	transcript	33622	35492	+	LdHU3.05.T0150	SL=152	Alt_SL=33617(1)|33747(2)	PolyA=3	Alt_PolyA=35497(1)	LdHU3.05.0150(CDS,product=hypothetical_protein_conserved)	-
LdHU3.05	CBMSO	transcript	35832	38914	+	LdHU3.05.T0160	SL=82	Alt_SL=35976(1)|35981(13)	PolyA=1	Alt_PolyA=ND	LdHU3.05.0160(CDS,product=protein_kinase_putative)	-
LdHU3.05	CBMSO	transcript	39305	40335	+	LdHU3.05.T0170	SL=54	Alt_SL=39365(2)|39385(1)	PolyA=4	Alt_PolyA=40330(1)	unknown	-
LdHU3.05	CBMSO	transcript	40607	44399	+	LdHU3.05.T0180	SL=93	Alt_SL=40624(4)|40684(1)	PolyA=ND	Alt_PolyA=ND	LdHU3.05.0180(CDS,product=nucleolar_RNA_helicase_II_putative)	-
LdHU3.05	CBMSO	transcript	44400	46582	+	LdHU3.05.T0190	SL=56	Alt_SL=44310(7)|44319(54)|44331(34)	PolyA=ND	Alt_PolyA=ND	LdHU3.05.0190(CDS,product=Leucine_Rich_repeat/Leucine_rich_repeat/Leucine_Rich_Repeat_putative)	-
LdHU3.05	CBMSO	transcript	46583	48576	+	LdHU3.05.T0200	SL=18	Alt_SL=46575(3)|46596(2)|46726(1)	PolyA=1	Alt_PolyA=ND	LdHU3.05.0200(CDS,product=hypothetical_protein_conserved)	-
LdHU3.05	CBMSO	transcript	48872	52054	+	LdHU3.05.T0210	SL=45	Alt_SL=48860(1)	PolyA=ND	Alt_PolyA=ND	LdHU3.05.0210(CDS,product=hypothetical_protein_conserved)	-
LdHU3.05	CBMSO	transcript	52055	55032	+	LdHU3.05.T0220	SL=165	Alt_SL=52140(1)|52239(1)|52375(15)	PolyA=2	Alt_PolyA=55048(1)	LdHU3.05.0220(CDS,product=dihydrolipoamide_branched_chain_transacylase_putative)	-
LdHU3.05	CBMSO	transcript	55503	57221	+	LdHU3.05.T0230	SL=79	Alt_SL=55366(2)|55427(1)|55514(1)|55530(15)|55551(2)|55553(1)	PolyA=2	Alt_PolyA=57024(1)	LdHU3.05.0230(CDS,product=Fip1_motif/Zinc_finger_C-x8-C-x5-C-x3-H_type_(and_similar)_putative)	-
LdHU3.05	CBMSO	transcript	57545	60460	+	LdHU3.05.T0240	SL=39	Alt_SL=57532(9)|57604(1)	PolyA=ND	Alt_PolyA=ND	LdHU3.05.0240(CDS,product=Ferrous_iron_transport_protein_B/50S_ribosome-binding_GTPase_putative)	-
LdHU3.05	CBMSO	transcript	60461	65508	+	LdHU3.05.T0250	SL=39	Alt_SL=60507(2)|60528(1)|60671(1)	PolyA=1	Alt_PolyA=ND	LdHU3.05.0250(CDS,product=hypothetical_protein_conserved)	-
LdHU3.05	CBMSO	transcript	65742	73244	+	LdHU3.05.T0260	SL=71	Alt_SL=65747(14)|65800(3)|69246(2)|72682(12)|72763(13)	PolyA=ND	Alt_PolyA=ND	LdHU3.05.0260(CDS,product=dual_specificity_phosphatase-like_protein)	-
LdHU3.05	CBMSO	transcript	73356	75958	+	LdHU3.05.T0270	SL=37	Alt_SL=73283(1)|73338(2)|73383(15)|73460(2)|75611(3)|75616(3)|75652(1)	PolyA=ND	Alt_PolyA=ND	LdHU3.05.0270(CDS,product=hydrogenase_putative)	-
LdHU3.05	CBMSO	transcript	76142	81075	+	LdHU3.05.T0280	SL=134	Alt_SL=76145(6)|76151(3)|77882(53)|80450(2)|80712(4)	PolyA=1	Alt_PolyA=ND	LdHU3.05.0280(CDS,product=viscerotropic_leishmaniasis_antigen_putative)	-
LdHU3.05	CBMSO	transcript	81424	82075	+	LdHU3.05.T0290	SL=119	Alt_SL=81307(2)|81313(3)|81350(2)|81370(59)|81460(4)	PolyA=2	Alt_PolyA=ND	LdHU3.05.0290(CDS,product=hypothetical_protein_conserved)	-
LdHU3.05	CBMSO	transcript	82347	83942	+	LdHU3.05.T0300	SL=98	Alt_SL=82285(2)|82362(15)|82449(2)	PolyA=ND	Alt_PolyA=ND	LdHU3.05.0300(CDS,product=Ankyrin_repeat_putative)	-
LdHU3.05	CBMSO	transcript	83943	84445	+	LdHU3.05.T0310	SL=33	Alt_SL=83929(5)|83986(1)	PolyA=ND	Alt_PolyA=ND	unknown	-
LdHU3.05	CBMSO	transcript	84446	86075	+	LdHU3.05.T0320	SL=82	Alt_SL=84296(19)|84302(3)|84396(1)|84423(1)|84459(1)	PolyA=ND	Alt_PolyA=ND	LdHU3.05.0320(CDS,product=hypothetical_protein_conserved)	-
LdHU3.05	CBMSO	transcript	86076	88222	+	LdHU3.05.T0330	SL=1550	Alt_SL=86143(15)|86172(1)|87660(18)	PolyA=ND	Alt_PolyA=ND	LdHU3.05.0330(CDS,product=protein_tyrosine_phosphatase_putative)	-
LdHU3.05	CBMSO	transcript	88500	90357	+	LdHU3.05.T0340	SL=148	Alt_SL=88473(67)|88502(1)|88507(2)|88528(5)|88625(2)	PolyA=ND	Alt_PolyA=ND	LdHU3.05.0340(CDS,product=ARP2/3_complex_16kDa_subunit_putative)	-
LdHU3.05	CBMSO	transcript	90358	92340	+	LdHU3.05.T0350	SL=94	Alt_SL=90420(43)	PolyA=4	Alt_PolyA=92503(1)|92571(1)	LdHU3.05.0350(CDS,product=phosphate_carrier_protein_mitochondrial_precursor-like_protein)	-
LdHU3.05	CBMSO	transcript	92849	95579	+	LdHU3.05.T0360	SL=83	Alt_SL=ND	PolyA=ND	Alt_PolyA=ND	LdHU3.05.0360(CDS,product=hypothetical_protein_conserved)	-
LdHU3.05	CBMSO	transcript	95580	97035	+	LdHU3.05.T0370	SL=243	Alt_SL=95636(5)|95641(3)	PolyA=1	Alt_PolyA=96757(1)|97029(1)	LdHU3.05.0370(CDS,product=monothiol_glutaredoxin_putative)	-
LdHU3.05	CBMSO	transcript	97056	100942	+	LdHU3.05.T0380	SL=42	Alt_SL=97313(2)|97471(11)|97565(10)|97577(20)|97614(1)	PolyA=3	Alt_PolyA=ND	LdHU3.05.0380(CDS,product=DNA_replication_licensing_factor_MCM8_putative)	-
LdHU3.05	CBMSO	transcript	101341	102970	+	LdHU3.05.T0390	SL=96	Alt_SL=101425(6)|101450(1)|101464(1)	PolyA=2	Alt_PolyA=103258(1)	LdHU3.05.0390(CDS,product=hypothetical_protein_conserved)	-
LdHU3.05	CBMSO	transcript	103665	106078	+	LdHU3.05.T0400	SL=1001	Alt_SL=103666(1)|103670(294)|103672(7)|103730(12)|103780(9)|103814(2)|103824(2)	PolyA=18	Alt_PolyA=106040(5)|106052(3)|106075(5)|106077(1)|106089(2)|106094(2)	LdHU3.05.0400(CDS,product=trypanothione_reductase)	-
LdHU3.05	CBMSO	transcript	106378	108832	+	LdHU3.05.T0410	SL=79	Alt_SL=106381(11)|106449(1)	PolyA=ND	Alt_PolyA=ND	LdHU3.05.0410(CDS,product=ATP-dependent_RNA_helicase_putative)	-
LdHU3.05	CBMSO	transcript	108979	111572	+	LdHU3.05.T0420	SL=197	Alt_SL=109063(3)	PolyA=ND	Alt_PolyA=ND	LdHU3.05.0420(CDS,product=hypothetical_protein_conserved)	-
LdHU3.05	CBMSO	transcript	111573	118969	+	LdHU3.05.T0430	SL=41	Alt_SL=111440(15)|111577(1)|111581(2)|111596(3)|111731(2)	PolyA=ND	Alt_PolyA=ND	LdHU3.05.0430(CDS,product=microtubule-associated_protein_putative)	-
LdHU3.05	CBMSO	transcript	118970	120371	+	LdHU3.05.T0440	SL=10	Alt_SL=ND	PolyA=1	Alt_PolyA=120360(1)	unknown	-
LdHU3.05	CBMSO	transcript	120824	126557	+	LdHU3.05.T0450	SL=28	Alt_SL=120843(5)|120987(2)	PolyA=1	Alt_PolyA=126551(1)	LdHU3.05.0450(CDS,product=protein_kinase_putative)	-
LdHU3.05	CBMSO	transcript	126989	131660	+	LdHU3.05.T0460	SL=46	Alt_SL=127279(1)	PolyA=ND	Alt_PolyA=ND	LdHU3.05.0460(CDS,product=structural_maintenance_of_chromosome_(SMC)_putative)	pseudogene
LdHU3.05	CBMSO	transcript	131661	134847	+	LdHU3.05.T0470	SL=13	Alt_SL=ND	PolyA=1	Alt_PolyA=ND	LdHU3.05.0470(CDS,product=Tetratricopeptide_repeat/TPR_repeat_putative)	-
LdHU3.05	CBMSO	transcript	135177	136581	+	LdHU3.05.T0480	SL=145	Alt_SL=135143(1)|135236(2)	PolyA=ND	Alt_PolyA=ND	LdHU3.05.0480(CDS,product=dynein-light_chain-protein_putative)	-
LdHU3.05	CBMSO	transcript	136582	138338	+	LdHU3.05.T0490	SL=56	Alt_SL=136594(6)|136607(3)	PolyA=ND	Alt_PolyA=ND	unknown	-
LdHU3.05	CBMSO	transcript	138339	140842	+	LdHU3.05.T0500	SL=42	Alt_SL=138397(7)|138416(1)	PolyA=1	Alt_PolyA=140672(1)	LdHU3.05.0500(CDS,product=hypothetical_protein_conserved)	-
LdHU3.05	CBMSO	transcript	141036	144679	+	LdHU3.05.T0510	SL=56	Alt_SL=141039(2)|141100(9)|141156(1)	PolyA=2	Alt_PolyA=ND	LdHU3.05.0510(CDS,product=hypothetical_protein_conserved)	-
LdHU3.05	CBMSO	transcript	144880	146273	+	LdHU3.05.T0520	SL=1746	Alt_SL=144889(104)|144892(31)|144901(23)|144938(6)|144940(1)|144951(1)|144966(4)|145012(2)|145041(1)	PolyA=ND	Alt_PolyA=ND	LdHU3.05.0520(CDS,product=hypothetical_protein_conserved)	-
LdHU3.05	CBMSO	transcript	146274	149664	+	LdHU3.05.T0530	SL=39	Alt_SL=146262(1)|146277(7)	PolyA=ND	Alt_PolyA=ND	LdHU3.05.0530(CDS,product=GTPase_putative)	-
LdHU3.05	CBMSO	transcript	149665	151384	+	LdHU3.05.T0540	SL=88	Alt_SL=149706(4)|149745(1)|150692(37)|150706(1)	PolyA=ND	Alt_PolyA=ND	LdHU3.05.0540(CDS,product=hypothetical_protein_conserved)	-
LdHU3.05	CBMSO	transcript	151385	156900	+	LdHU3.05.T0550	SL=152	Alt_SL=151383(1)|151387(1)|151525(6)|151544(1)|151587(2)	PolyA=ND	Alt_PolyA=ND	LdHU3.05.0550(CDS,product=monocarboxylate_transporter-like_protein)	-
LdHU3.05	CBMSO	transcript	156901	158912	+	LdHU3.05.T0560	SL=249	Alt_SL=156517(16)|156547(2)|156845(1)|156982(13)|158643(9)|158667(1)	PolyA=1	Alt_PolyA=ND	LdHU3.05.0560(CDS,product=hypothetical_protein_conserved)	-
LdHU3.05	CBMSO	transcript	159252	161601	+	LdHU3.05.T0570	SL=105	Alt_SL=159084(14)|159183(1)|159338(1)	PolyA=5	Alt_PolyA=161589(1)|161597(2)	LdHU3.05.0570(CDS,product=ATP_synthase_F1_alpha_subunit_putative)	-
LdHU3.05	CBMSO	transcript	162357	165462	+	LdHU3.05.T0580	SL=97	Alt_SL=162387(1)	PolyA=ND	Alt_PolyA=ND	LdHU3.05.0580(CDS,product=ATP_synthase_F1_alpha_subunit_putative)	-
LdHU3.05	CBMSO	transcript	165463	168661	+	LdHU3.05.T0590	SL=100	Alt_SL=165314(3)|165493(1)|165574(1)	PolyA=9	Alt_PolyA=ND	LdHU3.05.0590(CDS,product=ATP_synthase_F1_alpha_subunit_putative)	-
LdHU3.05	CBMSO	transcript	169099	170959	+	LdHU3.05.T0600	SL=201	Alt_SL=169254(5)|169257(2)|169260(1)|169279(1)|169583(37)	PolyA=1	Alt_PolyA=ND	LdHU3.05.0600(CDS,product=nuclear_receptor_binding_factor-like_protein)	-
LdHU3.05	CBMSO	transcript	171418	178132	+	LdHU3.05.T0610	SL=20	Alt_SL=171426(1)	PolyA=1	Alt_PolyA=178091(1)	LdHU3.05.0610(CDS,product=kinetoplast-associated_protein-like_protein)	-
LdHU3.05	CBMSO	transcript	178434	179724	+	LdHU3.05.T0620	SL=128	Alt_SL=178458(7)|178471(4)|178479(9)|178496(1)|178556(1)	PolyA=ND	Alt_PolyA=ND	LdHU3.05.0620(CDS,product=LSM_domain_containing_protein_putative)	-
LdHU3.05	CBMSO	transcript	179725	182016	+	LdHU3.05.T0630	SL=58	Alt_SL=179658(3)|179697(1)|179716(4)|179728(8)	PolyA=1	Alt_PolyA=181727(1)|181954(1)	LdHU3.05.0630(CDS,product=cdc2-related_kinase_putative)	-
LdHU3.05	CBMSO	transcript	182452	186090	+	LdHU3.05.T0640	SL=93	Alt_SL=182594(6)|182599(4)|184516(5)	PolyA=2	Alt_PolyA=ND	LdHU3.05.0640(CDS,product=hypothetical_protein_conserved)	-
LdHU3.05	CBMSO	transcript	186415	188150	+	LdHU3.05.T0650	SL=130	Alt_SL=186449(3)	PolyA=3	Alt_PolyA=188140(1)|188156(1)	LdHU3.05.0650(CDS,product=hypothetical_protein_conserved)	-
LdHU3.05	CBMSO	transcript	188484	193366	+	LdHU3.05.T0660	SL=154	Alt_SL=188427(1)|188434(1)|188543(4)|188880(6)|190273(9)|191830(13)|191843(1)|192568(2)	PolyA=2	Alt_PolyA=193214(1)|193217(1)|193353(2)|193359(1)|193390(1)	LdHU3.05.0660(CDS,product=hypothetical_protein_conserved)	-
LdHU3.05	CBMSO	transcript	193638	197014	+	LdHU3.05.T0670	SL=38	Alt_SL=193696(3)	PolyA=3	Alt_PolyA=ND	LdHU3.05.0670(CDS,product=ATP-dependent_RNA_helicase_putative)	-
LdHU3.05	CBMSO	transcript	197305	200366	+	LdHU3.05.T0680	SL=33	Alt_SL=197322(2)|197325(2)|197439(1)	PolyA=1	Alt_PolyA=200335(1)	LdHU3.05.0680(CDS,product=COG4_transport_protein_putative)	-
LdHU3.05	CBMSO	transcript	200716	204328	+	LdHU3.05.T0690	SL=23	Alt_SL=200577(2)|200684(17)|200898(1)	PolyA=1	Alt_PolyA=ND	LdHU3.05.0690(CDS,product=Surp_module_putative)	-
LdHU3.05	CBMSO	transcript	204554	207867	+	LdHU3.05.T0700	SL=18	Alt_SL=204463(8)|204489(1)|204552(9)|204557(7)|204580(3)|204587(1)	PolyA=1	Alt_PolyA=207859(1)	LdHU3.05.0700(CDS,product=hypothetical_protein_conserved)	-
LdHU3.05	CBMSO	transcript	208221	212500	+	LdHU3.05.T0710	SL=95	Alt_SL=208230(1)|208236(9)|208246(1)	PolyA=3	Alt_PolyA=212502(1)|212509(1)	LdHU3.05.0710(CDS,product=kinesin_putative)	-
LdHU3.05	CBMSO	transcript	212853	219601	+	LdHU3.05.T0720	SL=94	Alt_SL=ND	PolyA=1	Alt_PolyA=219385(1)|219401(1)|219585(1)	LdHU3.05.0720(CDS,product=Ankyrin_repeats_(many_copies)/Ankyrin_repeats_(3_copies)/Ankyrin_repeat_putative)	-
LdHU3.05	CBMSO	transcript	219851	225130	+	LdHU3.05.T0730	SL=83	Alt_SL=219855(6)|219858(3)|219862(1)|219866(1)|219911(8)|219917(2)|220015(1)	PolyA=1	Alt_PolyA=ND	LdHU3.05.0730(CDS,product=hypothetical_protein_conserved)	-
LdHU3.05	CBMSO	transcript	225507	227419	+	LdHU3.05.T0740	SL=65	Alt_SL=225514(14)|225528(3)	PolyA=ND	Alt_PolyA=ND	LdHU3.05.0740(CDS,product=nitroreductase-like_protein)	-
LdHU3.05	CBMSO	transcript	227420	236903	+	LdHU3.05.T0750	SL=26	Alt_SL=227116(2)|227191(4)|227279(3)|227429(7)	PolyA=1	Alt_PolyA=ND	LdHU3.05.0750(CDS,product=hypothetical_protein_conserved)	pseudogene
LdHU3.05	CBMSO	transcript	237106	238949	+	LdHU3.05.T0760	SL=66	Alt_SL=237166(1)	PolyA=1	Alt_PolyA=ND	LdHU3.05.0760(CDS,product=sre-2/carboxylate_carrier-like_protein)	-
LdHU3.05	CBMSO	transcript	238903	247982	+	LdHU3.05.T0770	SL=8	Alt_SL=238944(3)|239167(5)|239175(1)|239195(1)	PolyA=1	Alt_PolyA=247690(1)	LdHU3.05.0770(CDS,product=Sperm-tail_PG-rich_repeat_putative)	-
LdHU3.05	CBMSO	transcript	248322	249214	+	LdHU3.05.T0780	SL=151	Alt_SL=247931(8)|247992(19)|248390(6)|248405(6)|248430(2)	PolyA=1	Alt_PolyA=249081(1)|249090(1)	unknown	-
LdHU3.05	CBMSO	transcript	249549	256788	+	LdHU3.05.T0790	SL=24	Alt_SL=249526(1)|249618(6)	PolyA=ND	Alt_PolyA=ND	LdHU3.05.0790(CDS,product=hypothetical_protein_conserved)	-
LdHU3.05	CBMSO	transcript	256789	263533	+	LdHU3.05.T0800	SL=360	Alt_SL=256812(9)|256841(2)|256855(1)|258479(2)|260676(10)|260685(2)	PolyA=3	Alt_PolyA=263530(3)|263541(1)|263870(1)|263901(1)	LdHU3.05.0800(CDS,product=CYC2-like_cyclin_putative)	-
LdHU3.05	CBMSO	transcript	263875	270079	+	LdHU3.05.T0810	SL=59	Alt_SL=263902(5)|264347(14)	PolyA=1	Alt_PolyA=270076(1)	LdHU3.05.0810(CDS,product=phophatase-like_protein)	-
LdHU3.05	CBMSO	transcript	270470	274565	+	LdHU3.05.T0820	SL=126	Alt_SL=270467(6)|270482(14)|270504(3)|273718(2)|273857(2)	PolyA=1	Alt_PolyA=274520(1)	LdHU3.05.0820(CDS,product=hypothetical_protein_conserved)	-
LdHU3.05	CBMSO	transcript	274695	276817	+	LdHU3.05.T0830	SL=81	Alt_SL=274623(31)|274630(4)|274808(3)|274811(1)|274814(2)	PolyA=1	Alt_PolyA=276697(1)	LdHU3.05.0830(CDS,product=Vta1_like_putative)	-
LdHU3.05	CBMSO	transcript	277105	280469	+	LdHU3.05.T0840	SL=105	Alt_SL=277131(9)|277139(4)	PolyA=1	Alt_PolyA=ND	LdHU3.05.0840(CDS,product=Flavodoxin/Radical_SAM_superfamily/Wyosine_base_formation_putative)	-
LdHU3.05	CBMSO	transcript	280735	286774	+	LdHU3.05.T0850	SL=208	Alt_SL=280841(3)|280851(1)	PolyA=4	Alt_PolyA=286758(3)|286760(1)|286768(1)	LdHU3.05.0850(CDS,product=kinesin-like_protein)	-
LdHU3.05	CBMSO	transcript	287183	292547	+	LdHU3.05.T0860	SL=32	Alt_SL=287216(3)	PolyA=ND	Alt_PolyA=ND	LdHU3.05.0860(CDS,product=hypothetical_protein_conserved)	-
LdHU3.05	CBMSO	transcript	292548	294522	+	LdHU3.05.T0870	SL=180	Alt_SL=292233(11)|292426(4)|292539(1)|292635(1)	PolyA=3	Alt_PolyA=294502(1)|294516(1)	LdHU3.05.0870(CDS,product=hypothetical_protein_conserved)	-
LdHU3.05	CBMSO	transcript	294914	296458	+	LdHU3.05.T0880	SL=40	Alt_SL=294942(3)|294991(1)	PolyA=2	Alt_PolyA=ND	LdHU3.05.0880(CDS,product=Mitochondrial_glycoprotein_putative)	-
LdHU3.05	CBMSO	transcript	296945	298815	+	LdHU3.05.T0890	SL=88	Alt_SL=297017(21)|297020(1)	PolyA=1	Alt_PolyA=ND	LdHU3.05.0890(CDS,product=MYND_zinc_finger_(ZnF)_domain-like_protein)	-
LdHU3.05	CBMSO	transcript	299129	300285	+	LdHU3.05.T0900	SL=147	Alt_SL=299139(1)|299147(91)|299153(1)|299163(1)|299167(6)|299173(2)	PolyA=1	Alt_PolyA=300194(1)	LdHU3.05.0900(CDS,product=Got1/Sft2-like_family_putative)	-
LdHU3.05	CBMSO	transcript	300574	304461	+	LdHU3.05.T0910	SL=37	Alt_SL=300596(1)	PolyA=ND	Alt_PolyA=ND	LdHU3.05.0910(CDS,product=hypothetical_protein_conserved)	-
LdHU3.05	CBMSO	transcript	304462	306528	+	LdHU3.05.T0920	SL=320	Alt_SL=304549(36)|304572(3)|304617(1)|304632(1)|304749(1)	PolyA=5	Alt_PolyA=306407(5)|306417(1)|306464(1)|306486(3)|306550(1)	LdHU3.05.0920(CDS,product=methylthioadenosine_phosphorylase_putative)	-
LdHU3.05	CBMSO	transcript	306983	313608	+	LdHU3.05.T0930	SL=83	Alt_SL=306988(6)|306993(1)	PolyA=1	Alt_PolyA=313120(1)|313585(1)	LdHU3.05.0930(CDS,product=hypothetical_protein_conserved)	-
LdHU3.05	CBMSO	transcript	313834	316557	+	LdHU3.05.T0940	SL=70	Alt_SL=313796(2)|313841(2)	PolyA=2	Alt_PolyA=316518(1)	LdHU3.05.0940(CDS,product=zinc-finger_of_a_C2HC-type_putative)	-
LdHU3.05	CBMSO	transcript	316972	318253	+	LdHU3.05.T0950	SL=110	Alt_SL=316939(1)|316981(14)	PolyA=ND	Alt_PolyA=ND	LdHU3.05.0950(CDS,product=hypothetical_protein_conserved)	-
LdHU3.05	CBMSO	transcript	318254	324956	+	LdHU3.05.T0960	SL=7	Alt_SL=318210(1)	PolyA=ND	Alt_PolyA=ND	LdHU3.05.0960(CDS,product=hypothetical_protein_conserved)	-
LdHU3.05	CBMSO	transcript	324957	326366	+	LdHU3.05.T0970	SL=146	Alt_SL=324976(3)|324979(3)	PolyA=2	Alt_PolyA=326317(2)|326404(1)	LdHU3.05.0970(CDS,product=hypothetical_protein_conserved)	-
LdHU3.05	CBMSO	transcript	326690	333597	+	LdHU3.05.T0980	SL=56	Alt_SL=326767(1)	PolyA=1	Alt_PolyA=333596(1)	LdHU3.05.0980(CDS,product=CPSF_A_subunit_region_containing_protein_putative)	-
LdHU3.05	CBMSO	transcript	333952	336595	+	LdHU3.05.T0990	SL=252	Alt_SL=333954(12)|334014(31)|334047(5)|335447(2)|335454(84)|335540(2)	PolyA=1	Alt_PolyA=ND	LdHU3.05.0990(CDS,product=surface_antigen-like_protein)	-
LdHU3.05	CBMSO	transcript	336578	340372	+	LdHU3.05.T1000	SL=55	Alt_SL=336626(4)|336775(1)	PolyA=ND	Alt_PolyA=ND	LdHU3.05.1000(CDS,product=hypothetical_protein_conserved)	-
LdHU3.05	CBMSO	transcript	340432	345069	+	LdHU3.05.T1010	SL=50	Alt_SL=340439(26)|340515(1)|340523(1)	PolyA=2	Alt_PolyA=345185(1)	LdHU3.05.1010(CDS,product=paraflagellar_rod_protein_putative)	-
LdHU3.05	CBMSO	transcript	345467	347902	+	LdHU3.05.T1020	SL=84	Alt_SL=345418(1)|345470(8)	PolyA=ND	Alt_PolyA=ND	LdHU3.05.1020(CDS,product=ubiquitin-conjugating_enzyme_E2_putative)	-
LdHU3.05	CBMSO	transcript	347903	353098	+	LdHU3.05.T1030	SL=51	Alt_SL=347567(2)|347862(9)|347980(4)	PolyA=ND	Alt_PolyA=ND	LdHU3.05.1030(CDS,product=hypothetical_protein_conserved)	-
LdHU3.05	CBMSO	transcript	353099	353957	+	LdHU3.05.T1040	SL=547	Alt_SL=353064(1)|353084(2)|353136(2)|353221(1)	PolyA=ND	Alt_PolyA=ND	unknown	-
LdHU3.05	CBMSO	transcript	353958	357717	+	LdHU3.05.T1050	SL=90	Alt_SL=353992(1)	PolyA=1	Alt_PolyA=ND	LdHU3.05.1050(CDS,product=glutaminyl_cyclase_putative)	-
LdHU3.05	CBMSO	transcript	358038	360570	+	LdHU3.05.T1060	SL=45	Alt_SL=357905(14)|357912(39)	PolyA=3	Alt_PolyA=360875(1)	LdHU3.05.1060(CDS,product=metallo-peptidase_Clan_M-_Family_M49)	-
LdHU3.05	CBMSO	transcript	360797	362198	+	LdHU3.05.T1070	SL=5	Alt_SL=ND	PolyA=ND	Alt_PolyA=ND	unknown	-
LdHU3.05	CBMSO	transcript	369258	370746	-	LdHU3.05.T1080	SL=64	Alt_SL=370616(2)|370643(5)|370738(3)|370753(4)|370760(2)|371204(4)	PolyA=2	Alt_PolyA=369261(1)	LdHU3.05.1080(CDS,product=3-mercaptopyruvate_sulfurtransferase)	-
LdHU3.05	CBMSO	transcript	370747	371287	-	LdHU3.05.T1090	SL=18	Alt_SL=371327(4)|371366(6)	PolyA=ND	Alt_PolyA=ND	unknown	-
LdHU3.05	CBMSO	transcript	371288	373947	-	LdHU3.05.T1100	SL=222	Alt_SL=373790(2)|373871(1)|373911(1)|373931(13)|373987(28)	PolyA=ND	Alt_PolyA=ND	LdHU3.05.1100(CDS,product=NADH-ubiquinone_oxidoreductase_mitochondrial_putative)	-
LdHU3.05	CBMSO	transcript	374155	374648	-	LdHU3.05.T1110	SL=54	Alt_SL=374622(1)|374637(18)	PolyA=3	Alt_PolyA=ND	LdHU3.05.1110(CDS,product=hypothetical_protein_conserved)	-
LdHU3.05	CBMSO	transcript	375060	376736	-	LdHU3.05.T1120	SL=295	Alt_SL=376631(3)|376675(2)|376695(6)|376733(3)	PolyA=2	Alt_PolyA=375064(2)	LdHU3.05.1120(CDS,product=hypothetical_protein_conserved)	-
LdHU3.05	CBMSO	transcript	377126	379530	-	LdHU3.05.T1130	SL=62	Alt_SL=379398(1)|379402(2)|379483(1)|379516(6)|379588(1)	PolyA=1	Alt_PolyA=377296(1)	LdHU3.05.1130(CDS,product=methyltransferase-like_protein)	-
LdHU3.05	CBMSO	transcript	379668	383078	-	LdHU3.05.T1140	SL=53	Alt_SL=380068(2)|383036(3)|383064(17)	PolyA=ND	Alt_PolyA=ND	LdHU3.05.1140(CDS,product=hypothetical_protein_conserved)	-
LdHU3.05	CBMSO	transcript	383358	384058	-	LdHU3.05.T1150	SL=507	Alt_SL=384001(4)|384030(3)|384036(28)	PolyA=4	Alt_PolyA=383366(1)	LdHU3.05.1150(CDS,product=hypothetical_protein_conserved)	-
LdHU3.05	CBMSO	transcript	384211	385582	-	LdHU3.05.T1160	SL=110	Alt_SL=385244(2)|385268(2)|385354(3)|385396(1)|385556(1)|385640(1)	PolyA=1	Alt_PolyA=ND	LdHU3.05.1160(CDS,product=stomatin-like_protein)	-
LdHU3.05	CBMSO	transcript	386937	388947	+	LdHU3.05.T1170	SL=44	Alt_SL=386944(9)|386947(2)	PolyA=2	Alt_PolyA=388945(1)	unknown	-
LdHU3.05	CBMSO	transcript	389135	391058	+	LdHU3.05.T1180	SL=185	Alt_SL=389166(2)	PolyA=2	Alt_PolyA=390904(1)|391002(1)	LdHU3.05.1180(CDS,product=ATPase_putative)	-
LdHU3.05	CBMSO	transcript	391412	393974	+	LdHU3.05.T1190	SL=88	Alt_SL=391409(69)|391456(10)|391482(1)|393556(3)	PolyA=ND	Alt_PolyA=ND	LdHU3.05.1190(CDS,product=Legume-like_lectin_family_putative)	-
LdHU3.05	CBMSO	transcript	394257	397620	+	LdHU3.05.T1200	SL=115	Alt_SL=394255(1)|394259(4)|394315(1)|394324(5)	PolyA=1	Alt_PolyA=ND	LdHU3.05.1200(CDS,product=Phosphatidylinositol_4-phosphate_5-kinase_putative)	-
LdHU3.05	CBMSO	transcript	397623	398977	+	LdHU3.05.T1210	SL=62	Alt_SL=397647(2)|397785(1)	PolyA=ND	Alt_PolyA=ND	unknown	-
LdHU3.05	CBMSO	transcript	398978	402550	+	LdHU3.05.T1220	SL=83	Alt_SL=399085(2)	PolyA=1	Alt_PolyA=402511(1)	LdHU3.05.1220(CDS,product=double-strand-break_repair_protein_rad21_homolog_putative)	-
LdHU3.05	CBMSO	transcript	402949	405015	+	LdHU3.05.T1230	SL=141	Alt_SL=402515(6)|402984(17)|403009(3)|403055(1)	PolyA=ND	Alt_PolyA=ND	LdHU3.05.1230(CDS,product=Nodulation_protein_S_(NodS)/Methyltransferase_domain_containing_protein_putative)	-
LdHU3.05	CBMSO	transcript	405016	412347	+	LdHU3.05.T1240	SL=383	Alt_SL=405018(1)|405036(2)	PolyA=2	Alt_PolyA=412359(1)	LdHU3.05.1240(CDS,product=hypothetical_protein_conserved)	-
LdHU3.05	CBMSO	transcript	412769	414451	+	LdHU3.05.T1250	SL=5	Alt_SL=412854(2)|412890(1)	PolyA=1	Alt_PolyA=414422(1)	unknown	-
LdHU3.05	CBMSO	transcript	414714	416032	+	LdHU3.05.T1260	SL=99	Alt_SL=414691(1)|414834(2)	PolyA=ND	Alt_PolyA=ND	LdHU3.05.1260(CDS,product=hypothetical_protein_conserved)	-
LdHU3.05	CBMSO	transcript	416033	417957	+	LdHU3.05.T1270	SL=70	Alt_SL=415633(2)|416041(6)|416077(52)|416089(5)	PolyA=ND	Alt_PolyA=ND	unknown	-
LdHU3.05	CBMSO	transcript	418128	419877	-	LdHU3.05.T1280	SL=26	Alt_SL=419818(1)|419846(1)|419858(3)|419867(2)|419915(1)|419942(3)|419950(1)	PolyA=1	Alt_PolyA=ND	LdHU3.05.1280(CDS,product=hypothetical_protein_conserved)	-
LdHU3.05	CBMSO	transcript	420202	421797	-	LdHU3.05.T1290	SL=171	Alt_SL=421753(2)	PolyA=1	Alt_PolyA=ND	LdHU3.05.1290(CDS,product=V-type_proton_ATPase_subunit_D_putative)	-
LdHU3.05	CBMSO	transcript	421944	425904	-	LdHU3.05.T1300	SL=18	Alt_SL=425137(2)|425146(3)|425152(2)|425508(16)|425901(5)	PolyA=ND	Alt_PolyA=ND	LdHU3.05.1300(CDS,product=hypothetical_protein)	-
LdHU3.05	CBMSO	transcript	425905	426648	-	LdHU3.05.T1310	SL=31	Alt_SL=426636(4)|426760(9)|426771(4)	PolyA=ND	Alt_PolyA=ND	LdHU3.05.1310(CDS,product=hypothetical_protein)	-
LdHU3.05	CBMSO	transcript	427010	428405	-	LdHU3.05.T1320	SL=121	Alt_SL=428243(1)|428313(1)|428338(1)|428368(4)|428378(20)	PolyA=3	Alt_PolyA=427022(1)|427124(1)|427156(1)|427164(1)	LdHU3.05.1320(CDS,product=fatty_acid_elongase_putative)	-
LdHU3.05	CBMSO	transcript	428634	430658	-	LdHU3.05.T1330	SL=86	Alt_SL=ND	PolyA=1	Alt_PolyA=ND	LdHU3.05.1330(CDS,product=hypothetical_protein_conserved)	-
LdHU3.05	CBMSO	transcript	431051	438040	-	LdHU3.05.T1340	SL=21	Alt_SL=438021(2)|438088(1)	PolyA=1	Alt_PolyA=ND	LdHU3.05.1340(CDS,product=hypothetical_protein_conserved)	-
LdHU3.05	CBMSO	transcript	438192	438919	-	LdHU3.05.T1350	SL=203	Alt_SL=438834(1)|438856(5)|438896(42)|438951(1)	PolyA=1	Alt_PolyA=438317(1)	LdHU3.05.1350(CDS,product=prefoldin_subunit_putative)	-
LdHU3.05	CBMSO	transcript	439178	440103	-	LdHU3.05.T1360	SL=62	Alt_SL=440038(2)|440074(27)	PolyA=2	Alt_PolyA=439112(1)|439164(1)	LdHU3.05.1360(CDS,product=protein_phosphatase_type_1_regulator-like_protein)	-
LdHU3.05	CBMSO	transcript	440104	441055	-	LdHU3.05.T1370	SL=29	Alt_SL=ND	PolyA=ND	Alt_PolyA=ND	unknown	-
LdHU3.05	CBMSO	transcript	442241	443042	+	LdHU3.05.T1380	SL=60	Alt_SL=442244(5)|442322(1)	PolyA=1	Alt_PolyA=ND	unknown	-
LdHU3.05	CBMSO	transcript	443190	448319	+	LdHU3.05.T1390	SL=201	Alt_SL=443209(26)|443235(1)|443269(2)|443883(2)	PolyA=1	Alt_PolyA=448089(1)|448094(1)	LdHU3.05.1390(CDS,product=surface_antigen-like_protein)	-
LdHU3.05	CBMSO	transcript	448566	464027	+	LdHU3.05.T1400	SL=60	Alt_SL=448568(3)|448582(2)	PolyA=ND	Alt_PolyA=ND	snoRNA.05.001(snoRNA,product=snoRNA)|snoRNA.05.002(snoRNA,product=snoRNA)|snoRNA.05.003(snoRNA,product=snoRNA)|snoRNA.05.004(snoRNA,product=snoRNA)|snoRNA.05.005(snoRNA,product=snoRNA)|snoRNA.05.006(snoRNA,product=snoRNA)|snoRNA.05.007(snoRNA,product=snoRNA)|snoRNA.05.008(snoRNA,product=snoRNA)|snoRNA.05.009(snoRNA,product=snoRNA)|snoRNA.05.010(snoRNA,product=snoRNA)|snoRNA.05.011(snoRNA,product=…	-
LdHU3.05	CBMSO	transcript	464028	467165	+	LdHU3.05.T1410	SL=28	Alt_SL=464033(7)|464041(1)|464119(1)|466255(13)	PolyA=2	Alt_PolyA=467017(1)	LdHU3.05.1410(CDS,product=adenylate_cyclase_regulatory_protein-like_protein)	-
LdHU3.06	CBMSO	transcript	710	1162	-	LdHU3.06.T0010	SL=6	Alt_SL=ND	PolyA=ND	Alt_PolyA=ND	unknown	-
LdHU3.06	CBMSO	transcript	1463	2159	-	LdHU3.06.T0020	SL=12017	Alt_SL=2035(1)|2039(1)|2042(1)|2044(1)|2062(11)|2067(1)|2068(75)|2073(1)|2110(1)|2156(1792)|2169(1)|2172(1)|2179(37)|2183(11)|2193(3)|2200(3)|2203(2)|2206(3)|2215(3)|2256(45)|2276(21)	PolyA=17	Alt_PolyA=1167(2)|1174(1)|1249(2)|1252(1)|1443(1)|1447(1)|1449(1)|1453(11)|1459(14)|1468(1)|1470(7)|1474(8)|1479(3)|1485(1)|1489(1)|1492(14)|1494(8)|1504(3)	LdHU3.06.0020(CDS,product=histone_H4)	-
LdHU3.06	CBMSO	transcript	2505	5975	-	LdHU3.06.T0030	SL=60	Alt_SL=3759(1)|4033(3)|5900(1)|5941(11)|6035(9)|6057(1)	PolyA=1	Alt_PolyA=2526(1)	LdHU3.06.0030(CDS,product=hypothetical_protein_conserved)	-
LdHU3.06	CBMSO	transcript	5976	7531	-	LdHU3.06.T0040	SL=72	Alt_SL=7215(2)|7463(1)|7483(32)	PolyA=ND	Alt_PolyA=ND	unknown	-
LdHU3.06	CBMSO	transcript	7968	13878	-	LdHU3.06.T0050	SL=242	Alt_SL=13780(1)|13821(1)|13877(1)|13881(1)|13959(1)	PolyA=4	Alt_PolyA=8000(4)|8017(1)	LdHU3.06.0050(CDS,product=WD_domain_G-beta_repeat_putative)	-
LdHU3.06	CBMSO	transcript	14209	15464	-	LdHU3.06.T0060	SL=73	Alt_SL=15405(1)|15440(19)|15521(1)	PolyA=3	Alt_PolyA=14195(1)	LdHU3.06.0060(CDS,product=39S_mitochondrial_ribosomal_protein_L46_putative)	-
LdHU3.06	CBMSO	transcript	15580	16823	-	LdHU3.06.T0070	SL=69	Alt_SL=16011(3)|16034(17)|16813(45)	PolyA=ND	Alt_PolyA=ND	unknown	-
LdHU3.06	CBMSO	transcript	16993	23883	-	LdHU3.06.T0080	SL=58	Alt_SL=17790(1)|17821(7)|22339(2)	PolyA=ND	Alt_PolyA=ND	LdHU3.06.0080(CDS,product=pumilio/PUF_RNA_binding_protein_5_putative)	-
LdHU3.06	CBMSO	transcript	23976	28177	-	LdHU3.06.T0090	SL=143	Alt_SL=25771(10)|27533(18)|27830(2)|28060(1)|28081(1)|28139(1)|28151(1)	PolyA=ND	Alt_PolyA=ND	LdHU3.06.0090(CDS,product=hypothetical_protein_conserved)	-
LdHU3.06	CBMSO	transcript	28567	30735	-	LdHU3.06.T0100	SL=50	Alt_SL=30703(3)|30708(7)	PolyA=1	Alt_PolyA=28575(1)|28597(1)|28611(1)	LdHU3.06.0100(CDS,product=hypothetical_protein_conserved)	-
LdHU3.06	CBMSO	transcript	31088	34783	-	LdHU3.06.T0110	SL=25	Alt_SL=34749(1)|34761(14)	PolyA=1	Alt_PolyA=ND	LdHU3.06.0110(CDS,product=ATP-binding_cassette_protein_subfamily_G_member_1_putative)	-
LdHU3.06	CBMSO	transcript	35063	40272	-	LdHU3.06.T0120	SL=39	Alt_SL=36580(7)|40208(1)|40218(10)|40299(13)	PolyA=1	Alt_PolyA=ND	LdHU3.06.0120(CDS,product=ATP-binding_cassette_protein_subfamily_G_member_1_putative)	-
LdHU3.06	CBMSO	transcript	40273	40842	-	LdHU3.06.T0130	SL=13	Alt_SL=ND	PolyA=ND	Alt_PolyA=ND	unknown	-
LdHU3.06	CBMSO	transcript	40843	43073	-	LdHU3.06.T0140	SL=28	Alt_SL=42829(1)|42839(4)|42846(1)|43061(1)|43064(3)	PolyA=ND	Alt_PolyA=ND	LdHU3.06.0140(CDS,product=ATP-binding_cassette_protein_subfamily_G_member_1_putative)	-
LdHU3.06	CBMSO	transcript	43087	46179	-	LdHU3.06.T0150	SL=71	Alt_SL=46109(1)|46115(1)|46169(5)|46271(2)	PolyA=2	Alt_PolyA=ND	LdHU3.06.0150(CDS,product=hypothetical_protein_conserved)	-
LdHU3.06	CBMSO	transcript	46543	47919	-	LdHU3.06.T0160	SL=295	Alt_SL=47850(38)|47912(14)	PolyA=3	Alt_PolyA=46532(1)	LdHU3.06.0160(CDS,product=cyclophilin_2)	-
LdHU3.06	CBMSO	transcript	48249	49529	-	LdHU3.06.T0170	SL=95	Alt_SL=49486(4)	PolyA=4	Alt_PolyA=ND	LdHU3.06.0170(CDS,product=Domain_of_unknown_function_(DUF1768)_putative)	-
LdHU3.06	CBMSO	transcript	49530	51708	-	LdHU3.06.T0180	SL=240	Alt_SL=51571(18)	PolyA=ND	Alt_PolyA=ND	LdHU3.06.0180(CDS,product=20S_proteasome_beta_6_subunit_putative)	-
LdHU3.06	CBMSO	transcript	52041	52679	-	LdHU3.06.T0190	SL=90	Alt_SL=52579(1)|52637(1)	PolyA=2	Alt_PolyA=52036(1)	LdHU3.06.0190(CDS,product=hypothetical_protein_conserved)	-
LdHU3.06	CBMSO	transcript	52680	55129	-	LdHU3.06.T0200	SL=40	Alt_SL=55079(4)|55147(2)	PolyA=ND	Alt_PolyA=ND	LdHU3.06.0200(CDS,product=HD_domain_containing_protein_putative)	-
LdHU3.06	CBMSO	transcript	55130	56514	-	LdHU3.06.T0210	SL=76	Alt_SL=56346(1)|56452(1)|56490(2)|56546(2)	PolyA=ND	Alt_PolyA=ND	LdHU3.06.0210(CDS,product=Trm112p-like_protein_putative)	-
LdHU3.06	CBMSO	transcript	56832	59528	-	LdHU3.06.T0220	SL=21	Alt_SL=59473(1)|59510(5)|59561(17)|59573(1)	PolyA=1	Alt_PolyA=56916(1)	LdHU3.06.0220(CDS,product=kinesin-like_protein)	-
LdHU3.06	CBMSO	transcript	59988	62900	-	LdHU3.06.T0230	SL=33	Alt_SL=62780(2)	PolyA=1	Alt_PolyA=ND	LdHU3.06.0230(CDS,product=hypothetical_protein_conserved)	-
LdHU3.06	CBMSO	transcript	63180	65828	-	LdHU3.06.T0240	SL=37	Alt_SL=63664(4)|65817(1)	PolyA=ND	Alt_PolyA=ND	LdHU3.06.0240(CDS,product=hypothetical_protein_conserved)	-
LdHU3.06	CBMSO	transcript	66023	66898	-	LdHU3.06.T0250	SL=85	Alt_SL=66852(4)|66909(2)	PolyA=1	Alt_PolyA=66071(1)	LdHU3.06.0250(CDS,product=hypothetical_protein)	-
LdHU3.06	CBMSO	transcript	66899	67436	-	LdHU3.06.T0260	SL=54	Alt_SL=ND	PolyA=ND	Alt_PolyA=ND	tRNA.06.001(tRNA,product=tRNA_serine)	-
LdHU3.06	CBMSO	transcript	67772	70467	-	LdHU3.06.T0270	SL=13	Alt_SL=70462(5)	PolyA=ND	Alt_PolyA=ND	LdHU3.06.0270(CDS,product=FHA_domain_containing_protein_putative)	-
LdHU3.06	CBMSO	transcript	70752	72066	-	LdHU3.06.T0280	SL=81	Alt_SL=71982(1)|72059(5)	PolyA=ND	Alt_PolyA=ND	LdHU3.06.0280(CDS,product=hypothetical_protein_conserved)	-
LdHU3.06	CBMSO	transcript	72409	73528	-	LdHU3.06.T0290	SL=27	Alt_SL=73326(1)|73329(1)|73366(1)|73406(1)|73448(1)|73450(5)|73465(3)|73488(2)|73503(3)|73504(15)|73527(3)	PolyA=1	Alt_PolyA=ND	LdHU3.06.0290(CDS,product=hypothetical_protein_conserved)	-
LdHU3.06	CBMSO	transcript	73882	77912	-	LdHU3.06.T0300	SL=94	Alt_SL=77855(2)|77904(4)	PolyA=2	Alt_PolyA=ND	LdHU3.06.0300(CDS,product=hypothetical_protein_conserved)	-
LdHU3.06	CBMSO	transcript	78199	80300	-	LdHU3.06.T0310	SL=72	Alt_SL=80104(3)|80116(13)|80223(13)|80357(1)|80373(1)	PolyA=1	Alt_PolyA=78205(1)|78308(1)	LdHU3.06.0310(CDS,product=hypothetical_protein_conserved)	-
LdHU3.06	CBMSO	transcript	80265	87064	-	LdHU3.06.T0320	SL=19	Alt_SL=86992(5)|87078(4)	PolyA=1	Alt_PolyA=80736(1)	LdHU3.06.0320(CDS,product=LmjF.06.0260	product=5'-3'_exoribonuclease_A,_putative)	-
LdHU3.06	CBMSO	transcript	87585	89587	-	LdHU3.06.T0330	SL=90	Alt_SL=89331(1)|89491(6)|89594(1)|89644(1)|89655(3)	PolyA=1	Alt_PolyA=87627(1)	LdHU3.06.0330(CDS,product=hypothetical_protein_conserved)	-
LdHU3.06	CBMSO	transcript	89588	92939	-	LdHU3.06.T0340	SL=38	Alt_SL=92887(1)	PolyA=ND	Alt_PolyA=ND	LdHU3.06.0340(CDS,product=hypothetical_protein_conserved)	-
LdHU3.06	CBMSO	transcript	93203	94440	-	LdHU3.06.T0350	SL=37	Alt_SL=94326(1)|94380(15)	PolyA=ND	Alt_PolyA=ND	unknown	-
LdHU3.06	CBMSO	transcript	94441	96730	-	LdHU3.06.T0360	SL=65	Alt_SL=96714(3)|96724(1)	PolyA=ND	Alt_PolyA=ND	LdHU3.06.0360(CDS,product=ribonuclease_H1_putative)	-
LdHU3.06	CBMSO	transcript	97151	98355	-	LdHU3.06.T0370	SL=133	Alt_SL=98255(1)|98331(1)	PolyA=1	Alt_PolyA=97160(1)|97162(1)	LdHU3.06.0370(CDS,product=MYND_finger_domain-like_protein)	-
LdHU3.06	CBMSO	transcript	98720	104322	-	LdHU3.06.T0380	SL=34	Alt_SL=99448(6)|102078(5)|104185(1)|104209(2)|104216(3)	PolyA=5	Alt_PolyA=98707(1)|98727(1)	LdHU3.06.0380(CDS,product=pteridine_transporter_(truncated)_putative)	-
LdHU3.06	CBMSO	transcript	104670	109224	-	LdHU3.06.T0390	SL=86	Alt_SL=108358(1)|108390(2)|108767(3)|109093(1)|109154(5)|109194(2)|109204(1)|109207(2)|109216(3)|109243(1)	PolyA=ND	Alt_PolyA=ND	LdHU3.06.0390(CDS,product=hypothetical_protein_conserved)	-
LdHU3.06	CBMSO	transcript	109420	113422	-	LdHU3.06.T0400	SL=10	Alt_SL=ND	PolyA=1	Alt_PolyA=109432(1)	LdHU3.06.0400(CDS,product=hypothetical_protein_conserved)	-
LdHU3.06	CBMSO	transcript	113828	116766	-	LdHU3.06.T0410	SL=54	Alt_SL=116723(1)	PolyA=2	Alt_PolyA=113819(1)|113822(1)	LdHU3.06.0410(CDS,product=serine_peptidase_clan_SC_family_S9A-like_protein)	-
LdHU3.06	CBMSO	transcript	117035	118846	-	LdHU3.06.T0420	SL=83	Alt_SL=118711(1)|118719(2)|118740(2)|118829(1)|118839(19)|118864(1)|118934(2)	PolyA=2	Alt_PolyA=ND	LdHU3.06.0420(CDS,product=NAD(P)-dependent_steroid_dehydrogenase_protein_putative)	-
LdHU3.06	CBMSO	transcript	119137	120614	-	LdHU3.06.T0430	SL=106	Alt_SL=120567(1)|120590(1)|120593(2)|120611(13)|120902(5)	PolyA=1	Alt_PolyA=119148(1)	LdHU3.06.0430(CDS,product=hypothetical_protein_conserved)	-
LdHU3.06	CBMSO	transcript	120615	122369	-	LdHU3.06.T0440	SL=ND	Alt_SL=ND	PolyA=ND	Alt_PolyA=ND	unknown	Low_Coverage
LdHU3.06	CBMSO	transcript	126601	126925	+	LdHU3.06.T0450	SL=ND	Alt_SL=ND	PolyA=ND	Alt_PolyA=ND	unknown	-
LdHU3.06	CBMSO	transcript	127143	129015	+	LdHU3.06.T0460	SL=490	Alt_SL=127152(108)|127156(8)|127175(1)|127195(1)|127223(1)|127275(1)|127362(1)	PolyA=5	Alt_PolyA=ND	LdHU3.06.0460(CDS,product=glutamine_synthetase_putative)	-
LdHU3.06	CBMSO	transcript	129268	130441	+	LdHU3.06.T0470	SL=89	Alt_SL=129279(9)|129298(1)|129647(2)	PolyA=1	Alt_PolyA=ND	LdHU3.06.0470(CDS,product=Zinc_finger_C-x8-C-x5-C-x3-H_type_(and_similar)_putative)	-
LdHU3.06	CBMSO	transcript	130670	131269	+	LdHU3.06.T0480	SL=104	Alt_SL=130679(22)|130698(2)|130708(1)	PolyA=ND	Alt_PolyA=ND	unknown	-
LdHU3.06	CBMSO	transcript	131270	134153	+	LdHU3.06.T0490	SL=18	Alt_SL=131298(1)|132913(3)	PolyA=1	Alt_PolyA=ND	LdHU3.06.0490(CDS,product=hypothetical_protein_conserved)	-
LdHU3.06	CBMSO	transcript	134282	137338	+	LdHU3.06.T0500	SL=62	Alt_SL=134336(6)|134409(1)|135965(2)	PolyA=ND	Alt_PolyA=ND	LdHU3.06.0500(CDS,product=Fructose-bisphosphate_aldolase_class-I_putative)	-
LdHU3.06	CBMSO	transcript	137339	139046	+	LdHU3.06.T0510	SL=2144	Alt_SL=137181(2)|137262(1)|137338(1)|137340(1)|137346(14)|137349(21)|137361(3)	PolyA=ND	Alt_PolyA=ND	LdHU3.06.0510(CDS,product=60S_ribosomal_protein_L19_putative)	-
LdHU3.06	CBMSO	transcript	139047	140338	+	LdHU3.06.T0520	SL=60	Alt_SL=138986(1)|139065(27)|139068(1)|139136(2)|139240(2)|139439(2)	PolyA=2	Alt_PolyA=ND	LdHU3.06.0520(CDS,product=hypothetical_protein_conserved)	-
LdHU3.06	CBMSO	transcript	140806	142033	+	LdHU3.06.T0530	SL=5	Alt_SL=140690(2)|140731(2)	PolyA=55	Alt_PolyA=142013(18)|142019(3)|142022(1)|142029(5)|142036(1)|142037(1)|142041(3)	LdHU3.06.0530(CDS,product=Ribosomal_protein_L19e_putative)	-
LdHU3.06	CBMSO	transcript	142579	145688	+	LdHU3.06.T0540	SL=5	Alt_SL=142611(1)	PolyA=1	Alt_PolyA=ND	LdHU3.06.0540(CDS,product=hypothetical_protein_conserved)	-
LdHU3.06	CBMSO	transcript	146138	150065	+	LdHU3.06.T0550	SL=21	Alt_SL=ND	PolyA=ND	Alt_PolyA=ND	LdHU3.06.0550(CDS,product=hypothetical_protein_conserved)	-
LdHU3.06	CBMSO	transcript	150066	154228	+	LdHU3.06.T0560	SL=38	Alt_SL=ND	PolyA=1	Alt_PolyA=154220(1)	LdHU3.06.0560(CDS,product=hypothetical_protein_conserved)	-
LdHU3.06	CBMSO	transcript	154718	157684	+	LdHU3.06.T0570	SL=116	Alt_SL=154581(2)|154699(1)|154802(14)|155392(5)|157097(11)	PolyA=ND	Alt_PolyA=ND	LdHU3.06.0570(CDS,product=hypothetical_protein_conserved)	-
LdHU3.06	CBMSO	transcript	158100	163149	+	LdHU3.06.T0580	SL=30	Alt_SL=158004(6)	PolyA=2	Alt_PolyA=163146(1)	LdHU3.06.0580(CDS,product=ATP-NAD_kinase-like_protein)	-
LdHU3.06	CBMSO	transcript	163530	168361	+	LdHU3.06.T0590	SL=7	Alt_SL=163541(4)	PolyA=ND	Alt_PolyA=ND	LdHU3.06.0590(CDS,product=Condensin_complex_subunit_2_putative)	-
LdHU3.06	CBMSO	transcript	168362	170209	+	LdHU3.06.T0600	SL=82	Alt_SL=168347(2)|168412(2)	PolyA=ND	Alt_PolyA=ND	LdHU3.06.0600(CDS,product=hypothetical_protein_conserved)	-
LdHU3.06	CBMSO	transcript	170210	172824	+	LdHU3.06.T0610	SL=57	Alt_SL=170251(5)|170267(7)|170350(2)	PolyA=2	Alt_PolyA=172475(1)	LdHU3.06.0610(CDS,product=hypothetical_protein_conserved)	-
LdHU3.06	CBMSO	transcript	173246	175491	+	LdHU3.06.T0620	SL=14	Alt_SL=173177(2)|173214(1)	PolyA=ND	Alt_PolyA=ND	LdHU3.06.0620(CDS,product=SpoU_rRNA_Methylase_family_putative)	-
LdHU3.06	CBMSO	transcript	175492	179284	+	LdHU3.06.T0630	SL=49	Alt_SL=175495(1)|175535(3)|178217(11)|178512(5)	PolyA=ND	Alt_PolyA=ND	LdHU3.06.0630(CDS,product=U-box_domain_containing_protein_putative)	-
LdHU3.06	CBMSO	transcript	179558	186522	+	LdHU3.06.T0640	SL=13	Alt_SL=179590(3)	PolyA=ND	Alt_PolyA=ND	LdHU3.06.0640(CDS,product=hypothetical_protein_conserved)	-
LdHU3.06	CBMSO	transcript	186523	188841	+	LdHU3.06.T0650	SL=44	Alt_SL=186527(15)|186667(5)|186857(2)	PolyA=ND	Alt_PolyA=ND	LdHU3.06.0650(CDS,product=hypothetical_protein_conserved)	-
LdHU3.06	CBMSO	transcript	189068	192002	+	LdHU3.06.T0660	SL=21	Alt_SL=189055(1)	PolyA=1	Alt_PolyA=191961(1)	LdHU3.06.0660(CDS,product=hypothetical_protein_conserved)	-
LdHU3.06	CBMSO	transcript	192319	197998	+	LdHU3.06.T0670	SL=10	Alt_SL=192322(2)	PolyA=ND	Alt_PolyA=ND	LdHU3.06.0670(CDS,product=hypothetical_protein_conserved)	-
LdHU3.06	CBMSO	transcript	198729	200543	+	LdHU3.06.T0680	SL=845	Alt_SL=198730(1)|198734(145)|198760(8)|198787(2)|199113(5)	PolyA=14	Alt_PolyA=200463(1)|200540(1)|200557(2)|200564(2)|200637(2)|200642(3)|200647(6)|200658(1)	LdHU3.06.0680(CDS,product=deoxyuridine_triphosphatase_putative)	-
LdHU3.06	CBMSO	transcript	200986	201872	+	LdHU3.06.T0690	SL=2663	Alt_SL=200923(13)|200947(2)|200948(4)|200987(1)|201019(2)|201022(2)	PolyA=ND	Alt_PolyA=ND	LdHU3.06.0690(CDS,product=60S_ribosomal_protein_L23a_putative)	-
LdHU3.06	CBMSO	transcript	201873	203162	+	LdHU3.06.T0700	SL=2759	Alt_SL=201857(6)|201858(1)|201879(271)|201914(1)|201917(1)|201926(1)	PolyA=ND	Alt_PolyA=ND	LdHU3.06.0700(CDS,product=60S_ribosomal_protein_L23a_putative)	-
LdHU3.06	CBMSO	transcript	203163	208601	+	LdHU3.06.T0710	SL=56	Alt_SL=203098(1)|203121(1)|203151(4)|203189(1)	PolyA=ND	Alt_PolyA=ND	LdHU3.06.0710(CDS,product=hypothetical_protein_conserved)	-
LdHU3.06	CBMSO	transcript	208937	214334	+	LdHU3.06.T0720	SL=23	Alt_SL=208941(2)|211183(2)	PolyA=ND	Alt_PolyA=ND	LdHU3.06.0720(CDS,product=hypothetical_protein_conserved)	-
LdHU3.06	CBMSO	transcript	214335	216091	+	LdHU3.06.T0730	SL=81	Alt_SL=214108(2)|214476(1)|214491(2)	PolyA=ND	Alt_PolyA=ND	LdHU3.06.0730(CDS,product=carbonic_anhydrase_family_protein_putative)	-
LdHU3.06	CBMSO	transcript	216092	216979	+	LdHU3.06.T0740	SL=7	Alt_SL=216024(3)	PolyA=2	Alt_PolyA=ND	unknown	-
LdHU3.06	CBMSO	transcript	217266	220957	+	LdHU3.06.T0750	SL=49	Alt_SL=217226(1)|217233(1)|217248(2)	PolyA=2	Alt_PolyA=220948(1)	LdHU3.06.0750(CDS,product=Putative_Phosphatase/Protein_of_unknown_function_DUF89_putative)	-
LdHU3.06	CBMSO	transcript	221244	228956	+	LdHU3.06.T0760	SL=28	Alt_SL=221228(1)|221282(3)|221552(2)	PolyA=1	Alt_PolyA=228948(1)	LdHU3.06.0760(CDS,product=hypothetical_protein_conserved)	-
LdHU3.06	CBMSO	transcript	229452	240307	+	LdHU3.06.T0770	SL=14	Alt_SL=229519(1)	PolyA=1	Alt_PolyA=239887(1)	LdHU3.06.0770(CDS,product=protein_kinase_putative)	pseudogene
LdHU3.06	CBMSO	transcript	240476	244811	+	LdHU3.06.T0780	SL=65	Alt_SL=240274(3)|240479(11)|240584(32)|240678(3)	PolyA=1	Alt_PolyA=ND	LdHU3.06.0780(CDS,product=lanosterol_synthase_putative)	-
LdHU3.06	CBMSO	transcript	244937	245770	+	LdHU3.06.T0790	SL=14	Alt_SL=244705(2)	PolyA=ND	Alt_PolyA=ND	unknown	-
LdHU3.06	CBMSO	transcript	245771	249833	+	LdHU3.06.T0800	SL=23	Alt_SL=245790(1)|245936(3)|245942(6)|246056(7)	PolyA=ND	Alt_PolyA=ND	LdHU3.06.0800(CDS,product=hypothetical_protein_conserved)	-
LdHU3.06	CBMSO	transcript	249834	256008	+	LdHU3.06.T0810	SL=23	Alt_SL=249774(7)|250145(3)|250219(6)	PolyA=1	Alt_PolyA=ND	LdHU3.06.0810(CDS,product=hypothetical_protein_conserved)	-
LdHU3.06	CBMSO	transcript	256274	257457	+	LdHU3.06.T0820	SL=25	Alt_SL=ND	PolyA=1	Alt_PolyA=ND	LdHU3.06.0820(CDS,product=hypothetical_protein_conserved)	-
LdHU3.06	CBMSO	transcript	257817	259549	+	LdHU3.06.T0830	SL=27	Alt_SL=257756(1)|257789(6)|257830(20)	PolyA=ND	Alt_PolyA=ND	LdHU3.06.0830(CDS,product=hypothetical_protein_conserved)	-
LdHU3.06	CBMSO	transcript	259865	268497	+	LdHU3.06.T0840	SL=12	Alt_SL=259874(2)|259880(1)|259899(1)	PolyA=1	Alt_PolyA=ND	LdHU3.06.0840(CDS,product=hypothetical_protein_conserved)	-
LdHU3.06	CBMSO	transcript	269636	277739	+	LdHU3.06.T0850	SL=10	Alt_SL=ND	PolyA=3	Alt_PolyA=277702(1)|277737(1)	LdHU3.06.0850(CDS,product=C2_domain/Ankyrin_repeats_(3_copies)/Ankyrin_repeat_putative)	-
LdHU3.06	CBMSO	transcript	278068	280734	+	LdHU3.06.T0860	SL=21	Alt_SL=ND	PolyA=ND	Alt_PolyA=ND	LdHU3.06.0860(CDS,product=hypothetical_protein_conserved)	-
LdHU3.06	CBMSO	transcript	280735	281615	+	LdHU3.06.T0870	SL=109	Alt_SL=280770(30)|280774(4)	PolyA=ND	Alt_PolyA=ND	unknown	-
LdHU3.06	CBMSO	transcript	281616	287500	+	LdHU3.06.T0880	SL=24	Alt_SL=281668(1)	PolyA=1	Alt_PolyA=287472(1)|287478(1)	LdHU3.06.0880(CDS,product=YEATS_family_putative)	-
LdHU3.06	CBMSO	transcript	287826	291229	+	LdHU3.06.T0890	SL=70	Alt_SL=287829(9)|287835(2)|287893(1)|288090(1)|290764(7)|290856(30)|290907(1)|290915(1)	PolyA=ND	Alt_PolyA=ND	LdHU3.06.0890(CDS,product=serine-threonine_dehydratase_putative)	-
LdHU3.06	CBMSO	transcript	291764	294990	+	LdHU3.06.T0900	SL=7	Alt_SL=ND	PolyA=ND	Alt_PolyA=ND	LdHU3.06.0900(CDS,product=hypothetical_protein_conserved)	-
LdHU3.06	CBMSO	transcript	295269	298082	+	LdHU3.06.T0910	SL=24	Alt_SL=295145(2)	PolyA=1	Alt_PolyA=ND	LdHU3.06.0910(CDS,product=Haemolysin-III_related_putative)	-
LdHU3.06	CBMSO	transcript	298528	302910	+	LdHU3.06.T0920	SL=8	Alt_SL=298355(2)|298526(2)|298589(8)|298602(5)|298604(2)|298619(3)	PolyA=ND	Alt_PolyA=ND	LdHU3.06.0920(CDS,product=hypothetical_protein_conserved)	-
LdHU3.06	CBMSO	transcript	302911	314991	+	LdHU3.06.T0930	SL=41	Alt_SL=302992(3)	PolyA=ND	Alt_PolyA=ND	LdHU3.06.0930(CDS,product=RNA-binding_protein-like_protein)	-
LdHU3.06	CBMSO	transcript	315290	329841	+	LdHU3.06.T0940	SL=37	Alt_SL=328898(7)|328900(1)|328912(1)|329615(2)	PolyA=ND	Alt_PolyA=ND	LdHU3.06.0940(CDS,product=hypothetical_protein_conserved)	-
LdHU3.06	CBMSO	transcript	330355	335832	+	LdHU3.06.T0950	SL=98	Alt_SL=330311(7)|330370(2)|331088(18)|331097(2)	PolyA=ND	Alt_PolyA=ND	LdHU3.06.0950(CDS,product=hypothetical_protein_conserved)	-
LdHU3.06	CBMSO	transcript	335833	341451	+	LdHU3.06.T0960	SL=18	Alt_SL=335840(4)	PolyA=2	Alt_PolyA=341342(1)|341653(1)	LdHU3.06.0960(CDS,product=hypothetical_protein_conserved)	-
LdHU3.06	CBMSO	transcript	341960	353615	+	LdHU3.06.T0970	SL=14	Alt_SL=341971(1)|342002(1)	PolyA=1	Alt_PolyA=ND	LdHU3.06.0970(CDS,product=hypothetical_protein_conserved)	-
LdHU3.06	CBMSO	transcript	353915	356281	+	LdHU3.06.T0980	SL=5	Alt_SL=ND	PolyA=ND	Alt_PolyA=ND	LdHU3.06.0980(CDS,product=Qb-SNARE_protein_putative)	-
LdHU3.06	CBMSO	transcript	356282	356700	+	LdHU3.06.T0990	SL=17	Alt_SL=355983(7)|356204(2)	PolyA=2	Alt_PolyA=ND	unknown	-
LdHU3.06	CBMSO	transcript	357133	362736	+	LdHU3.06.T1000	SL=42	Alt_SL=357141(2)|357215(1)	PolyA=1	Alt_PolyA=362607(1)	LdHU3.06.1000(CDS,product=lipin_putative)	-
LdHU3.06	CBMSO	transcript	363101	364643	+	LdHU3.06.T1010	SL=82	Alt_SL=363051(3)|363110(21)|363116(2)|363275(1)|363327(3)	PolyA=1	Alt_PolyA=ND	LdHU3.06.1010(CDS,product=hypothetical_protein_conserved)	-
LdHU3.06	CBMSO	transcript	364974	377830	+	LdHU3.06.T1020	SL=16	Alt_SL=364988(2)|365055(1)|365057(13)|365875(5)	PolyA=ND	Alt_PolyA=ND	LdHU3.06.1020(CDS,product=hypothetical_protein_conserved)	-
LdHU3.06	CBMSO	transcript	377831	380632	+	LdHU3.06.T1030	SL=107	Alt_SL=377703(2)|377709(2)|377741(2)|377750(1)|377774(7)|377842(28)|377895(1)	PolyA=2	Alt_PolyA=ND	LdHU3.06.1030(CDS,product=dihydrofolate_reductase-thymidylate_synthase)	-
LdHU3.06	CBMSO	transcript	381010	383718	+	LdHU3.06.T1040	SL=66	Alt_SL=383372(7)	PolyA=1	Alt_PolyA=ND	LdHU3.06.1040(CDS,product=arginine_N-methyltransferase_type_III_putative)	-
LdHU3.06	CBMSO	transcript	384009	386738	+	LdHU3.06.T1050	SL=51	Alt_SL=ND	PolyA=4	Alt_PolyA=386630(1)	LdHU3.06.1050(CDS,product=acyl-coenzyme_a_dehydrogenase_putative)	-
LdHU3.06	CBMSO	transcript	387171	390506	+	LdHU3.06.T1060	SL=29	Alt_SL=387179(2)	PolyA=ND	Alt_PolyA=ND	LdHU3.06.1060(CDS,product=hypothetical_protein_conserved)	-
LdHU3.06	CBMSO	transcript	390659	397774	+	LdHU3.06.T1070	SL=27	Alt_SL=390734(6)|390849(1)	PolyA=ND	Alt_PolyA=ND	LdHU3.06.1070(CDS,product=Protein_phosphatase_2C_putative)	-
LdHU3.06	CBMSO	transcript	397775	398801	+	LdHU3.06.T1080	SL=67	Alt_SL=397332(5)	PolyA=2	Alt_PolyA=ND	LdHU3.06.1080(CDS,product=Peptidyl-tRNA_hydrolase_PTH2_putative)	-
LdHU3.06	CBMSO	transcript	399204	402561	+	LdHU3.06.T1090	SL=62	Alt_SL=399320(4)	PolyA=ND	Alt_PolyA=ND	LdHU3.06.1090(CDS,product=hypothetical_protein_conserved)	-
LdHU3.06	CBMSO	transcript	402562	405503	+	LdHU3.06.T1100	SL=36	Alt_SL=ND	PolyA=1	Alt_PolyA=ND	LdHU3.06.1100(CDS,product=24-dienoyl-coa_reductase-like_protein)	-
LdHU3.06	CBMSO	transcript	405822	408791	+	LdHU3.06.T1110	SL=22	Alt_SL=405736(1)	PolyA=1	Alt_PolyA=408713(1)	LdHU3.06.1110(CDS,product=TLD_putative)	-
LdHU3.06	CBMSO	transcript	409080	412409	+	LdHU3.06.T1120	SL=23	Alt_SL=408955(6)|409021(11)|409081(1)|409160(2)|409205(1)|411947(3)	PolyA=3	Alt_PolyA=412404(1)	LdHU3.06.1120(CDS,product=glucosamine-fructose-6-phosphate_aminotransferase_putative)	-
LdHU3.06	CBMSO	transcript	412699	414836	+	LdHU3.06.T1130	SL=79	Alt_SL=412710(1)|412771(1)	PolyA=ND	Alt_PolyA=ND	LdHU3.06.1130(CDS,product=cell_cycle_associated_protein_MOB1_putative)	-
LdHU3.06	CBMSO	transcript	414837	420324	+	LdHU3.06.T1140	SL=14	Alt_SL=ND	PolyA=ND	Alt_PolyA=ND	LdHU3.06.1140(CDS,product=Domain_of_unknown_function_(DUF3883)_putative)	-
LdHU3.06	CBMSO	transcript	420325	425679	+	LdHU3.06.T1150	SL=63	Alt_SL=420005(4)|420361(1)|420364(1)|420382(1)|420399(1)|420802(11)	PolyA=1	Alt_PolyA=ND	LdHU3.06.1150(CDS,product=Leucine_rich_repeat/Leucine_Rich_Repeat_putative)	-
LdHU3.06	CBMSO	transcript	426019	430420	+	LdHU3.06.T1160	SL=15	Alt_SL=426023(1)|426073(3)|426112(1)	PolyA=1	Alt_PolyA=ND	LdHU3.06.1160(CDS,product=WD_domain_G-beta_repeat_putative)	-
LdHU3.06	CBMSO	transcript	430842	431473	+	LdHU3.06.T1170	SL=43	Alt_SL=430726(18)|430779(2)|430788(2)	PolyA=ND	Alt_PolyA=ND	LdHU3.06.1170(CDS,product=hypothetical_protein_conserved)	-
LdHU3.06	CBMSO	transcript	431850	434091	+	LdHU3.06.T1180	SL=ND	Alt_SL=ND	PolyA=ND	Alt_PolyA=ND	LdHU3.06.1180(CDS,product=MYND_finger/SET_domain_containing_protein_putative)	-
LdHU3.06	CBMSO	transcript	434092	436845	+	LdHU3.06.T1190	SL=22	Alt_SL=434050(1)|434114(1)|434269(1)	PolyA=2	Alt_PolyA=ND	LdHU3.06.1190(CDS,product=hypothetical_protein_conserved)	-
LdHU3.06	CBMSO	transcript	437210	438572	+	LdHU3.06.T1200	SL=151	Alt_SL=437240(2)|437278(8)|437336(1)	PolyA=2	Alt_PolyA=ND	LdHU3.06.1200(CDS,product=G-patch_domain/DExH-box_splicing_factor_binding_site_putative)	-
LdHU3.06	CBMSO	transcript	438942	442352	+	LdHU3.06.T1210	SL=29	Alt_SL=ND	PolyA=ND	Alt_PolyA=ND	LdHU3.06.1210(CDS,product=kinesin_putative)	-
LdHU3.06	CBMSO	transcript	442353	445488	+	LdHU3.06.T1220	SL=22	Alt_SL=442303(1)|442322(11)|442358(1)|442387(1)	PolyA=ND	Alt_PolyA=ND	LdHU3.06.1220(CDS,product=hypothetical_protein_conserved)	-
LdHU3.06	CBMSO	transcript	445489	446623	+	LdHU3.06.T1230	SL=858	Alt_SL=445471(1)|445472(3)|445494(1)|445505(8)|445594(4)	PolyA=4	Alt_PolyA=446473(2)|446477(1)|446479(1)|446533(1)|446647(2)	LdHU3.06.1230(CDS,product=protein_disulfide_isomerase)	-
LdHU3.06	CBMSO	transcript	446949	447971	+	LdHU3.06.T1240	SL=54	Alt_SL=446551(5)|446567(6)|446909(1)|447001(1)	PolyA=ND	Alt_PolyA=ND	unknown	-
LdHU3.06	CBMSO	transcript	447972	450034	+	LdHU3.06.T1250	SL=71	Alt_SL=447974(1)|447979(2)|447984(2)|448020(2)	PolyA=1	Alt_PolyA=450015(1)	LdHU3.06.1250(CDS,product=2OG-Fe(II)_oxygenase_superfamily_putative)	-
LdHU3.06	CBMSO	transcript	450368	452790	+	LdHU3.06.T1260	SL=63	Alt_SL=450446(42)|450456(1)	PolyA=1	Alt_PolyA=452787(1)	LdHU3.06.1260(CDS,product=deoxyribose-phosphate_aldolase_putative)	-
LdHU3.06	CBMSO	transcript	453073	454987	+	LdHU3.06.T1270	SL=49	Alt_SL=452958(6)|452997(5)	PolyA=1	Alt_PolyA=ND	LdHU3.06.1270(CDS,product=Staphylococcal_nuclease_homologue_putative)	-
LdHU3.06	CBMSO	transcript	455260	457950	+	LdHU3.06.T1280	SL=19	Alt_SL=455363(1)	PolyA=1	Alt_PolyA=457947(1)	LdHU3.06.1280(CDS,product=hypothetical_protein_conserved)	-
LdHU3.06	CBMSO	transcript	458166	460476	+	LdHU3.06.T1290	SL=45	Alt_SL=458120(1)|458177(6)	PolyA=ND	Alt_PolyA=ND	LdHU3.06.1290(CDS,product=hypothetical_protein_conserved)	-
LdHU3.06	CBMSO	transcript	460477	467436	+	LdHU3.06.T1300	SL=99	Alt_SL=460497(1)|461361(3)|461434(18)|461453(2)|461588(1)	PolyA=ND	Alt_PolyA=ND	LdHU3.06.1300(CDS,product=hypothetical_protein_conserved)	-
LdHU3.06	CBMSO	transcript	467437	469102	+	LdHU3.06.T1310	SL=41	Alt_SL=467445(9)|467452(1)	PolyA=ND	Alt_PolyA=ND	LdHU3.06.1310(CDS,product=hypothetical_protein_conserved)	-
LdHU3.06	CBMSO	transcript	469103	470307	+	LdHU3.06.T1320	SL=46	Alt_SL=468983(2)|469044(10)|469200(1)	PolyA=4	Alt_PolyA=470304(1)|470312(1)	LdHU3.06.1320(CDS,product=WD_domain_G-beta_repeat_putative)	-
LdHU3.06	CBMSO	transcript	470597	472952	+	LdHU3.06.T1330	SL=20	Alt_SL=470600(9)	PolyA=1	Alt_PolyA=ND	LdHU3.06.1330(CDS,product=hypothetical_protein_conserved)	-
LdHU3.06	CBMSO	transcript	473251	475348	+	LdHU3.06.T1340	SL=52	Alt_SL=473301(2)	PolyA=ND	Alt_PolyA=ND	LdHU3.06.1340(CDS,product=Domain_of_unknown_function_(DUF4379)_putative)	-
LdHU3.06	CBMSO	transcript	475349	478915	+	LdHU3.06.T1350	SL=22	Alt_SL=ND	PolyA=1	Alt_PolyA=ND	LdHU3.06.1350(CDS,product=hypothetical_protein_conserved)	-
LdHU3.06	CBMSO	transcript	479316	480733	+	LdHU3.06.T1360	SL=126	Alt_SL=479181(4)|479320(2)|479376(1)	PolyA=ND	Alt_PolyA=ND	LdHU3.06.1360(CDS,product=nuclear_transport_factor_2_protein_putative)	-
LdHU3.06	CBMSO	transcript	480734	482776	+	LdHU3.06.T1370	SL=121	Alt_SL=480724(2)|480768(7)	PolyA=1	Alt_PolyA=482746(1)	unknown	-
LdHU3.06	CBMSO	transcript	483259	483943	+	LdHU3.06.T1380	SL=102	Alt_SL=483152(3)|483268(2)	PolyA=3	Alt_PolyA=ND	LdHU3.06.1380(CDS,product=Thioredoxin_putative)	-
LdHU3.06	CBMSO	transcript	484261	486236	+	LdHU3.06.T1390	SL=75	Alt_SL=484278(32)|484298(1)|484362(2)|484405(1)	PolyA=2	Alt_PolyA=486245(1)|486423(1)	LdHU3.06.1390(CDS,product=hypothetical_protein)	-
LdHU3.06	CBMSO	transcript	486774	488485	+	LdHU3.06.T1400	SL=9	Alt_SL=486958(1)	PolyA=ND	Alt_PolyA=ND	LdHU3.06.1400(CDS,product=hypothetical_protein_conserved)	-
LdHU3.06	CBMSO	transcript	488785	491798	+	LdHU3.06.T1410	SL=33	Alt_SL=488792(9)	PolyA=1	Alt_PolyA=ND	LdHU3.06.1410(CDS,product=hypothetical_protein_conserved)	-
LdHU3.06	CBMSO	transcript	492062	495494	+	LdHU3.06.T1420	SL=37	Alt_SL=492105(1)	PolyA=1	Alt_PolyA=ND	LdHU3.06.1420(CDS,product=hypothetical_protein_conserved)	-
LdHU3.06	CBMSO	transcript	495807	496954	+	LdHU3.06.T1430	SL=36	Alt_SL=495813(8)	PolyA=1	Alt_PolyA=496927(1)	LdHU3.06.1430(CDS,product=Protein_of_unknown_function_(DUF1637)_putative)	-
LdHU3.06	CBMSO	transcript	497190	499780	+	LdHU3.06.T1440	SL=25	Alt_SL=497126(3)|497128(1)|497248(1)	PolyA=ND	Alt_PolyA=ND	LdHU3.06.1440(CDS,product=FAD_binding_domain_containing_protein_putative)	-
LdHU3.06	CBMSO	transcript	499918	500734	+	LdHU3.06.T1450	SL=51	Alt_SL=499960(3)	PolyA=ND	Alt_PolyA=ND	LdHU3.06.1450(CDS,product=Transcription_factor_e(y)2_putative)	-
LdHU3.06	CBMSO	transcript	500735	502152	+	LdHU3.06.T1460	SL=112	Alt_SL=500708(1)|500750(3)|500807(1)	PolyA=1	Alt_PolyA=501988(1)	LdHU3.06.1460(CDS,product=hypothetical_protein_conserved)	-
LdHU3.06	CBMSO	transcript	502344	503274	+	LdHU3.06.T1470	SL=137	Alt_SL=502406(1)|502430(2)	PolyA=5	Alt_PolyA=ND	LdHU3.06.1470(CDS,product=hypothetical_protein)	-
LdHU3.06	CBMSO	transcript	503919	506597	-	LdHU3.06.T1480	SL=366	Alt_SL=506549(5)|506552(7)|506557(22)|506607(115)	PolyA=19	Alt_PolyA=503922(8)|504007(1)	LdHU3.06.1480(CDS,product=pteridine_transporter_(truncated)_putative)	-
LdHU3.06	CBMSO	transcript	506818	509220	-	LdHU3.06.T1490	SL=241	Alt_SL=507412(4)|509140(1)|509145(1)|509148(1)|509152(1)|509154(5)|509162(15)|509168(32)	PolyA=ND	Alt_PolyA=ND	LdHU3.06.1490(CDS,product=coproporphyrinogen_III_oxidase)	-
LdHU3.06	CBMSO	transcript	509445	510933	-	LdHU3.06.T1500	SL=66	Alt_SL=510627(2)|510749(1)|510922(2)|510929(4)|510966(7)	PolyA=1	Alt_PolyA=ND	LdHU3.06.1500(CDS,product=protoporphyrinogen_oxidase-like_protein)	-
LdHU3.06	CBMSO	transcript	511190	512469	-	LdHU3.06.T1510	SL=136	Alt_SL=512419(5)|512435(34)|512436(1)	PolyA=2	Alt_PolyA=511141(1)	LdHU3.06.1510(CDS,product=Cytochrome_b5-like_Heme/Steroid_binding_domain_containing_protein_putative)	-
LdHU3.06	CBMSO	transcript	513609	515556	+	LdHU3.06.T1520	SL=8	Alt_SL=513144(3)|513196(4)|513226(7)|513517(1)|513612(1)	PolyA=ND	Alt_PolyA=ND	unknown	-
LdHU3.06	CBMSO	transcript	515557	516674	+	LdHU3.06.T1530	SL=21	Alt_SL=515255(9)|515475(2)|515498(13)|515599(1)|515604(1)|516056(8)|516076(2)|516172(1)	PolyA=ND	Alt_PolyA=ND	unknown	-
LdHU3.06	CBMSO	transcript	516999	519768	+	LdHU3.06.T1540	SL=192	Alt_SL=517012(2)|517016(2)|517101(2)|517429(3)|518306(2)	PolyA=ND	Alt_PolyA=ND	LdHU3.06.1540(CDS,product=CLN3_protein_putative)	-
LdHU3.06	CBMSO	transcript	519769	520635	+	LdHU3.06.T1550	SL=19	Alt_SL=519752(7)|519799(1)	PolyA=7	Alt_PolyA=520626(1)|520641(1)	unknown	-
LdHU3.07	CBMSO	transcript	1273	2498	-	LdHU3.07.T0010	SL=60	Alt_SL=2421(1)|2448(1)|2482(1)|2485(10)|2531(4)|2541(15)|2560(59)	PolyA=ND	Alt_PolyA=ND	unknown	-
LdHU3.07	CBMSO	transcript	2761	5234	-	LdHU3.07.T0020	SL=8	Alt_SL=5229(1)	PolyA=1	Alt_PolyA=ND	LdHU3.07.0020(CDS,product=Ubiquitin-like_modifier-activating_enzyme_ATG7_putative)	-
LdHU3.07	CBMSO	transcript	5235	7459	-	LdHU3.07.T0030	SL=79	Alt_SL=7310(1)|7368(22)|7413(12)|7419(8)	PolyA=ND	Alt_PolyA=ND	unknown	-
LdHU3.07	CBMSO	transcript	7695	9307	-	LdHU3.07.T0040	SL=70	Alt_SL=8933(26)|9273(1)|9304(3)	PolyA=1	Alt_PolyA=ND	unknown	-
LdHU3.07	CBMSO	transcript	10329	11560	+	LdHU3.07.T0050	SL=69	Alt_SL=10345(1)	PolyA=ND	Alt_PolyA=ND	LdHU3.07.0050(CDS,product=Isy1-like_splicing_family_putative)	-
LdHU3.07	CBMSO	transcript	11561	12887	+	LdHU3.07.T0060	SL=212	Alt_SL=11593(1)	PolyA=1	Alt_PolyA=12825(1)|12830(1)|12836(1)|12843(1)	LdHU3.07.0060(CDS,product=histone-lysine_N-methyltransferase_putative)	-
LdHU3.07	CBMSO	transcript	13048	15079	+	LdHU3.07.T0070	SL=88	Alt_SL=13062(3)|13072(1)|13125(1)|13132(16)|13148(5)|13159(2)|14622(2)	PolyA=1	Alt_PolyA=14592(1)	LdHU3.07.0070(CDS,product=Peptidase_dimerisation_domain_containing_protein_putative)	-
LdHU3.07	CBMSO	transcript	15365	16525	+	LdHU3.07.T0080	SL=56	Alt_SL=15367(1)|15372(1)	PolyA=ND	Alt_PolyA=ND	LdHU3.07.0080(CDS,product=hypothetical_protein_conserved)	-
LdHU3.07	CBMSO	transcript	16904	21159	+	LdHU3.07.T0090	SL=34	Alt_SL=16911(2)|16934(1)	PolyA=ND	Alt_PolyA=ND	LdHU3.07.0090(CDS,product=alpha-adaptin-like_protein)	-
LdHU3.07	CBMSO	transcript	21480	23491	+	LdHU3.07.T0100	SL=275	Alt_SL=21494(19)|21497(1)|21523(1)|21526(1)|21529(3)|21537(2)|21568(3)|21592(1)	PolyA=ND	Alt_PolyA=ND	LdHU3.07.0100(CDS,product=cytochrome_c1_heme_protein_mitochondrial_putative)	-
LdHU3.07	CBMSO	transcript	23492	24670	+	LdHU3.07.T0110	SL=57	Alt_SL=23302(49)|23437(1)|23451(19)|23486(3)|23495(9)|23536(1)|23639(1)	PolyA=ND	Alt_PolyA=ND	LdHU3.07.0110(CDS,product=hypothetical_protein_conserved)	-
LdHU3.07	CBMSO	transcript	24671	28184	+	LdHU3.07.T0120	SL=74	Alt_SL=24668(1)|24676(12)|24679(3)|24766(1)	PolyA=1	Alt_PolyA=ND	LdHU3.07.0120(CDS,product=Golgi/lysosome_glycoprotein_1_putative)	-
LdHU3.07	CBMSO	transcript	28490	33902	+	LdHU3.07.T0130	SL=89	Alt_SL=28503(3)|32507(11)|32521(1)	PolyA=ND	Alt_PolyA=ND	LdHU3.07.0130(CDS,product=methionine_synthase_putative)	-
LdHU3.07	CBMSO	transcript	33903	38166	+	LdHU3.07.T0140	SL=38	Alt_SL=33909(2)|33932(1)|34114(1)|34349(7)|34393(35)	PolyA=1	Alt_PolyA=ND	LdHU3.07.0140(CDS,product=metallo-peptidase_Clan_ME_Family_M16C)	-
LdHU3.07	CBMSO	transcript	38578	40461	+	LdHU3.07.T0150	SL=37	Alt_SL=38203(19)|38437(3)|38537(1)|38542(1)|38621(1)	PolyA=ND	Alt_PolyA=ND	unknown	-
LdHU3.07	CBMSO	transcript	40462	42171	+	LdHU3.07.T0160	SL=43	Alt_SL=40380(1)|40451(1)|40505(1)	PolyA=2	Alt_PolyA=ND	LdHU3.07.0160(CDS,product=mitochondrial_calcium_uptake_1_putative)	-
LdHU3.07	CBMSO	transcript	42467	50223	+	LdHU3.07.T0170	SL=31	Alt_SL=42424(1)|42844(11)	PolyA=1	Alt_PolyA=ND	LdHU3.07.0170(CDS,product=Sec7_domain_containing_protein_putative)	-
LdHU3.07	CBMSO	transcript	50712	53002	+	LdHU3.07.T0180	SL=10	Alt_SL=ND	PolyA=ND	Alt_PolyA=ND	LdHU3.07.0180(CDS,product=tRNA-methyl_transferase_putative)	-
LdHU3.07	CBMSO	transcript	53003	54590	+	LdHU3.07.T0190	SL=50	Alt_SL=52925(1)|52997(1)|53001(12)|53025(18)|53067(1)|53114(2)	PolyA=1	Alt_PolyA=54547(1)	LdHU3.07.0190(CDS,product=hypothetical_protein_conserved)	-
LdHU3.07	CBMSO	transcript	54819	58546	+	LdHU3.07.T0200	SL=38	Alt_SL=54812(1)|54871(3)|54878(3)|57184(2)	PolyA=ND	Alt_PolyA=ND	LdHU3.07.0200(CDS,product=Eukaryotic_membrane_protein_family_putative)	-
LdHU3.07	CBMSO	transcript	58802	60090	-	LdHU3.07.T0210	SL=ND	Alt_SL=ND	PolyA=ND	Alt_PolyA=ND	unknown	-
LdHU3.07	CBMSO	transcript	60811	63839	-	LdHU3.07.T0220	SL=30	Alt_SL=63578(1)|63834(1)	PolyA=2	Alt_PolyA=ND	LdHU3.07.0220(CDS,product=protein_kinase_putative)	pseudogene
LdHU3.07	CBMSO	transcript	64238	72732	-	LdHU3.07.T0230	SL=65	Alt_SL=64813(3)|68517(1)|68601(3)|68612(2)|68614(1)|68620(1)|72716(2)	PolyA=1	Alt_PolyA=64305(1)	LdHU3.07.0230(CDS,product=protein_kinase_putative)	-
LdHU3.07	CBMSO	transcript	73004	79496	-	LdHU3.07.T0240	SL=3	Alt_SL=ND	PolyA=ND	Alt_PolyA=ND	LdHU3.07.0240(CDS,product=hypothetical_protein_conserved)	-
LdHU3.07	CBMSO	transcript	79880	81074	-	LdHU3.07.T0250	SL=16	Alt_SL=81023(1)|81061(1)|81111(13)	PolyA=ND	Alt_PolyA=ND	unknown	-
LdHU3.07	CBMSO	transcript	81378	83004	-	LdHU3.07.T0260	SL=142	Alt_SL=82969(1)	PolyA=1	Alt_PolyA=ND	LdHU3.07.0260(CDS,product=protein_phosphatase_2A_regulatory_subunit_B_putative)	-
LdHU3.07	CBMSO	transcript	83444	86563	-	LdHU3.07.T0270	SL=45	Alt_SL=ND	PolyA=1	Alt_PolyA=ND	LdHU3.07.0270(CDS,product=phosphatidylglycerolphosphate_synthase_mitochondrial_putative)	-
LdHU3.07	CBMSO	transcript	86808	87712	-	LdHU3.07.T0280	SL=3	Alt_SL=87573(1)|87709(1)	PolyA=ND	Alt_PolyA=ND	LdHU3.07.0280(CDS,product=hypothetical_protein_conserved)	-
LdHU3.07	CBMSO	transcript	87713	90694	-	LdHU3.07.T0290	SL=61	Alt_SL=90675(1)|90697(23)|90730(5)	PolyA=ND	Alt_PolyA=ND	LdHU3.07.0290(CDS,product=hypothetical_protein_conserved)	-
LdHU3.07	CBMSO	transcript	90695	91684	-	LdHU3.07.T0300	SL=304	Alt_SL=91559(9)|91574(1)|91695(3)|91706(5)|91713(1)|91718(8)|91719(2)	PolyA=ND	Alt_PolyA=ND	LdHU3.07.0300(CDS,product=Cytokine-induced_anti-apoptosis_inhibitor_1_Fe-S_biogenesis_putative)	-
LdHU3.07	CBMSO	transcript	92078	94230	-	LdHU3.07.T0310	SL=19	Alt_SL=ND	PolyA=1	Alt_PolyA=92095(1)	LdHU3.07.0310(CDS,product=hypothetical_protein_conserved)	-
LdHU3.07	CBMSO	transcript	94362	102341	-	LdHU3.07.T0320	SL=52	Alt_SL=94780(2)|101609(2)|102251(1)|102316(15)	PolyA=2	Alt_PolyA=94933(1)	LdHU3.07.0320(CDS,product=protein_kinase_putative)	-
LdHU3.07	CBMSO	transcript	102655	104713	-	LdHU3.07.T0330	SL=ND	Alt_SL=ND	PolyA=1	Alt_PolyA=102791(1)|102794(1)	LdHU3.07.0330(CDS,product=homoserine_dehydrogenase-like_protein)	-
LdHU3.07	CBMSO	transcript	104783	106331	-	LdHU3.07.T0340	SL=54	Alt_SL=106348(52)|106359(39)|106397(1)	PolyA=ND	Alt_PolyA=ND	unknown	-
LdHU3.07	CBMSO	transcript	106332	108198	-	LdHU3.07.T0350	SL=132	Alt_SL=108106(3)	PolyA=ND	Alt_PolyA=ND	LdHU3.07.0350(CDS,product=acetylornithine_deacetylase-like_protein)	-
LdHU3.07	CBMSO	transcript	108442	129335	-	LdHU3.07.T0360	SL=5	Alt_SL=ND	PolyA=1	Alt_PolyA=108506(1)	LdHU3.07.0360(CDS,product=ubiquitin-protein_ligase-like_putative)	-
LdHU3.07	CBMSO	transcript	130246	131633	-	LdHU3.07.T0370	SL=153	Alt_SL=131606(2)|131616(4)|131711(4)|131817(24)	PolyA=6	Alt_PolyA=129927(2)	LdHU3.07.0370(CDS,product=Uncharacterised_protein_family_(UPF0172)_putative)	-
LdHU3.07	CBMSO	transcript	131634	135757	-	LdHU3.07.T0380	SL=23	Alt_SL=135751(5)	PolyA=ND	Alt_PolyA=ND	LdHU3.07.0380(CDS,product=hypothetical_protein_conserved)	-
LdHU3.07	CBMSO	transcript	136067	139445	-	LdHU3.07.T0390	SL=81	Alt_SL=136599(2)|139431(2)|139479(9)	PolyA=1	Alt_PolyA=ND	LdHU3.07.0390(CDS,product=Paraflagellar_rod_protein_putative)	-
LdHU3.07	CBMSO	transcript	140042	144245	-	LdHU3.07.T0400	SL=33	Alt_SL=ND	PolyA=1	Alt_PolyA=ND	LdHU3.07.0400(CDS,product=hypothetical_protein_conserved)	-
LdHU3.07	CBMSO	transcript	144595	148112	-	LdHU3.07.T0410	SL=35	Alt_SL=148036(14)	PolyA=1	Alt_PolyA=144680(1)	LdHU3.07.0410(CDS,product=Protein_of_unknown_function_(DUF3735)/Abscisic_acid_G-protein_coupled_receptor_putative)	-
LdHU3.07	CBMSO	transcript	148113	151161	-	LdHU3.07.T0420	SL=9	Alt_SL=ND	PolyA=ND	Alt_PolyA=ND	LdHU3.07.0420(CDS,product=NUDIX_family_hydrolase_putative)	-
LdHU3.07	CBMSO	transcript	151400	153986	-	LdHU3.07.T0430	SL=60	Alt_SL=152682(8)|152965(2)|153847(1)|153860(1)|153943(1)	PolyA=ND	Alt_PolyA=ND	LdHU3.07.0430(CDS,product=hypothetical_protein)	-
LdHU3.07	CBMSO	transcript	153987	155690	-	LdHU3.07.T0440	SL=4	Alt_SL=154570(2)	PolyA=ND	Alt_PolyA=ND	unknown	-
LdHU3.07	CBMSO	transcript	156384	158734	-	LdHU3.07.T0450	SL=370	Alt_SL=158648(1)|158674(2)|158689(8)|158730(1)	PolyA=ND	Alt_PolyA=ND	LdHU3.07.0450(CDS,product=ATP-dependent_DEAD/H_RNA_helicase_putative)	-
LdHU3.07	CBMSO	transcript	158995	161762	-	LdHU3.07.T0460	SL=22	Alt_SL=161748(6)	PolyA=ND	Alt_PolyA=ND	LdHU3.07.0460(CDS,product=hypothetical_protein_conserved)	-
LdHU3.07	CBMSO	transcript	162011	163013	-	LdHU3.07.T0470	SL=102	Alt_SL=162856(1)|162938(2)|162959(1)|162964(3)|162990(1)|163133(6)	PolyA=1	Alt_PolyA=ND	LdHU3.07.0470(CDS,product=Protein_of_unknown_function_(DUF1674)_putative)	-
LdHU3.07	CBMSO	transcript	163014	171675	-	LdHU3.07.T0480	SL=7	Alt_SL=171618(2)|171756(2)	PolyA=ND	Alt_PolyA=ND	LdHU3.07.0480(CDS,product=hypothetical_protein_conserved)	-
LdHU3.07	CBMSO	transcript	171676	183230	-	LdHU3.07.T0490	SL=4	Alt_SL=183181(2)	PolyA=ND	Alt_PolyA=ND	LdHU3.07.0490(CDS,product=RAVE_protein_1_C_terminal_putative)	-
LdHU3.07	CBMSO	transcript	183572	186679	-	LdHU3.07.T0500	SL=36	Alt_SL=186741(1)	PolyA=1	Alt_PolyA=ND	LdHU3.07.0500(CDS,product=hypothetical_protein_conserved)	-
LdHU3.07	CBMSO	transcript	186680	191532	-	LdHU3.07.T0510	SL=37	Alt_SL=191280(2)|191523(1)	PolyA=ND	Alt_PolyA=ND	LdHU3.07.0510(CDS,product=EamA-like_transporter_family/UAA_transporter_family/Eukaryotic_protein_of_unknown_function_(DUF914)_putative)	-
LdHU3.07	CBMSO	transcript	191691	192797	-	LdHU3.07.T0520	SL=5	Alt_SL=192767(4)	PolyA=2	Alt_PolyA=ND	unknown	-
LdHU3.07	CBMSO	transcript	192798	196138	-	LdHU3.07.T0530	SL=26	Alt_SL=196129(1)|196133(7)	PolyA=ND	Alt_PolyA=ND	LdHU3.07.0530(CDS,product=hypothetical_protein_conserved)	-
LdHU3.07	CBMSO	transcript	196139	197029	-	LdHU3.07.T0540	SL=274	Alt_SL=196903(2)|197001(1)	PolyA=ND	Alt_PolyA=ND	unknown	-
LdHU3.07	CBMSO	transcript	197030	198460	-	LdHU3.07.T0550	SL=272	Alt_SL=198291(2)|198447(6)|198483(1)	PolyA=ND	Alt_PolyA=ND	LdHU3.07.0550(CDS,product=hypothetical_protein_conserved)	-
LdHU3.07	CBMSO	transcript	198785	199834	-	LdHU3.07.T0560	SL=271	Alt_SL=199755(1)|199772(1)|199789(1)|199802(13)|199807(2)|199892(103)	PolyA=3	Alt_PolyA=198768(1)|198775(1)	LdHU3.07.0560(CDS,product=3-hydroxyacyl-ACP_dehydratase_putative)	-
LdHU3.07	CBMSO	transcript	199835	201349	-	LdHU3.07.T0570	SL=38	Alt_SL=201302(1)	PolyA=ND	Alt_PolyA=ND	LdHU3.07.0570(CDS,product=3-hydroxyacyl-ACP_dehydratase_putative)	-
LdHU3.07	CBMSO	transcript	201350	202303	-	LdHU3.07.T0580	SL=113	Alt_SL=202296(11)	PolyA=ND	Alt_PolyA=ND	LdHU3.07.0580(CDS,product=hypothetical_protein_conserved)	-
LdHU3.07	CBMSO	transcript	202562	204706	-	LdHU3.07.T0590	SL=68	Alt_SL=204693(2)|204758(5)	PolyA=2	Alt_PolyA=202569(1)|202665(1)	LdHU3.07.0590(CDS,product=acyl-CoA_dehydrogenase_mitochondrial_precursor_putative)	-
LdHU3.07	CBMSO	transcript	204914	207544	-	LdHU3.07.T0600	SL=70	Alt_SL=206609(1)|206681(1)|206744(3)|206797(2)|207505(1)|207535(1)|207539(12)	PolyA=ND	Alt_PolyA=ND	LdHU3.07.0600(CDS,product=pre-rrna-processing_protein_tsr1_homolog)	-
LdHU3.07	CBMSO	transcript	207743	208622	-	LdHU3.07.T0610	SL=ND	Alt_SL=ND	PolyA=1	Alt_PolyA=ND	unknown	-
LdHU3.07	CBMSO	transcript	209609	211756	-	LdHU3.07.T0620	SL=ND	Alt_SL=ND	PolyA=ND	Alt_PolyA=ND	LdHU3.07.0620(CDS,product=hypothetical_protein)	Low_Coverage
LdHU3.07	CBMSO	transcript	212293	214140	+	LdHU3.07.T0630	SL=ND	Alt_SL=ND	PolyA=ND	Alt_PolyA=ND	unknown	-
LdHU3.07	CBMSO	transcript	214141	214715	+	LdHU3.07.T0640	SL=3	Alt_SL=ND	PolyA=ND	Alt_PolyA=ND	unknown	-
LdHU3.07	CBMSO	transcript	214716	215544	+	LdHU3.07.T0650	SL=91	Alt_SL=214749(1)	PolyA=ND	Alt_PolyA=ND	LdHU3.07.0650(CDS,product=hypothetical_protein_conserved)	-
LdHU3.07	CBMSO	transcript	215545	230258	+	LdHU3.07.T0660	SL=22	Alt_SL=215553(1)|215584(1)	PolyA=ND	Alt_PolyA=ND	LdHU3.07.0660(CDS,product=Dynein_heavy_chain_N-terminal_region_2_putative)	-
LdHU3.07	CBMSO	transcript	230797	235092	+	LdHU3.07.T0670	SL=34	Alt_SL=230794(2)|230802(8)	PolyA=ND	Alt_PolyA=ND	LdHU3.07.0670(CDS,product=hypothetical_protein_conserved)	-
LdHU3.07	CBMSO	transcript	235093	237189	+	LdHU3.07.T0680	SL=1779	Alt_SL=234964(2)|235021(15)|235032(1)|235036(1)|235061(2)|235110(10)|235117(10)|235131(1)|235139(1)|235235(1)	PolyA=ND	Alt_PolyA=ND	LdHU3.07.0680(CDS,product=60S_ribosomal_protein_L7a_putative)	-
LdHU3.07	CBMSO	transcript	237190	238352	+	LdHU3.07.T0690	SL=1753	Alt_SL=236978(3)|236987(3)|237050(2)|237100(3)|237177(1)|237207(13)|237229(1)	PolyA=20	Alt_PolyA=238324(2)|238331(5)|238334(8)|238337(5)|238341(5)|238343(4)|238346(1)|238349(1)|238353(1)|238354(1)|238355(15)|238360(1)	LdHU3.07.0690(CDS,product=60S_ribosomal_protein_L7a_putative)	-
LdHU3.07	CBMSO	transcript	238822	240798	+	LdHU3.07.T0700	SL=40	Alt_SL=238813(2)|238827(1)|238841(1)|238903(34)|238910(2)	PolyA=2	Alt_PolyA=ND	LdHU3.07.0700(CDS,product=QA-SNARE_protein_putative)	-
LdHU3.07	CBMSO	transcript	241085	241636	+	LdHU3.07.T0710	SL=17	Alt_SL=ND	PolyA=ND	Alt_PolyA=ND	unknown	-
LdHU3.07	CBMSO	transcript	241637	245790	+	LdHU3.07.T0720	SL=89	Alt_SL=241540(4)|241698(2)|241719(3)|241930(2)|243642(1)|243645(21)|243658(3)|244967(2)	PolyA=ND	Alt_PolyA=ND	LdHU3.07.0720(CDS,product=adp/ATP_carrier-like_protein)	-
LdHU3.07	CBMSO	transcript	246035	249674	+	LdHU3.07.T0730	SL=10	Alt_SL=246021(2)|246049(2)	PolyA=2	Alt_PolyA=ND	LdHU3.07.0730(CDS,product=hypothetical_protein_conserved)	-
LdHU3.07	CBMSO	transcript	250137	250609	+	LdHU3.07.T0740	SL=26	Alt_SL=250126(4)|250147(2)	PolyA=ND	Alt_PolyA=ND	unknown	-
LdHU3.07	CBMSO	transcript	250865	261435	+	LdHU3.07.T0750	SL=32	Alt_SL=250959(1)	PolyA=2	Alt_PolyA=261330(1)|261987(1)	LdHU3.07.0750(CDS,product=hypothetical_protein_conserved)	-
LdHU3.07	CBMSO	transcript	261935	264119	+	LdHU3.07.T0760	SL=102	Alt_SL=261877(1)|261942(1)|261950(11)|261953(4)|261994(2)|262037(1)|262067(5)|262075(5)|262099(2)|262112(4)|262245(24)|262254(2)|262272(5)	PolyA=1	Alt_PolyA=264107(1)	LdHU3.07.0760(CDS,product=ras-related_protein_rab-14_putative)	-
LdHU3.07	CBMSO	transcript	264501	266490	+	LdHU3.07.T0770	SL=70	Alt_SL=264410(29)|264422(7)|264431(1)|264511(3)|264559(1)|266407(2)	PolyA=1	Alt_PolyA=266434(1)|266508(1)|266515(1)|266523(1)	LdHU3.07.0770(CDS,product=hypothetical_protein_conserved)	-
LdHU3.07	CBMSO	transcript	267016	271894	+	LdHU3.07.T0780	SL=75	Alt_SL=266958(2)|267117(1)	PolyA=1	Alt_PolyA=271743(1)|271756(1)	LdHU3.07.0780(CDS,product=Molybdopterin_guanine_dinucleotide_synthesis_protein_B_putative)	-
LdHU3.07	CBMSO	transcript	272038	277553	+	LdHU3.07.T0790	SL=21	Alt_SL=272019(2)|272035(1)|272143(1)	PolyA=1	Alt_PolyA=ND	LdHU3.07.0790(CDS,product=Sel1_repeat_putative)	-
LdHU3.07	CBMSO	transcript	277913	281102	+	LdHU3.07.T0800	SL=26	Alt_SL=277889(3)|277908(13)|278153(4)|278197(17)|278496(2)|278513(1)|278522(1)|278532(1)|278580(1)|278598(1)|278601(1)|278661(1)	PolyA=2	Alt_PolyA=ND	LdHU3.07.0800(CDS,product=electron_transfer_flavoprotein-ubiquinone_oxidoreductase_putative)	-
LdHU3.07	CBMSO	transcript	281449	282867	+	LdHU3.07.T0810	SL=146	Alt_SL=281401(2)|281451(1)|281473(1)|281520(1)|281531(1)	PolyA=ND	Alt_PolyA=ND	LdHU3.07.0810(CDS,product=hypothetical_protein_conserved)	-
LdHU3.07	CBMSO	transcript	282868	283811	+	LdHU3.07.T0820	SL=142	Alt_SL=282632(3)|282906(3)|282988(1)	PolyA=2	Alt_PolyA=283807(1)|284003(1)	LdHU3.07.0820(CDS,product=hypothetical_protein_conserved)	-
LdHU3.07	CBMSO	transcript	284207	286887	+	LdHU3.07.T0830	SL=59	Alt_SL=284146(1)	PolyA=2	Alt_PolyA=286904(1)	LdHU3.07.0830(CDS,product=hypothetical_protein_conserved)	-
LdHU3.07	CBMSO	transcript	287258	288216	+	LdHU3.07.T0840	SL=90	Alt_SL=287717(8)	PolyA=ND	Alt_PolyA=ND	unknown	-
LdHU3.07	CBMSO	transcript	288217	293366	+	LdHU3.07.T0850	SL=29	Alt_SL=288133(1)|288259(2)	PolyA=ND	Alt_PolyA=ND	LdHU3.07.0850(CDS,product=vacuolar-type_Ca2+-ATPase_putative)	-
LdHU3.07	CBMSO	transcript	293367	295084	+	LdHU3.07.T0860	SL=18	Alt_SL=293309(4)|293319(1)|293537(4)	PolyA=2	Alt_PolyA=ND	LdHU3.07.0860(CDS,product=hypothetical_protein_conserved)	-
LdHU3.07	CBMSO	transcript	295685	303142	+	LdHU3.07.T0870	SL=46	Alt_SL=295697(3)|295703(1)|295707(1)	PolyA=ND	Alt_PolyA=ND	LdHU3.07.0870(CDS,product=vacuolar-type_Ca2+-ATPase_putative)	-
LdHU3.07	CBMSO	transcript	303143	304972	+	LdHU3.07.T0880	SL=48	Alt_SL=303158(1)|303238(1)	PolyA=ND	Alt_PolyA=ND	unknown	-
LdHU3.07	CBMSO	transcript	304973	307369	+	LdHU3.07.T0890	SL=44	Alt_SL=304987(7)|306982(2)	PolyA=ND	Alt_PolyA=ND	LdHU3.07.0890(CDS,product=hypothetical_protein_conserved)	-
LdHU3.07	CBMSO	transcript	307675	308956	+	LdHU3.07.T0900	SL=98	Alt_SL=307642(1)|307687(5)|307707(1)|307758(1)|307777(3)	PolyA=2	Alt_PolyA=308951(1)	LdHU3.07.0900(CDS,product=Qa-SNARE_protein_putative)	-
LdHU3.07	CBMSO	transcript	309386	310537	+	LdHU3.07.T0910	SL=3621	Alt_SL=309299(3)|309326(2)|309341(1)|309348(1)|309351(2)|309358(2)|309424(15)|309436(7)	PolyA=41	Alt_PolyA=310540(1)|310543(15)|310553(1)|310573(1)|310585(1)|310594(1)	LdHU3.07.0910(CDS,product=40S_ribosomal_protein_S9_putative)	-
LdHU3.07	CBMSO	transcript	310551	310678	+	LdHU3.07.T0920	SL=2	Alt_SL=ND	PolyA=ND	Alt_PolyA=ND	unknown	-
LdHU3.07	CBMSO	transcript	311065	318485	+	LdHU3.07.T0930	SL=21	Alt_SL=317895(2)	PolyA=ND	Alt_PolyA=ND	LdHU3.07.0930(CDS,product=protein_kinase_putative)	-
LdHU3.07	CBMSO	transcript	318810	319324	+	LdHU3.07.T0940	SL=15	Alt_SL=318740(9)|318875(1)	PolyA=ND	Alt_PolyA=ND	unknown	-
LdHU3.07	CBMSO	transcript	319325	322755	+	LdHU3.07.T0950	SL=23	Alt_SL=319450(6)|321676(4)	PolyA=ND	Alt_PolyA=ND	LdHU3.07.0950(CDS,product=topoisomerase-related_function_protein-like_protein)	-
LdHU3.07	CBMSO	transcript	323158	324474	+	LdHU3.07.T0960	SL=17	Alt_SL=323030(4)|323038(6)	PolyA=2	Alt_PolyA=ND	LdHU3.07.0960(CDS,product=centrin_putative)	-
LdHU3.07	CBMSO	transcript	324909	328396	+	LdHU3.07.T0970	SL=19	Alt_SL=324971(2)|327126(2)|327178(2)	PolyA=1	Alt_PolyA=ND	LdHU3.07.0970(CDS,product=hypothetical_protein_conserved)	-
LdHU3.07	CBMSO	transcript	328784	333098	+	LdHU3.07.T0980	SL=36	Alt_SL=328789(4)|328796(2)|328801(1)	PolyA=ND	Alt_PolyA=ND	LdHU3.07.0980(CDS,product=HEAT-like_repeat_putative)	-
LdHU3.07	CBMSO	transcript	333340	338600	+	LdHU3.07.T0990	SL=24	Alt_SL=333295(2)|333354(1)|333363(3)|333494(1)|336627(7)|336650(1)	PolyA=1	Alt_PolyA=ND	LdHU3.07.0990(CDS,product=malonyl-coa_decarboxylase-like_protein)	-
LdHU3.07	CBMSO	transcript	338892	351535	+	LdHU3.07.T1000	SL=23	Alt_SL=338953(6)	PolyA=1	Alt_PolyA=351525(1)	LdHU3.07.1000(CDS,product=hypothetical_protein_conserved)	-
LdHU3.07	CBMSO	transcript	351958	354696	+	LdHU3.07.T1010	SL=181	Alt_SL=351968(13)|352015(2)|352103(1)|352174(1)	PolyA=1	Alt_PolyA=354118(1)|354324(1)|354346(1)|354354(1)|354615(1)	LdHU3.07.1010(CDS,product=Protein_phosphatase_inhibitor_putative)	-
LdHU3.07	CBMSO	transcript	354606	359633	+	LdHU3.07.T1020	SL=272	Alt_SL=354587(1)|354653(6)|355203(66)|355239(21)|358795(7)	PolyA=ND	Alt_PolyA=ND	LdHU3.07.1020(CDS,product=Protein_kinase_domain_containing_protein,_putative)	-
LdHU3.07	CBMSO	transcript	360008	362137	+	LdHU3.07.T1030	SL=26	Alt_SL=359901(2)|359923(1)|359987(5)|360011(1)|360019(2)	PolyA=ND	Alt_PolyA=ND	LdHU3.07.1030(CDS,product=hypothetical_protein_conserved)	-
LdHU3.07	CBMSO	transcript	362138	368085	+	LdHU3.07.T1040	SL=16	Alt_SL=362113(1)|362150(5)|362238(1)|362693(4)	PolyA=1	Alt_PolyA=ND	LdHU3.07.1040(CDS,product=6-phosphofructo-2-kinase/fructose-26-biphosphatase_putative)	-
LdHU3.07	CBMSO	transcript	368574	373279	+	LdHU3.07.T1050	SL=114	Alt_SL=368578(3)|368611(1)|369309(3)	PolyA=1	Alt_PolyA=373090(1)	LdHU3.07.1050(CDS,product=DNAJ-domain_transmembrane-like_protein)	-
LdHU3.07	CBMSO	transcript	373657	376683	+	LdHU3.07.T1060	SL=91	Alt_SL=373691(10)|373700(1)|374185(17)|374202(2)|374829(2)|374929(1)|374931(1)	PolyA=ND	Alt_PolyA=ND	LdHU3.07.1060(CDS,product=hypothetical_protein_conserved)	-
LdHU3.07	CBMSO	transcript	377008	378928	+	LdHU3.07.T1070	SL=41	Alt_SL=376998(2)|377018(1)|377064(3)|378259(3)	PolyA=ND	Alt_PolyA=ND	LdHU3.07.1070(CDS,product=hypothetical_protein_conserved)	-
LdHU3.07	CBMSO	transcript	379199	382951	+	LdHU3.07.T1080	SL=273	Alt_SL=379212(22)|379219(3)|379247(1)|381799(3)|381859(5)|381883(2)	PolyA=3	Alt_PolyA=382896(1)|382942(1)|382957(2)|382984(1)	LdHU3.07.1080(CDS,product=flavoprotein_subunit-like_protein)	-
LdHU3.07	CBMSO	transcript	383151	384933	+	LdHU3.07.T1090	SL=4	Alt_SL=ND	PolyA=ND	Alt_PolyA=ND	tRNA.07.001(tRNA,product=tRNA_arginine)	Low_Coverage
LdHU3.07	CBMSO	transcript	384934	386422	+	LdHU3.07.T1100	SL=109	Alt_SL=384973(31)|384975(1)|384978(2)|385023(1)|385288(21)|385636(2)	PolyA=3	Alt_PolyA=386347(1)|386506(1)	LdHU3.07.1100(CDS,product=hypothetical_protein_conserved)	-
LdHU3.07	CBMSO	transcript	386677	389460	+	LdHU3.07.T1110	SL=28	Alt_SL=386681(3)|386706(1)|387992(4)	PolyA=ND	Alt_PolyA=ND	LdHU3.07.1110(CDS,product=N-acetylglucosamine-phosphate_mutase_putative)	-
LdHU3.07	CBMSO	transcript	389797	391087	+	LdHU3.07.T1120	SL=212	Alt_SL=389762(13)|389789(160)|389790(1)|389799(2)|389805(1)|389814(1)	PolyA=2	Alt_PolyA=391091(1)	LdHU3.07.1120(CDS,product=cytochrome_b5-like_protein)	-
LdHU3.07	CBMSO	transcript	391472	404024	+	LdHU3.07.T1130	SL=7	Alt_SL=391760(1)|391765(1)|402527(2)	PolyA=1	Alt_PolyA=ND	LdHU3.07.1130(CDS,product=hypothetical_protein_conserved)	-
LdHU3.07	CBMSO	transcript	404643	416537	+	LdHU3.07.T1140	SL=18	Alt_SL=ND	PolyA=ND	Alt_PolyA=ND	LdHU3.07.1140(CDS,product=hypothetical_protein_conserved)	-
LdHU3.07	CBMSO	transcript	416538	417744	+	LdHU3.07.T1150	SL=59	Alt_SL=416080(26)|416138(4)|416592(2)|416602(2)	PolyA=ND	Alt_PolyA=ND	unknown	-
LdHU3.07	CBMSO	transcript	417745	428353	+	LdHU3.07.T1160	SL=6	Alt_SL=ND	PolyA=1	Alt_PolyA=ND	LdHU3.07.1160(CDS,product=hypothetical_protein_conserved)	-
LdHU3.07	CBMSO	transcript	428587	429765	+	LdHU3.07.T1170	SL=193	Alt_SL=428533(1)|428598(4)|428603(2)|428691(1)	PolyA=4	Alt_PolyA=429763(1)|429786(1)	LdHU3.07.1170(CDS,product=ubiquitin-conjugating_enzyme_E2_putative)	-
LdHU3.07	CBMSO	transcript	430275	443504	+	LdHU3.07.T1180	SL=36	Alt_SL=430200(1)|430286(1)	PolyA=ND	Alt_PolyA=ND	LdHU3.07.1180(CDS,product=hypothetical_protein_conserved)	-
LdHU3.07	CBMSO	transcript	443505	444276	+	LdHU3.07.T1190	SL=18	Alt_SL=443508(1)|443519(2)	PolyA=ND	Alt_PolyA=ND	unknown	-
LdHU3.07	CBMSO	transcript	444277	447800	+	LdHU3.07.T1200	SL=73	Alt_SL=444281(12)	PolyA=4	Alt_PolyA=447884(1)	LdHU3.07.1200(CDS,product=splicing_factor_ptsr1-like_protein)	-
LdHU3.07	CBMSO	transcript	448182	455524	+	LdHU3.07.T1210	SL=32	Alt_SL=448188(3)|448284(4)|448287(6)|448351(1)|448385(1)	PolyA=3	Alt_PolyA=ND	LdHU3.07.1210(CDS,product=protein_kinase_putative)	-
LdHU3.07	CBMSO	transcript	455818	457400	+	LdHU3.07.T1220	SL=88	Alt_SL=455757(1)|455861(1)|456108(4)	PolyA=1	Alt_PolyA=457355(1)	unknown	-
LdHU3.07	CBMSO	transcript	457645	464174	+	LdHU3.07.T1230	SL=73	Alt_SL=457596(1)|457626(8)|457650(8)	PolyA=1	Alt_PolyA=464171(1)	LdHU3.07.1230(CDS,product=hypothetical_protein_conserved)	-
LdHU3.07	CBMSO	transcript	464584	465567	+	LdHU3.07.T1240	SL=111	Alt_SL=464602(5)|464637(1)	PolyA=2	Alt_PolyA=465561(2)|465564(1)	unknown	-
LdHU3.07	CBMSO	transcript	465831	469861	+	LdHU3.07.T1250	SL=188	Alt_SL=465833(1)|465849(5)|465959(2)|467337(1)|467418(4)	PolyA=ND	Alt_PolyA=ND	LdHU3.07.1250(CDS,product=serine/threonine_kinase_putative)	-
LdHU3.07	CBMSO	transcript	470412	476424	+	LdHU3.07.T1260	SL=15	Alt_SL=470423(9)|470436(1)|470470(1)|470641(3)|470647(1)|475413(5)	PolyA=ND	Alt_PolyA=ND	LdHU3.07.1260(CDS,product=hypothetical_protein_conserved)	-
LdHU3.07	CBMSO	transcript	476776	478212	+	LdHU3.07.T1270	SL=47	Alt_SL=476801(7)	PolyA=2	Alt_PolyA=478155(1)|478528(1)	LdHU3.07.1270(CDS,product=hypothetical_protein)	-
LdHU3.07	CBMSO	transcript	478634	487416	+	LdHU3.07.T1280	SL=19	Alt_SL=478637(1)|478752(8)	PolyA=ND	Alt_PolyA=ND	LdHU3.07.1280(CDS,product=Protein_of_unknown_function_(DUF3608)_putative)	pseudogene
LdHU3.07	CBMSO	transcript	487417	490076	+	LdHU3.07.T1290	SL=56	Alt_SL=487435(3)|487485(1)|487519(1)|487701(13)|487747(2)|487758(2)	PolyA=ND	Alt_PolyA=ND	LdHU3.07.1290(CDS,product=Radial_spokehead-like_protein_putative)	-
LdHU3.07	CBMSO	transcript	490077	498372	+	LdHU3.07.T1300	SL=4	Alt_SL=ND	PolyA=1	Alt_PolyA=ND	LdHU3.07.1300(CDS,product=Domain_of_unknown_function_(DUF3437)_putative)	-
LdHU3.07	CBMSO	transcript	498639	509108	+	LdHU3.07.T1310	SL=39	Alt_SL=498583(1)|498644(3)	PolyA=1	Alt_PolyA=509036(1)|509067(1)|509070(1)	LdHU3.07.1310(CDS,product=hypothetical_protein_conserved)	-
LdHU3.07	CBMSO	transcript	509532	514468	+	LdHU3.07.T1320	SL=16	Alt_SL=509579(1)	PolyA=ND	Alt_PolyA=ND	LdHU3.07.1320(CDS,product=hypothetical_protein_conserved)	-
LdHU3.07	CBMSO	transcript	514469	518077	+	LdHU3.07.T1330	SL=25	Alt_SL=514481(5)|514497(3)|514519(2)|514707(3)	PolyA=1	Alt_PolyA=517933(1)	LdHU3.07.1330(CDS,product=hypothetical_protein_conserved)	-
LdHU3.07	CBMSO	transcript	518263	519665	+	LdHU3.07.T1340	SL=89	Alt_SL=518014(15)|518059(6)|518277(6)|518286(1)	PolyA=ND	Alt_PolyA=ND	LdHU3.07.1340(CDS,product=RNA_binding_protein_putative)	-
LdHU3.07	CBMSO	transcript	519666	522988	+	LdHU3.07.T1350	SL=803	Alt_SL=519586(1)|519599(2)|519716(16)|519729(3)|519772(1)|519803(2)	PolyA=14	Alt_PolyA=522994(1)	LdHU3.07.1350(CDS,product=nucleolar_RNA-binding_protein_putative)	-
LdHU3.07	CBMSO	transcript	523483	525814	+	LdHU3.07.T1360	SL=85	Alt_SL=523416(74)|523420(26)|523501(10)|523542(11)|523569(3)	PolyA=3	Alt_PolyA=ND	LdHU3.07.1360(CDS,product=RNA_binding_protein-like_protein)	-
LdHU3.07	CBMSO	transcript	526196	527047	+	LdHU3.07.T1370	SL=144	Alt_SL=526219(1)|526245(3)	PolyA=3	Alt_PolyA=527054(1)|527195(2)	LdHU3.07.1370(CDS,product=Domain_of_unknown_function_DUF59_putative)	-
LdHU3.07	CBMSO	transcript	527360	532696	+	LdHU3.07.T1380	SL=24	Alt_SL=527385(3)|527645(3)	PolyA=ND	Alt_PolyA=ND	LdHU3.07.1380(CDS,product=DNA_repair_and_recombination_helicase_protein_PIF7_putative)	-
LdHU3.07	CBMSO	transcript	532697	534419	+	LdHU3.07.T1390	SL=119	Alt_SL=532390(4)|532587(6)|532595(28)|532667(56)|532694(1)|532701(1)|532704(28)|532802(4)|532831(1)|532929(1)|534297(3)	PolyA=ND	Alt_PolyA=ND	LdHU3.07.1390(CDS,product=peptidyl-prolyl_cis-trans_isomerase/rotamase_putative)	-
LdHU3.07	CBMSO	transcript	534808	536149	+	LdHU3.07.T1400	SL=28	Alt_SL=534365(5)|534489(2)|534761(16)|534814(3)	PolyA=1	Alt_PolyA=ND	LdHU3.07.1400(CDS,product=hypothetical_protein)	-
LdHU3.07	CBMSO	transcript	536422	537797	+	LdHU3.07.T1410	SL=47	Alt_SL=536111(4)|536438(1)|536464(1)	PolyA=ND	Alt_PolyA=ND	LdHU3.07.1410(CDS,product=hypothetical_protein_conserved)	-
LdHU3.07	CBMSO	transcript	537798	539703	+	LdHU3.07.T1420	SL=52	Alt_SL=537823(1)|537836(1)	PolyA=1	Alt_PolyA=ND	LdHU3.07.1420(CDS,product=Sel1_repeat_putative)	-
LdHU3.07	CBMSO	transcript	540038	545425	+	LdHU3.07.T1430	SL=1	Alt_SL=ND	PolyA=1	Alt_PolyA=545301(1)	LdHU3.07.1430(CDS,product=cation-transporting_ATPase_putative)	-
LdHU3.07	CBMSO	transcript	545731	546742	+	LdHU3.07.T1440	SL=128	Alt_SL=545582(61)|545663(2)|545802(8)	PolyA=2	Alt_PolyA=ND	LdHU3.07.1440(CDS,product=Dpy-30_motif_containing_protein_putative)	-
LdHU3.07	CBMSO	transcript	547105	548763	+	LdHU3.07.T1450	SL=33	Alt_SL=547002(8)|547089(2)	PolyA=ND	Alt_PolyA=ND	LdHU3.07.1450(CDS,product=lipoate-protein_ligase-like)	-
LdHU3.07	CBMSO	transcript	549123	551305	+	LdHU3.07.T1460	SL=73	Alt_SL=549218(1)	PolyA=1	Alt_PolyA=551282(1)	LdHU3.07.1460(CDS,product=RNA-editing_complex_protein_putative)	-
LdHU3.07	CBMSO	transcript	551657	555838	+	LdHU3.07.T1470	SL=65	Alt_SL=551641(1)|551774(2)|551782(1)|551802(1)|554943(5)|555517(11)|555545(1)	PolyA=ND	Alt_PolyA=ND	LdHU3.07.1470(CDS,product=hypothetical_protein_conserved)	-
LdHU3.07	CBMSO	transcript	556215	558784	+	LdHU3.07.T1480	SL=138	Alt_SL=556295(4)|557802(2)|557848(1)|557861(2)|558029(1)	PolyA=ND	Alt_PolyA=ND	LdHU3.07.1480(CDS,product=delta-5_fatty_acid_desaturase)	-
LdHU3.07	CBMSO	transcript	559052	560543	+	LdHU3.07.T1490	SL=65	Alt_SL=ND	PolyA=ND	Alt_PolyA=ND	LdHU3.07.1490(CDS,product=hypothetical_protein_conserved)	-
LdHU3.07	CBMSO	transcript	560544	561465	+	LdHU3.07.T1500	SL=86	Alt_SL=560483(67)|560599(1)	PolyA=ND	Alt_PolyA=ND	LdHU3.07.1500(CDS,product=hypothetical_protein)	-
LdHU3.07	CBMSO	transcript	561466	563172	+	LdHU3.07.T1510	SL=225	Alt_SL=561390(42)|561412(101)|561441(1)|561515(6)|561519(3)	PolyA=ND	Alt_PolyA=ND	LdHU3.07.1510(CDS,product=ATP_synthase_subunit_C_putative)	-
LdHU3.07	CBMSO	transcript	563173	565428	+	LdHU3.07.T1520	SL=132	Alt_SL=562842(2)|563185(1)|563198(11)|563238(3)	PolyA=2	Alt_PolyA=ND	LdHU3.07.1520(CDS,product=hypothetical_protein_conserved)	-
LdHU3.07	CBMSO	transcript	565829	567505	+	LdHU3.07.T1530	SL=64	Alt_SL=565750(1)|565877(11)|565944(6)|565948(1)	PolyA=1	Alt_PolyA=567482(1)|567502(1)	LdHU3.07.1530(CDS,product=proteasome_regulatory_non-ATP-ase_subunit_putative)	-
LdHU3.07	CBMSO	transcript	567839	569378	+	LdHU3.07.T1540	SL=85	Alt_SL=567799(2)|567847(5)	PolyA=ND	Alt_PolyA=ND	unknown	-
LdHU3.07	CBMSO	transcript	569379	571461	+	LdHU3.07.T1550	SL=55	Alt_SL=569146(3)|569389(1)|569399(1)|569415(3)	PolyA=1	Alt_PolyA=ND	LdHU3.07.1550(CDS,product=hypothetical_protein_conserved)	-
LdHU3.07	CBMSO	transcript	571761	574151	+	LdHU3.07.T1560	SL=189	Alt_SL=571750(1)|571800(43)|571814(3)|571844(1)|571892(1)|572760(10)|572805(11)|572810(2)	PolyA=ND	Alt_PolyA=ND	LdHU3.07.1560(CDS,product=peptide_methionine_sulfoxide_reductase-like)	-
LdHU3.07	CBMSO	transcript	574392	575698	+	LdHU3.07.T1570	SL=110	Alt_SL=574514(74)|574561(1)|574615(2)	PolyA=ND	Alt_PolyA=ND	unknown	-
LdHU3.07	CBMSO	transcript	575699	583774	+	LdHU3.07.T1580	SL=20	Alt_SL=575568(4)|575621(5)|575776(1)	PolyA=ND	Alt_PolyA=ND	LdHU3.07.1580(CDS,product=N-terminal_region_of_Chorein_a_TM_vesicle-mediated_sorter_putative)	-
LdHU3.07	CBMSO	transcript	584034	588634	+	LdHU3.07.T1590	SL=4553	Alt_SL=583914(3)|583939(1)|583975(2)|583987(1)|584000(1)|584035(2)|584038(74)|584066(13)|584068(8)|584135(6)|584198(9)|587208(23)|587290(1)|587571(16)|588078(17)|588155(2)|588163(3)	PolyA=18	Alt_PolyA=588628(2)|588647(17)|588651(1)|588656(2)|588663(7)|588679(3)	LdHU3.07.1590(CDS,product=amino_acid_transporter_19_putative)	-
LdHU3.07	CBMSO	transcript	588842	590604	+	LdHU3.07.T1600	SL=25	Alt_SL=588998(4)|589026(1)	PolyA=1	Alt_PolyA=590595(1)	unknown	-
LdHU3.08	CBMSO	transcript	4	3278	+	LdHU3.08.T0010	SL=ND	Alt_SL=ND	PolyA=ND	Alt_PolyA=ND	unknown	-
LdHU3.08	CBMSO	transcript	3279	7579	+	LdHU3.08.T0020	SL=65	Alt_SL=3276(58)|3287(44)|3304(1)|3319(3)	PolyA=5	Alt_PolyA=7571(2)	LdHU3.08.0020(CDS,product=adaptor_complex_protein_(AP)_3_delta_subunit_1_putative)	-
LdHU3.08	CBMSO	transcript	7830	9288	+	LdHU3.08.T0030	SL=105	Alt_SL=7880(55)|7882(1)|7901(2)|7929(2)|8016(1)|8296(2)	PolyA=1	Alt_PolyA=ND	LdHU3.08.0030(CDS,product=hypothetical_protein_conserved)	-
LdHU3.08	CBMSO	transcript	9630	11617	+	LdHU3.08.T0040	SL=220	Alt_SL=9358(8)|9655(1)|9662(3)|9770(2)|9781(1)|9841(1)	PolyA=2	Alt_PolyA=11626(1)|11630(1)	LdHU3.08.0040(CDS,product=Qc-SNARE_protein_putative)	-
LdHU3.08	CBMSO	transcript	12000	13576	+	LdHU3.08.T0050	SL=281	Alt_SL=12005(23)|12025(4)|12052(2)	PolyA=2	Alt_PolyA=13352(1)|13389(1)|13398(1)|13406(2)	LdHU3.08.0050(CDS,product=hypothetical_protein_conserved)	-
LdHU3.08	CBMSO	transcript	13897	14874	+	LdHU3.08.T0060	SL=512	Alt_SL=13769(3)|13776(3)|13784(4)|13821(2)|13833(2)|13900(90)|13908(16)|13916(1)|14030(1)	PolyA=4	Alt_PolyA=14676(3)	LdHU3.08.0060(CDS,product=hypothetical_protein_conserved)	-
LdHU3.08	CBMSO	transcript	15081	15739	+	LdHU3.08.T0070	SL=111	Alt_SL=15086(33)|15087(1)|15121(5)	PolyA=ND	Alt_PolyA=ND	unknown	-
LdHU3.08	CBMSO	transcript	15740	16488	+	LdHU3.08.T0080	SL=147	Alt_SL=15742(4)|15779(4)|15791(1)	PolyA=2	Alt_PolyA=ND	LdHU3.08.0080(CDS,product=phosphoglycerate_mutase_protein_putative)	-
LdHU3.08	CBMSO	transcript	16784	19134	+	LdHU3.08.T0090	SL=71	Alt_SL=16792(4)|16821(1)	PolyA=1	Alt_PolyA=ND	LdHU3.08.0090(CDS,product=Putative_zinc_finger_motif_C2HC5-type/ASCH_domain_containing_protein_putative)	-
LdHU3.08	CBMSO	transcript	19583	22952	+	LdHU3.08.T0100	SL=51	Alt_SL=19569(43)|19619(2)	PolyA=1	Alt_PolyA=ND	LdHU3.08.0100(CDS,product=ATP-dependent_DEAD/H_RNA_helicase_putative)	-
LdHU3.08	CBMSO	transcript	23247	27352	+	LdHU3.08.T0110	SL=40	Alt_SL=23204(3)|23243(1)|23251(4)|23273(1)	PolyA=2	Alt_PolyA=27318(1)|27348(1)|27672(1)	LdHU3.08.0110(CDS,product=adaptor_complex_protein_(AP)_3_delta_subunit_1_putative)	-
LdHU3.08	CBMSO	transcript	27805	30661	+	LdHU3.08.T0120	SL=112	Alt_SL=27801(28)|27823(1)|27894(1)|27982(3)|28523(19)|28528(6)	PolyA=2	Alt_PolyA=30658(1)|30665(1)	LdHU3.08.0120(CDS,product=dual-specificity_protein_phosphatase_putative)	-
LdHU3.08	CBMSO	transcript	30874	33646	+	LdHU3.08.T0130	SL=35	Alt_SL=30885(22)|30926(1)	PolyA=ND	Alt_PolyA=ND	LdHU3.08.0130(CDS,product=hypothetical_protein_conserved)	-
LdHU3.08	CBMSO	transcript	33647	34940	+	LdHU3.08.T0140	SL=2	Alt_SL=ND	PolyA=ND	Alt_PolyA=ND	unknown	-
LdHU3.08	CBMSO	transcript	34941	36577	+	LdHU3.08.T0150	SL=105	Alt_SL=34871(1)|34920(1)|34968(2)	PolyA=ND	Alt_PolyA=ND	LdHU3.08.0150(CDS,product=hypothetical_protein_conserved)	-
LdHU3.08	CBMSO	transcript	36578	43438	+	LdHU3.08.T0160	SL=40	Alt_SL=36571(1)|36581(20)|36917(2)|36956(2)|37154(4)|37186(10)|37202(4)|42312(10)|42320(6)|42508(9)	PolyA=ND	Alt_PolyA=ND	LdHU3.08.0160(CDS,product=hypothetical_protein_conserved)	-
LdHU3.08	CBMSO	transcript	43439	45730	+	LdHU3.08.T0170	SL=105	Alt_SL=43444(20)|43456(5)	PolyA=1	Alt_PolyA=45482(1)|45623(1)|45723(1)	LdHU3.08.0170(CDS,product=hypothetical_protein)	-
LdHU3.08	CBMSO	transcript	46053	50203	+	LdHU3.08.T0180	SL=20	Alt_SL=46010(1)|46028(11)|46079(4)	PolyA=ND	Alt_PolyA=ND	LdHU3.08.0180(CDS,product=DNA_repair_protein_putative)	-
LdHU3.08	CBMSO	transcript	50425	52953	+	LdHU3.08.T0190	SL=89	Alt_SL=50453(2)	PolyA=1	Alt_PolyA=ND	LdHU3.08.0190(CDS,product=GPI-GlcNAc_transferase_complex_PIG-H_component_putative)	-
LdHU3.08	CBMSO	transcript	53412	54610	+	LdHU3.08.T0200	SL=356	Alt_SL=53379(1)|53453(3)|53485(1)	PolyA=2	Alt_PolyA=54640(1)	LdHU3.08.0200(CDS,product=hypothetical_protein_conserved)	-
LdHU3.08	CBMSO	transcript	54894	64521	+	LdHU3.08.T0210	SL=29	Alt_SL=54851(1)|54903(1)	PolyA=ND	Alt_PolyA=ND	LdHU3.08.0210(CDS,product=hypothetical_protein_conserved)	-
LdHU3.08	CBMSO	transcript	64522	65138	+	LdHU3.08.T0220	SL=2	Alt_SL=ND	PolyA=ND	Alt_PolyA=ND	unknown	-
LdHU3.08	CBMSO	transcript	65139	66893	+	LdHU3.08.T0230	SL=107	Alt_SL=64861(2)|65085(1)|65146(3)|65312(1)|66478(2)	PolyA=ND	Alt_PolyA=ND	unknown	-
LdHU3.08	CBMSO	transcript	66981	67464	+	LdHU3.08.T0240	SL=3	Alt_SL=67062(1)	PolyA=3	Alt_PolyA=67459(1)	unknown	-
LdHU3.08	CBMSO	transcript	67668	69634	+	LdHU3.08.T0250	SL=231	Alt_SL=67693(34)|67763(11)|67778(2)|68108(4)	PolyA=1	Alt_PolyA=69566(1)|69572(1)	LdHU3.08.0250(CDS,product=Bacterial_transferase_hexapeptide_(six_repeats)_putative)	-
LdHU3.08	CBMSO	transcript	70038	73812	+	LdHU3.08.T0260	SL=17	Alt_SL=70043(8)|70133(2)|70143(1)	PolyA=1	Alt_PolyA=ND	LdHU3.08.0260(CDS,product=hypothetical_protein_conserved)	-
LdHU3.08	CBMSO	transcript	74060	77611	+	LdHU3.08.T0270	SL=133	Alt_SL=74062(7)|74074(9)|74082(1)|74119(1)|74216(2)	PolyA=1	Alt_PolyA=ND	LdHU3.08.0270(CDS,product=inositol_phosphosphingolipid_phospholipase_C-Like)	-
LdHU3.08	CBMSO	transcript	78018	79961	+	LdHU3.08.T0280	SL=27	Alt_SL=78026(6)|78057(1)	PolyA=1	Alt_PolyA=ND	LdHU3.08.0280(CDS,product=hypothetical_protein_conserved)	-
LdHU3.08	CBMSO	transcript	80333	83973	+	LdHU3.08.T0290	SL=24	Alt_SL=80342(1)	PolyA=2	Alt_PolyA=ND	LdHU3.08.0290(CDS,product=ubiquitin-activating_enzyme-like_protein)	-
LdHU3.08	CBMSO	transcript	84458	87094	+	LdHU3.08.T0300	SL=92	Alt_SL=84464(17)|84480(2)	PolyA=2	Alt_PolyA=86904(1)	LdHU3.08.0300(CDS,product=ABC1_family_putative)	-
LdHU3.08	CBMSO	transcript	87393	88843	+	LdHU3.08.T0310	SL=104	Alt_SL=87384(1)|87470(1)	PolyA=4	Alt_PolyA=ND	LdHU3.08.0310(CDS,product=Ribosomal_protein_L9_N-terminal_domain_containing_protein_putative)	-
LdHU3.08	CBMSO	transcript	89290	90426	+	LdHU3.08.T0320	SL=225	Alt_SL=89054(32)|89069(8)|89228(3)|89240(1)|89294(18)|89297(9)|89311(3)|89403(1)	PolyA=1	Alt_PolyA=ND	LdHU3.08.0320(CDS,product=hypothetical_protein_conserved)	-
LdHU3.08	CBMSO	transcript	90543	93033	+	LdHU3.08.T0330	SL=58	Alt_SL=90564(3)|90584(2)|90614(1)|90722(1)	PolyA=1	Alt_PolyA=ND	LdHU3.08.0330(CDS,product=hypothetical_protein_conserved)	-
LdHU3.08	CBMSO	transcript	93433	99235	+	LdHU3.08.T0340	SL=80	Alt_SL=93457(1)|93482(1)	PolyA=ND	Alt_PolyA=ND	LdHU3.08.0340(CDS,product=hypothetical_protein_conserved)	-
LdHU3.08	CBMSO	transcript	99236	101190	+	LdHU3.08.T0350	SL=79	Alt_SL=99299(1)|99305(3)|99374(2)|99454(2)	PolyA=2	Alt_PolyA=101142(1)	LdHU3.08.0350(CDS,product=ribosomal_protein_L2_putative)	-
LdHU3.08	CBMSO	transcript	101502	103294	+	LdHU3.08.T0360	SL=819	Alt_SL=101503(1)|101529(200)|101559(34)|101602(1)|101610(2)	PolyA=4	Alt_PolyA=103207(1)|103210(1)|103223(1)|103226(1)|103233(1)	LdHU3.08.0360(CDS,product=iron_superoxide_dismutase)	-
LdHU3.08	CBMSO	transcript	104127	105712	+	LdHU3.08.T0370	SL=96	Alt_SL=104102(1)|104148(6)	PolyA=2	Alt_PolyA=105537(1)|105539(1)	LdHU3.08.0370(CDS,product=Isochorismatase_family_putative)	-
LdHU3.08	CBMSO	transcript	106211	107754	+	LdHU3.08.T0380	SL=129	Alt_SL=106146(2)|106163(6)|106222(5)	PolyA=ND	Alt_PolyA=ND	LdHU3.08.0380(CDS,product=Isochorismatase_family_putative)	-
LdHU3.08	CBMSO	transcript	107755	109223	+	LdHU3.08.T0390	SL=359	Alt_SL=107373(25)|107382(3)|107784(109)|107838(11)	PolyA=6	Alt_PolyA=108979(2)|109001(2)|109126(1)|109219(3)|109221(1)	LdHU3.08.0390(CDS,product=mitochondrial_associated_ribonuclease_putative)	-
LdHU3.08	CBMSO	transcript	109544	110425	+	LdHU3.08.T0400	SL=291	Alt_SL=109526(2)|109562(3)|109610(2)|109712(2)	PolyA=ND	Alt_PolyA=ND	LdHU3.08.0400(CDS,product=Tim10/DDP_family_zinc_finger_containing_protein_putative)	-
LdHU3.08	CBMSO	transcript	110426	125909	+	LdHU3.08.T0410	SL=4	Alt_SL=110437(1)	PolyA=2	Alt_PolyA=125728(1)|125901(1)	LdHU3.08.0410(CDS,product=hypothetical_protein_conserved)	-
LdHU3.08	CBMSO	transcript	126191	133834	+	LdHU3.08.T0420	SL=18	Alt_SL=126246(1)	PolyA=1	Alt_PolyA=133787(1)|133831(1)	LdHU3.08.0420(CDS,product=hypothetical_protein_conserved)	-
LdHU3.08	CBMSO	transcript	134115	136814	+	LdHU3.08.T0430	SL=40	Alt_SL=134028(2)|134159(2)	PolyA=3	Alt_PolyA=ND	LdHU3.08.0430(CDS,product=hypothetical_protein_conserved)	-
LdHU3.08	CBMSO	transcript	137190	138845	+	LdHU3.08.T0440	SL=222	Alt_SL=137208(11)|137214(7)|137220(4)|137247(1)|137393(1)	PolyA=2	Alt_PolyA=138828(1)|138918(1)	LdHU3.08.0440(CDS,product=hypothetical_protein_conserved)	-
LdHU3.08	CBMSO	transcript	139267	145915	+	LdHU3.08.T0450	SL=86	Alt_SL=139212(1)|139273(1)|139329(1)|139375(2)	PolyA=ND	Alt_PolyA=ND	LdHU3.08.0450(CDS,product=hypothetical_protein_conserved)	-
LdHU3.08	CBMSO	transcript	145916	152698	+	LdHU3.08.T0460	SL=34	Alt_SL=145643(3)|145902(10)|145923(2)|145973(1)	PolyA=1	Alt_PolyA=ND	LdHU3.08.0460(CDS,product=hypothetical_protein_conserved)	-
LdHU3.08	CBMSO	transcript	152973	157774	+	LdHU3.08.T0470	SL=58	Alt_SL=153010(2)	PolyA=1	Alt_PolyA=157765(1)	LdHU3.08.0470(CDS,product=hypothetical_protein_conserved)	-
LdHU3.08	CBMSO	transcript	158186	164723	+	LdHU3.08.T0480	SL=56	Alt_SL=158212(30)|158321(3)|158344(1)|164040(2)|164186(6)|164245(1)	PolyA=ND	Alt_PolyA=ND	LdHU3.08.0480(CDS,product=WD_domain_G-beta_repeat_putative)	-
LdHU3.08	CBMSO	transcript	165007	172143	+	LdHU3.08.T0490	SL=40	Alt_SL=164909(3)|165031(1)	PolyA=ND	Alt_PolyA=ND	LdHU3.08.0490(CDS,product=hypothetical_protein_conserved)	pseudogene
LdHU3.08	CBMSO	transcript	172267	176031	+	LdHU3.08.T0500	SL=50	Alt_SL=172238(1)|172314(25)|172351(4)	PolyA=3	Alt_PolyA=ND	LdHU3.08.0500(CDS,product=hypothetical_protein_conserved)	-
LdHU3.08	CBMSO	transcript	176570	184467	+	LdHU3.08.T0510	SL=44	Alt_SL=176579(1)	PolyA=1	Alt_PolyA=ND	LdHU3.08.0510(CDS,product=hypothetical_protein_conserved)	-
LdHU3.08	CBMSO	transcript	184733	185914	+	LdHU3.08.T0520	SL=235	Alt_SL=184730(1)|184807(2)|184856(4)|184869(3)	PolyA=1	Alt_PolyA=185812(1)	LdHU3.08.0520(CDS,product=signal_peptidase_type_I_putative)	-
LdHU3.08	CBMSO	transcript	186140	189601	+	LdHU3.08.T0530	SL=120	Alt_SL=186158(1)|186370(1)|188749(2)	PolyA=2	Alt_PolyA=189597(1)	LdHU3.08.0530(CDS,product=hypothetical_protein_conserved)	-
LdHU3.08	CBMSO	transcript	190050	192588	+	LdHU3.08.T0540	SL=90	Alt_SL=190036(1)|190074(23)|190114(2)|191482(2)	PolyA=1	Alt_PolyA=ND	LdHU3.08.0540(CDS,product=small_ubiquitin_protein_putative)	-
LdHU3.08	CBMSO	transcript	193041	194595	+	LdHU3.08.T0550	SL=58	Alt_SL=193002(3)|193097(3)|193190(4)	PolyA=2	Alt_PolyA=ND	LdHU3.08.0550(CDS,product=hypothetical_protein_conserved)	-
LdHU3.08	CBMSO	transcript	194874	196760	+	LdHU3.08.T0560	SL=30	Alt_SL=194791(27)|194812(20)|194877(5)	PolyA=1	Alt_PolyA=ND	LdHU3.08.0560(CDS,product=hypothetical_protein_conserved)	-
LdHU3.08	CBMSO	transcript	197218	198680	+	LdHU3.08.T0570	SL=28	Alt_SL=197163(20)|197185(7)|197220(1)	PolyA=ND	Alt_PolyA=ND	LdHU3.08.0570(CDS,product=hypothetical_protein_conserved)	-
LdHU3.08	CBMSO	transcript	198919	203162	+	LdHU3.08.T0580	SL=106	Alt_SL=198937(58)|199051(3)	PolyA=ND	Alt_PolyA=ND	LdHU3.08.0580(CDS,product=ribose-phosphate_pyrophosphokinase_putative)	-
LdHU3.08	CBMSO	transcript	203163	210978	+	LdHU3.08.T0590	SL=15	Alt_SL=203130(1)|203187(5)|203315(6)|203376(1)	PolyA=1	Alt_PolyA=ND	LdHU3.08.0590(CDS,product=hypothetical_protein_conserved)	-
LdHU3.08	CBMSO	transcript	211195	217698	+	LdHU3.08.T0600	SL=30	Alt_SL=ND	PolyA=3	Alt_PolyA=ND	LdHU3.08.0600(CDS,product=protein_kinase__putative)	-
LdHU3.08	CBMSO	transcript	217949	220741	+	LdHU3.08.T0610	SL=119	Alt_SL=ND	PolyA=ND	Alt_PolyA=ND	LdHU3.08.0610(CDS,product=hypothetical_protein_conserved)	-
LdHU3.08	CBMSO	transcript	220742	224496	+	LdHU3.08.T0620	SL=53	Alt_SL=220710(1)|220729(12)|220787(2)	PolyA=1	Alt_PolyA=224364(1)|224413(1)|224415(1)	LdHU3.08.0620(CDS,product=Mycolic_acid_cyclopropane_synthetase/Methyltransferase_small_domain/Methyltransferase_domain_containing_protein_putative)	-
LdHU3.08	CBMSO	transcript	224857	227470	+	LdHU3.08.T0630	SL=239	Alt_SL=224833(1)|224847(1)|224873(2)|224882(3)|224935(1)	PolyA=1	Alt_PolyA=227124(1)|227238(1)|227452(1)|227454(1)|227468(1)	LdHU3.08.0630(CDS,product=eukaryotic_translation_initiation_factor_2_beta_subunit_putative)	-
LdHU3.08	CBMSO	transcript	227792	229618	+	LdHU3.08.T0640	SL=132	Alt_SL=227685(2)|227702(2)|227840(3)|227866(1)|227953(14)|227969(5)|228017(1)	PolyA=ND	Alt_PolyA=ND	LdHU3.08.0640(CDS,product=hypothetical_protein_conserved)	-
LdHU3.08	CBMSO	transcript	229619	232010	+	LdHU3.08.T0650	SL=112	Alt_SL=229589(57)|229661(1)|229877(3)	PolyA=4	Alt_PolyA=232135(1)|232146(1)	LdHU3.08.0650(CDS,product=hypothetical_protein_conserved)	-
LdHU3.08	CBMSO	transcript	232533	235447	+	LdHU3.08.T0660	SL=33	Alt_SL=232434(1)|232502(1)|232526(1)|232539(11)|232611(6)|232758(1)	PolyA=ND	Alt_PolyA=ND	LdHU3.08.0660(CDS,product=hypothetical_protein_conserved)	-
LdHU3.08	CBMSO	transcript	235448	242936	+	LdHU3.08.T0670	SL=80	Alt_SL=235487(7)|235509(2)|235605(1)|241243(5)|241268(3)	PolyA=2	Alt_PolyA=242923(1)|242931(1)	LdHU3.08.0670(CDS,product=hypothetical_protein_conserved)	-
LdHU3.08	CBMSO	transcript	243213	245706	+	LdHU3.08.T0680	SL=140	Alt_SL=243236(56)|243249(4)|243390(27)|243403(1)|243410(2)	PolyA=1	Alt_PolyA=245694(1)	LdHU3.08.0680(CDS,product=hypothetical_protein_conserved)	-
LdHU3.08	CBMSO	transcript	246132	248109	+	LdHU3.08.T0690	SL=200	Alt_SL=246124(27)|246187(2)|246269(3)	PolyA=1	Alt_PolyA=ND	unknown	-
LdHU3.08	CBMSO	transcript	248356	260378	+	LdHU3.08.T0700	SL=14	Alt_SL=ND	PolyA=ND	Alt_PolyA=ND	LdHU3.08.0700(CDS,product=hypothetical_protein_conserved)	-
LdHU3.08	CBMSO	transcript	260628	270342	+	LdHU3.08.T0710	SL=45	Alt_SL=260568(2)|260644(1)|266926(10)|266931(4)|266961(1)|267169(1)|268706(12)|268710(4)|268720(1)|270007(27)|270023(3)	PolyA=ND	Alt_PolyA=ND	LdHU3.08.0710(CDS,product=hypothetical_protein_conserved)	-
LdHU3.08	CBMSO	transcript	270597	274000	+	LdHU3.08.T0720	SL=3871	Alt_SL=270599(58)|270672(128)|270682(26)|270696(2)|270781(1)|270897(2)|273738(5)	PolyA=ND	Alt_PolyA=ND	LdHU3.08.0720(CDS,product=Amastin_surface_glycoprotein_putative)	-
LdHU3.08	CBMSO	transcript	274314	275865	+	LdHU3.08.T0730	SL=299	Alt_SL=274334(10)|274350(1)	PolyA=2	Alt_PolyA=275813(2)|275819(1)|275848(1)|275858(1)|275869(1)|275877(1)	unknown	-
LdHU3.08	CBMSO	transcript	276156	276758	+	LdHU3.08.T0740	SL=146	Alt_SL=276186(4)	PolyA=3	Alt_PolyA=ND	unknown	-
LdHU3.08	CBMSO	transcript	276772	279510	+	LdHU3.08.T0750	SL=136	Alt_SL=276776(9)|276779(1)|277090(10)	PolyA=1	Alt_PolyA=279202(1)	LdHU3.08.0750(CDS,product=DnaJ_domain_containing_protein_putative)	-
LdHU3.08	CBMSO	transcript	279477	280563	+	LdHU3.08.T0760	SL=51	Alt_SL=ND	PolyA=ND	Alt_PolyA=ND	unknown	-
LdHU3.08	CBMSO	transcript	280564	287673	+	LdHU3.08.T0770	SL=28	Alt_SL=280543(1)|280568(4)|285601(6)|286192(8)	PolyA=ND	Alt_PolyA=ND	LdHU3.08.0770(CDS,product=protein_kinase_putative)	-
LdHU3.08	CBMSO	transcript	288014	290727	+	LdHU3.08.T0780	SL=67	Alt_SL=288023(11)|288047(4)|288075(3)|288078(1)	PolyA=1	Alt_PolyA=ND	unknown	-
LdHU3.08	CBMSO	transcript	291152	293381	+	LdHU3.08.T0790	SL=268	Alt_SL=291114(1)|291200(8)|291290(1)	PolyA=2	Alt_PolyA=293598(1)|293605(1)	LdHU3.08.0790(CDS,product=amastin-like_protein)	-
LdHU3.08	CBMSO	transcript	293843	295672	+	LdHU3.08.T0800	SL=71	Alt_SL=293827(1)|293866(11)	PolyA=ND	Alt_PolyA=ND	unknown	-
LdHU3.08	CBMSO	transcript	295673	298121	+	LdHU3.08.T0810	SL=234	Alt_SL=295721(6)|295788(1)	PolyA=3	Alt_PolyA=297904(1)	LdHU3.08.0810(CDS,product=amastin-like_protein)	-
LdHU3.08	CBMSO	transcript	298366	300192	+	LdHU3.08.T0820	SL=78	Alt_SL=298389(13)|298423(1)	PolyA=ND	Alt_PolyA=ND	unknown	-
LdHU3.08	CBMSO	transcript	300193	302782	+	LdHU3.08.T0830	SL=278	Alt_SL=300155(1)|300241(1)|301915(2)	PolyA=ND	Alt_PolyA=ND	LdHU3.08.0830(CDS,product=amastin-like_protein)	-
LdHU3.08	CBMSO	transcript	302886	304766	+	LdHU3.08.T0840	SL=96	Alt_SL=302870(1)|302898(1)|302909(22)|302923(1)	PolyA=ND	Alt_PolyA=ND	unknown	-
LdHU3.08	CBMSO	transcript	304767	307203	+	LdHU3.08.T0850	SL=150	Alt_SL=304729(1)|304734(1)|304736(1)|304815(6)|306477(3)	PolyA=3	Alt_PolyA=307213(1)|307216(1)|307220(1)	LdHU3.08.0850(CDS,product=Amastin_surface_glycoprotein_putative)	-
LdHU3.08	CBMSO	transcript	307448	309275	+	LdHU3.08.T0860	SL=63	Alt_SL=307432(1)|307460(1)|307471(12)	PolyA=ND	Alt_PolyA=ND	unknown	-
LdHU3.08	CBMSO	transcript	309276	311625	+	LdHU3.08.T0870	SL=145	Alt_SL=309324(2)|309391(1)	PolyA=1	Alt_PolyA=ND	LdHU3.08.0870(CDS,product=Amastin_surface_glycoprotein_putative)	-
LdHU3.08	CBMSO	transcript	311870	313273	+	LdHU3.08.T0880	SL=87	Alt_SL=311814(1)|311882(1)|311893(10)|311927(1)	PolyA=3	Alt_PolyA=ND	unknown	-
LdHU3.08	CBMSO	transcript	313698	316048	+	LdHU3.08.T0890	SL=149	Alt_SL=313746(4)|313813(1)|313878(1)	PolyA=4	Alt_PolyA=315831(1)|316058(1)|316061(1)	LdHU3.08.0890(CDS,product=Amastin_surface_glycoprotein_putative)	-
LdHU3.08	CBMSO	transcript	316293	318120	+	LdHU3.08.T0900	SL=70	Alt_SL=316316(12)|316318(1)|316350(1)	PolyA=ND	Alt_PolyA=ND	unknown	-
LdHU3.08	CBMSO	transcript	318121	320481	+	LdHU3.08.T0910	SL=156	Alt_SL=318083(1)|318169(4)	PolyA=3	Alt_PolyA=320254(1)|320471(2)|320473(1)|320474(1)|320484(1)	LdHU3.08.0910(CDS,product=Amastin_surface_glycoprotein_putative)	-
LdHU3.08	CBMSO	transcript	320716	322543	+	LdHU3.08.T0920	SL=64	Alt_SL=320728(1)|320739(15)|320753(2)|320773(1)	PolyA=ND	Alt_PolyA=ND	unknown	-
LdHU3.08	CBMSO	transcript	322544	324929	+	LdHU3.08.T0930	SL=159	Alt_SL=322592(3)	PolyA=4	Alt_PolyA=324939(2)|324942(1)	LdHU3.08.0930(CDS,product=Amastin_surface_glycoprotein_putative)	-
LdHU3.08	CBMSO	transcript	325174	326751	+	LdHU3.08.T0940	SL=61	Alt_SL=325186(3)|325197(12)|325211(2)|325231(1)	PolyA=1	Alt_PolyA=326574(1)	unknown	-
LdHU3.08	CBMSO	transcript	327003	329410	+	LdHU3.08.T0950	SL=168	Alt_SL=326965(1)|327051(6)	PolyA=2	Alt_PolyA=329199(2)|329399(1)|329400(2)	LdHU3.08.0950(CDS,product=Amastin_surface_glycoprotein_putative)	-
LdHU3.08	CBMSO	transcript	329645	331472	+	LdHU3.08.T0960	SL=58	Alt_SL=329657(1)|329668(10)|329682(2)	PolyA=ND	Alt_PolyA=ND	unknown	-
LdHU3.08	CBMSO	transcript	331473	333918	+	LdHU3.08.T0970	SL=152	Alt_SL=331521(4)|331588(2)|331653(1)	PolyA=2	Alt_PolyA=333701(1)|333925(1)|333927(1)|333928(1)|333931(1)|333936(1)	LdHU3.08.0970(CDS,product=Amastin_surface_glycoprotein_putative)	-
LdHU3.08	CBMSO	transcript	334163	335567	+	LdHU3.08.T0980	SL=62	Alt_SL=334175(3)|334186(12)	PolyA=3	Alt_PolyA=335563(1)|335692(1)	unknown	-
LdHU3.08	CBMSO	transcript	335992	338458	+	LdHU3.08.T0990	SL=269	Alt_SL=335961(1)|336040(9)	PolyA=ND	Alt_PolyA=ND	LdHU3.08.0990(CDS,product=amastin-like_protein)	-
LdHU3.08	CBMSO	transcript	338459	340527	+	LdHU3.08.T1000	SL=72	Alt_SL=338468(8)|338492(2)|338520(4)|338569(1)	PolyA=1	Alt_PolyA=340421(1)	unknown	-
LdHU3.08	CBMSO	transcript	340944	343964	+	LdHU3.08.T1010	SL=57	Alt_SL=340951(4)|340976(2)|341066(1)	PolyA=ND	Alt_PolyA=ND	LdHU3.08.1010(CDS,product=tuzin_putative)	-
LdHU3.08	CBMSO	transcript	343965	346584	+	LdHU3.08.T1020	SL=64	Alt_SL=343950(1)|344010(6)|344013(1)	PolyA=1	Alt_PolyA=ND	LdHU3.08.1020(CDS,product=tuzin_putative)	-
LdHU3.08	CBMSO	transcript	346771	349009	+	LdHU3.08.T1030	SL=146	Alt_SL=346799(28)	PolyA=1	Alt_PolyA=ND	LdHU3.08.1030(CDS,product=hypothetical_protein)	-
LdHU3.08	CBMSO	transcript	349492	352148	+	LdHU3.08.T1040	SL=79	Alt_SL=349499(49)|349506(1)|349524(2)	PolyA=2	Alt_PolyA=ND	LdHU3.08.1040(CDS,product=amastin-like_protein)	-
LdHU3.08	CBMSO	transcript	352496	354677	+	LdHU3.08.T1050	SL=149	Alt_SL=352518(2)	PolyA=ND	Alt_PolyA=ND	unknown	-
LdHU3.08	CBMSO	transcript	354678	357333	+	LdHU3.08.T1060	SL=72	Alt_SL=354685(36)|354692(2)	PolyA=1	Alt_PolyA=ND	unknown	-
LdHU3.08	CBMSO	transcript	357681	359860	+	LdHU3.08.T1070	SL=150	Alt_SL=357703(1)	PolyA=ND	Alt_PolyA=ND	unknown	-
LdHU3.08	CBMSO	transcript	359861	362515	+	LdHU3.08.T1080	SL=84	Alt_SL=359856(2)|359868(45)|359875(1)|359893(2)	PolyA=3	Alt_PolyA=ND	unknown	-
LdHU3.08	CBMSO	transcript	362863	365052	+	LdHU3.08.T1090	SL=137	Alt_SL=362885(2)	PolyA=ND	Alt_PolyA=ND	unknown	-
LdHU3.08	CBMSO	transcript	365053	367713	+	LdHU3.08.T1100	SL=59	Alt_SL=365060(39)|365067(1)|365256(1)	PolyA=4	Alt_PolyA=ND	LdHU3.08.1100(CDS,product=Amastin_surface_glycoprotein_putative)	-
LdHU3.08	CBMSO	transcript	368061	369779	+	LdHU3.08.T1110	SL=127	Alt_SL=367987(3)	PolyA=3	Alt_PolyA=369772(1)|369785(1)	unknown	-
LdHU3.08	CBMSO	transcript	370255	373264	+	LdHU3.08.T1120	SL=73	Alt_SL=370262(42)|370368(1)	PolyA=ND	Alt_PolyA=ND	unknown	-
LdHU3.08	CBMSO	transcript	373265	375129	+	LdHU3.08.T1130	SL=131	Alt_SL=373261(1)|373287(2)	PolyA=2	Alt_PolyA=375074(2)|375093(1)|375109(2)	unknown	-
LdHU3.08	CBMSO	transcript	375428	378549	+	LdHU3.08.T1140	SL=73	Alt_SL=375347(3)|375356(3)|375395(17)|375442(14)|375451(1)|375554(12)|376924(8)|377494(17)	PolyA=11	Alt_PolyA=376712(1)|378557(4)	LdHU3.08.1140(CDS,product=hypothetical_protein_conserved)	-
LdHU3.08	CBMSO	transcript	379310	382150	-	LdHU3.08.T1150	SL=157	Alt_SL=381766(2)|382139(1)|382142(2)|382147(5)|382158(1)|382172(1)|382200(18)|382201(2)|382202(1)|382213(1)|382245(1)|382302(2)|382313(3)|382449(2)	PolyA=1	Alt_PolyA=379315(1)|379332(1)	LdHU3.08.1150(CDS,product=hypothetical_protein_conserved)	-
LdHU3.08	CBMSO	transcript	382151	385062	-	LdHU3.08.T1160	SL=79	Alt_SL=384900(3)|384940(4)|384952(22)|385103(1)	PolyA=ND	Alt_PolyA=ND	LdHU3.08.1160(CDS,product=SET_domain_containing_protein_putative)	-
LdHU3.08	CBMSO	transcript	385369	387867	-	LdHU3.08.T1170	SL=62	Alt_SL=387744(2)|387846(1)|387862(1)|387864(10)|387872(3)	PolyA=1	Alt_PolyA=ND	LdHU3.08.1170(CDS,product=mitochondrial_DNA_polymerase_beta)	-
LdHU3.08	CBMSO	transcript	387868	394701	-	LdHU3.08.T1180	SL=19	Alt_SL=394694(2)	PolyA=ND	Alt_PolyA=ND	LdHU3.08.1180(CDS,product=mitochondrial_DNA_polymerase_beta-PAK_putative)	-
LdHU3.08	CBMSO	transcript	395217	402072	-	LdHU3.08.T1190	SL=25	Alt_SL=402000(1)|402014(2)|402077(4)	PolyA=ND	Alt_PolyA=ND	LdHU3.08.1190(CDS,product=Beta-lactamase_superfamily_domain_containing_protein_putative)	-
LdHU3.08	CBMSO	transcript	402278	403705	-	LdHU3.08.T1200	SL=163	Alt_SL=403658(1)|403757(3)	PolyA=1	Alt_PolyA=ND	LdHU3.08.1200(CDS,product=hypothetical_protein_conserved)	-
LdHU3.08	CBMSO	transcript	404184	405695	-	LdHU3.08.T1210	SL=29	Alt_SL=405575(3)|405599(23)|405665(4)	PolyA=6	Alt_PolyA=ND	LdHU3.08.1210(CDS,product=hypothetical_protein)	-
LdHU3.08	CBMSO	transcript	405696	411565	-	LdHU3.08.T1220	SL=51	Alt_SL=411577(1)|411627(27)	PolyA=ND	Alt_PolyA=ND	LdHU3.08.1220(CDS,product=protein_kinase_putative)	-
LdHU3.08	CBMSO	transcript	412168	413383	-	LdHU3.08.T1230	SL=41	Alt_SL=413309(2)|413353(3)|413375(22)	PolyA=2	Alt_PolyA=412165(1)|412172(1)	LdHU3.08.1230(CDS,product=hypothetical_protein_conserved)	-
LdHU3.08	CBMSO	transcript	413628	414640	-	LdHU3.08.T1240	SL=176	Alt_SL=414578(2)|414647(1)	PolyA=3	Alt_PolyA=413622(2)|413763(1)	LdHU3.08.1240(CDS,product=hypothetical_protein_conserved)	-
LdHU3.08	CBMSO	transcript	414859	417908	-	LdHU3.08.T1250	SL=190	Alt_SL=417676(6)|417864(1)|417905(32)|417917(1)|417948(1)|417986(1)|417987(1)|418072(4)|418080(3)|418099(18)	PolyA=3	Alt_PolyA=414806(1)|414936(2)|414970(2)|415173(3)	LdHU3.08.1250(CDS,product=Dpy-30_motif_containing_protein_putative)	-
LdHU3.08	CBMSO	transcript	418159	422823	-	LdHU3.08.T1260	SL=39	Alt_SL=419241(4)|422370(2)|422723(1)|422804(11)	PolyA=ND	Alt_PolyA=ND	LdHU3.08.1260(CDS,product=Protein_of_unknown_function_(DUF2453)_putative)	-
LdHU3.08	CBMSO	transcript	423107	430875	-	LdHU3.08.T1270	SL=20	Alt_SL=430825(1)	PolyA=2	Alt_PolyA=ND	LdHU3.08.1270(CDS,product=hypothetical_protein_conserved)	-
LdHU3.08	CBMSO	transcript	431036	432976	-	LdHU3.08.T1280	SL=89	Alt_SL=432956(1)|432963(5)|432991(80)	PolyA=1	Alt_PolyA=431290(1)|431319(1)	LdHU3.08.1280(CDS,product=DnaJ_domain_containing_protein_putative)	-
LdHU3.08	CBMSO	transcript	432977	441469	-	LdHU3.08.T1290	SL=21	Alt_SL=441098(4)|441289(1)|441292(1)|441296(4)|441353(2)|441383(4)|441451(6)|441466(3)	PolyA=ND	Alt_PolyA=ND	LdHU3.08.1290(CDS,product=AAA_domain_(dynein-related_subfamily)/von_Willebrand_factor_type_A_domain_containing_protein_putative)	-
LdHU3.08	CBMSO	transcript	441651	445004	-	LdHU3.08.T1300	SL=173	Alt_SL=442152(1)|442160(6)|442970(4)|444957(2)	PolyA=ND	Alt_PolyA=ND	LdHU3.08.1300(CDS,product=cysteine_peptidase_B_(CPB))	-
LdHU3.08	CBMSO	transcript	445005	447759	-	LdHU3.08.T1310	SL=176	Alt_SL=447706(2)	PolyA=ND	Alt_PolyA=ND	LdHU3.08.1310(CDS,product=cysteine_peptidase_B_(CPB))	-
LdHU3.08	CBMSO	transcript	448084	450504	-	LdHU3.08.T1320	SL=173	Alt_SL=450451(3)	PolyA=2	Alt_PolyA=448244(1)|448543(1)	LdHU3.08.1320(CDS,product=cysteine_peptidase_B_(CPB))	-
LdHU3.08	CBMSO	transcript	450974	453251	-	LdHU3.08.T1330	SL=160	Alt_SL=453198(3)	PolyA=1	Alt_PolyA=ND	LdHU3.08.1330(CDS,product=cysteine_peptidase_B_(CPB))	-
LdHU3.08	CBMSO	transcript	453721	455995	-	LdHU3.08.T1340	SL=203	Alt_SL=455942(3)|455993(1)	PolyA=2	Alt_PolyA=453699(1)|454038(1)	LdHU3.08.1340(CDS,product=cysteine_peptidase_B_(CPB))	-
LdHU3.08	CBMSO	transcript	455996	458754	-	LdHU3.08.T1350	SL=157	Alt_SL=458686(4)	PolyA=ND	Alt_PolyA=ND	LdHU3.08.1350(CDS,product=cysteine_peptidase_B_(CPB))	-
LdHU3.08	CBMSO	transcript	458755	461501	-	LdHU3.08.T1360	SL=130	Alt_SL=461448(4)	PolyA=ND	Alt_PolyA=ND	LdHU3.08.1360(CDS,product=cysteine_peptidase_B_(CPB))	-
LdHU3.08	CBMSO	transcript	461826	464241	-	LdHU3.08.T1370	SL=175	Alt_SL=464203(3)|464549(2)	PolyA=1	Alt_PolyA=ND	LdHU3.08.1370(CDS,product=cysteine_peptidase_B_(CPB))	-
LdHU3.08	CBMSO	transcript	464325	466794	-	LdHU3.08.T1380	SL=90	Alt_SL=465668(3)|466677(1)|466714(16)|466747(4)	PolyA=ND	Alt_PolyA=ND	LdHU3.08.1380(CDS,product=histone_deacetylase_putative)	-
LdHU3.08	CBMSO	transcript	467003	470926	-	LdHU3.08.T1390	SL=99	Alt_SL=467945(1)|467969(1)|467983(2)|469071(5)|469077(1)|469320(1)|469325(13)|470350(1)|470353(7)|470811(3)|470901(15)	PolyA=3	Alt_PolyA=467007(1)|467072(1)	unknown	-
LdHU3.08	CBMSO	transcript	470927	472304	-	LdHU3.08.T1400	SL=ND	Alt_SL=ND	PolyA=ND	Alt_PolyA=ND	unknown	-
LdHU3.08	CBMSO	transcript	475598	476372	+	LdHU3.08.T1410	SL=ND	Alt_SL=ND	PolyA=ND	Alt_PolyA=ND	unknown	Low_Coverage
LdHU3.08	CBMSO	transcript	476373	477637	+	LdHU3.08.T1420	SL=15	Alt_SL=476402(3)|476425(7)|476478(4)|476491(5)	PolyA=ND	Alt_PolyA=ND	unknown	-
LdHU3.08	CBMSO	transcript	477638	478428	+	LdHU3.08.T1430	SL=46	Alt_SL=477633(38)|477646(17)|477660(5)	PolyA=ND	Alt_PolyA=ND	unknown	-
LdHU3.08	CBMSO	transcript	478429	479708	+	LdHU3.08.T1440	SL=75	Alt_SL=478453(3)|478468(22)|478500(1)|478506(1)|479060(28)|479082(1)	PolyA=ND	Alt_PolyA=ND	LdHU3.08.1440(CDS,product=Ring_finger_domain/Zinc_finger_C3HC4_type_(RING_finger)_containing_protein_putative)	-
LdHU3.08	CBMSO	transcript	479709	481084	+	LdHU3.08.T1450	SL=22	Alt_SL=479659(9)|479685(3)|479736(3)|479739(1)|479742(1)|479787(1)	PolyA=ND	Alt_PolyA=ND	unknown	-
LdHU3.08	CBMSO	transcript	481085	482676	+	LdHU3.08.T1460	SL=1022	Alt_SL=481051(1)|481066(7)|481072(2)|481088(106)|481096(9)|481220(2)|481223(1)|481238(2)|481338(1)	PolyA=4	Alt_PolyA=482683(3)|482686(1)|482689(1)	LdHU3.08.1460(CDS,product=hypothetical_protein_conserved)	-
LdHU3.08	CBMSO	transcript	483087	486079	+	LdHU3.08.T1470	SL=772	Alt_SL=483056(53)|483157(5)|483191(2)|485568(9)	PolyA=4	Alt_PolyA=486075(3)|486094(3)	LdHU3.08.1470(CDS,product=stress-induced_protein_sti1)	-
LdHU3.08	CBMSO	transcript	486445	489774	+	LdHU3.08.T1480	SL=52	Alt_SL=486447(7)|486469(2)|489540(3)	PolyA=ND	Alt_PolyA=ND	LdHU3.08.1480(CDS,product=Repeat_of_unknown_function_(DUF1126)_putative)	-
LdHU3.08	CBMSO	transcript	490125	492714	+	LdHU3.08.T1490	SL=248	Alt_SL=490133(37)|490157(1)|490251(5)|490545(67)|490550(10)|490593(2)|490605(1)|490668(6)|490672(1)|490673(1)|490684(1)|490687(1)	PolyA=1	Alt_PolyA=ND	LdHU3.08.1490(CDS,product=phosphoribosylpyrophosphate_synthetase)	-
LdHU3.08	CBMSO	transcript	493117	496710	+	LdHU3.08.T1500	SL=16	Alt_SL=493119(1)|493129(3)|493329(1)	PolyA=1	Alt_PolyA=ND	LdHU3.08.1500(CDS,product=suppressive_immunomodulating_factor_putative)	-
LdHU3.08	CBMSO	transcript	497201	501584	+	LdHU3.08.T1510	SL=23	Alt_SL=497015(13)|497020(2)|497080(2)|497207(5)|497288(2)|497300(1)|497328(1)	PolyA=ND	Alt_PolyA=ND	LdHU3.08.1510(CDS,product=Exocyst_complex_component_Sec3_putative)	-
LdHU3.08	CBMSO	transcript	501585	503979	+	LdHU3.08.T1520	SL=97	Alt_SL=501592(35)|501601(7)|501649(2)	PolyA=ND	Alt_PolyA=ND	LdHU3.08.1520(CDS,product=Thiopurine_S-methyltransferase_(TPMT)_putative)	-
LdHU3.08	CBMSO	transcript	503980	506508	+	LdHU3.08.T1530	SL=50	Alt_SL=ND	PolyA=ND	Alt_PolyA=ND	LdHU3.08.1530(CDS,product=guide_RNA_binding_protein_putative)	-
LdHU3.08	CBMSO	transcript	506707	508477	+	LdHU3.08.T1540	SL=80	Alt_SL=506717(5)	PolyA=ND	Alt_PolyA=ND	LdHU3.08.1540(CDS,product=hypothetical_protein_conserved)	-
LdHU3.08	CBMSO	transcript	508478	512969	+	LdHU3.08.T1550	SL=79	Alt_SL=508481(2)|508540(3)	PolyA=1	Alt_PolyA=512955(1)	LdHU3.08.1550(CDS,product=Putative_intraflagellar_transport_protein_D4)	-
LdHU3.08	CBMSO	transcript	513517	514736	+	LdHU3.08.T1560	SL=157	Alt_SL=513526(20)|513544(2)	PolyA=1	Alt_PolyA=514728(1)	LdHU3.08.1560(CDS,product=MIX_protein)	-
LdHU3.08	CBMSO	transcript	514979	515549	+	LdHU3.08.T1570	SL=14	Alt_SL=515054(1)|515062(1)	PolyA=ND	Alt_PolyA=ND	unknown	-
LdHU3.08	CBMSO	transcript	515550	516736	+	LdHU3.08.T1580	SL=73	Alt_SL=515539(15)|515570(2)|515654(1)|515837(4)	PolyA=ND	Alt_PolyA=ND	unknown	-
LdHU3.08	CBMSO	transcript	516737	519253	+	LdHU3.08.T1590	SL=58	Alt_SL=516529(7)|516592(2)|516615(5)|516656(2)|516773(1)	PolyA=ND	Alt_PolyA=ND	LdHU3.08.1590(CDS,product=hypothetical_protein_conserved)	-
LdHU3.08	CBMSO	transcript	519254	522097	+	LdHU3.08.T1600	SL=64	Alt_SL=519217(2)|519243(11)|519274(1)|519358(6)	PolyA=1	Alt_PolyA=521980(1)	LdHU3.08.1600(CDS,product=Zinc_finger_C3HC4_type_(RING_finger)/Ring_finger_domain/zinc-RING_finger_domain/zinc_finger_of_C3HC4-type_RING_putative)	-
LdHU3.08	CBMSO	transcript	522424	525180	+	LdHU3.08.T1610	SL=40	Alt_SL=522403(4)|522431(6)|522434(2)|522489(2)	PolyA=1	Alt_PolyA=ND	LdHU3.08.1610(CDS,product=hypothetical_protein_conserved)	-
LdHU3.08	CBMSO	transcript	525372	526700	+	LdHU3.08.T1620	SL=709	Alt_SL=525304(1)|525329(1)|525374(1)|525386(57)|525391(15)|525392(1)|525439(11)|525530(1)	PolyA=9	Alt_PolyA=526703(2)|526705(1)|526710(2)|526714(1)	LdHU3.08.1620(CDS,product=hypothetical_protein_conserved)	-
LdHU3.08	CBMSO	transcript	527151	528732	+	LdHU3.08.T1630	SL=52	Alt_SL=527111(1)|527232(4)|527260(1)	PolyA=ND	Alt_PolyA=ND	LdHU3.08.1630(CDS,product=hypothetical_protein_conserved)	-
LdHU3.08	CBMSO	transcript	528963	531884	+	LdHU3.08.T1640	SL=190	Alt_SL=529078(1)|530681(9)	PolyA=ND	Alt_PolyA=ND	LdHU3.08.1640(CDS,product=Amidinotransferase_putative)	-
LdHU3.08	CBMSO	transcript	531885	536681	+	LdHU3.08.T1650	SL=143	Alt_SL=531800(1)|532025(1)|532030(1)|536318(4)|536321(1)|536326(1)	PolyA=2	Alt_PolyA=536056(1)	LdHU3.08.1650(CDS,product=protein_kinase_putative)	-
LdHU3.08	CBMSO	transcript	536915	539072	+	LdHU3.08.T1660	SL=420	Alt_SL=536911(1)|536961(6)|536966(1)|538686(3)|538694(1)	PolyA=4	Alt_PolyA=539078(2)	LdHU3.08.1660(CDS,product=beta_tubulin)	-
LdHU3.08	CBMSO	transcript	539377	541279	+	LdHU3.08.T1670	SL=46	Alt_SL=539459(6)|539530(1)	PolyA=2	Alt_PolyA=ND	unknown	-
LdHU3.08	CBMSO	transcript	541626	542211	+	LdHU3.08.T1680	SL=55	Alt_SL=541636(11)|541642(1)|541692(1)	PolyA=ND	Alt_PolyA=ND	unknown	-
LdHU3.08	CBMSO	transcript	542212	545062	+	LdHU3.08.T1690	SL=84	Alt_SL=542201(5)|542232(1)|542316(5)	PolyA=1	Alt_PolyA=544932(1)	LdHU3.08.1690(CDS,product=Zinc_finger_C3HC4_type_(RING_finger)/Ring_finger_domain/zinc-RING_finger_domain/zinc_finger_of_C3HC4-type_RING_putative)	-
LdHU3.08	CBMSO	transcript	545382	548034	+	LdHU3.08.T1700	SL=45	Alt_SL=545361(2)|545389(9)|545392(2)|545447(1)	PolyA=1	Alt_PolyA=547862(1)	LdHU3.08.1700(CDS,product=hypothetical_protein_conserved)	-
LdHU3.08	CBMSO	transcript	548330	549672	+	LdHU3.08.T1710	SL=722	Alt_SL=548262(1)|548287(1)|548332(1)|548344(48)|548349(21)|548397(3)|548415(1)	PolyA=4	Alt_PolyA=549633(1)|549657(4)|549662(2)|549666(1)|549667(2)	LdHU3.08.1710(CDS,product=hypothetical_protein_conserved)	-
LdHU3.08	CBMSO	transcript	550108	551685	+	LdHU3.08.T1720	SL=50	Alt_SL=550189(8)	PolyA=2	Alt_PolyA=ND	LdHU3.08.1720(CDS,product=hypothetical_protein_conserved)	-
LdHU3.08	CBMSO	transcript	551920	554395	+	LdHU3.08.T1730	SL=167	Alt_SL=552035(6)|553637(4)	PolyA=ND	Alt_PolyA=ND	LdHU3.08.1730(CDS,product=Amidinotransferase_putative)	-
LdHU3.08	CBMSO	transcript	554841	559265	+	LdHU3.08.T1740	SL=50	Alt_SL=554980(1)|554985(1)	PolyA=ND	Alt_PolyA=ND	LdHU3.08.1740(CDS,product=protein_kinase_putative)	-
LdHU3.08	CBMSO	transcript	559266	559861	+	LdHU3.08.T1750	SL=13	Alt_SL=559269(4)|559274(1)|559284(1)	PolyA=ND	Alt_PolyA=ND	unknown	-
LdHU3.08	CBMSO	transcript	559862	562115	+	LdHU3.08.T1760	SL=417	Alt_SL=559832(1)|559852(4)|559858(1)|559908(13)|559913(1)|559994(1)|561632(5)	PolyA=ND	Alt_PolyA=ND	LdHU3.08.1760(CDS,product=Misato_Segment_II_tubulin-like_domain/Tubulin/FtsZ_family_GTPase_domain_containing_protein_putative)	-
LdHU3.08	CBMSO	transcript	562323	563417	+	LdHU3.08.T1770	SL=46	Alt_SL=562405(5)	PolyA=ND	Alt_PolyA=ND	unknown	-
LdHU3.09	CBMSO	transcript	26	1538	+	LdHU3.09.T0010	SL=ND	Alt_SL=ND	PolyA=1	Alt_PolyA=ND	unknown	-
LdHU3.09	CBMSO	transcript	1836	2811	+	LdHU3.09.T0020	SL=109	Alt_SL=1844(54)|1866(2)	PolyA=ND	Alt_PolyA=ND	LdHU3.09.0020(CDS,product=hypothetical_protein_conserved)	-
LdHU3.09	CBMSO	transcript	2812	4547	+	LdHU3.09.T0030	SL=218	Alt_SL=2761(20)|2792(1)|2816(6)|2837(4)|3285(2)	PolyA=ND	Alt_PolyA=ND	LdHU3.09.0030(CDS,product=hypothetical_protein_conserved)	-
LdHU3.09	CBMSO	transcript	4548	5520	+	LdHU3.09.T0040	SL=527	Alt_SL=4538(45)|4542(405)|4553(242)|4565(16)|4572(20)	PolyA=ND	Alt_PolyA=ND	LdHU3.09.0040(CDS,product=hypothetical_protein_conserved)	-
LdHU3.09	CBMSO	transcript	5521	6161	+	LdHU3.09.T0050	SL=242	Alt_SL=5510(1)|5525(8)|5551(14)|5557(1)|5589(2)|5592(1)	PolyA=ND	Alt_PolyA=ND	unknown	-
LdHU3.09	CBMSO	transcript	6162	8455	+	LdHU3.09.T0060	SL=71	Alt_SL=6187(1)|6199(1)	PolyA=ND	Alt_PolyA=ND	LdHU3.09.0060(CDS,product=hypothetical_protein_conserved)	-
LdHU3.09	CBMSO	transcript	8456	9669	+	LdHU3.09.T0070	SL=118	Alt_SL=8474(34)|8492(1)	PolyA=6	Alt_PolyA=9654(1)|9673(1)	LdHU3.09.0070(CDS,product=Peroxisomal_biogenesis_factor_11_(PEX11)_putative)	-
LdHU3.09	CBMSO	transcript	10018	11119	+	LdHU3.09.T0080	SL=127	Alt_SL=9585(40)|9657(3)|9708(4)|9729(2)|10050(4)|10162(1)	PolyA=1	Alt_PolyA=11061(1)	LdHU3.09.0080(CDS,product=N-acetyl-D-acetylglucosaminylphosphatidylinositol_deacetylase)	-
LdHU3.09	CBMSO	transcript	11328	12412	+	LdHU3.09.T0090	SL=56	Alt_SL=11418(5)|11424(35)|11433(1)	PolyA=1	Alt_PolyA=ND	unknown	-
LdHU3.09	CBMSO	transcript	12411	13608	+	LdHU3.09.T0100	SL=171	Alt_SL=12407(1)|12423(15)|12430(4)|12633(45)|12638(5)	PolyA=3	Alt_PolyA=13589(1)|13601(1)|13605(3)|13762(1)	LdHU3.09.0100(CDS,product=endonuclease_III_putative)	-
LdHU3.09	CBMSO	transcript	13953	15694	+	LdHU3.09.T0110	SL=1335	Alt_SL=13944(130)|13964(92)|13971(17)|13987(16)|13990(41)|14052(651)|14053(1)|14067(2)|14074(13)|14085(2)|14139(2)|14227(1)	PolyA=20	Alt_PolyA=15538(1)|15676(3)|15683(13)|15687(11)|15691(8)|15698(1)|15711(4)	LdHU3.09.0110(CDS,product=RNA-binding_protein_5_putative)	-
LdHU3.09	CBMSO	transcript	16123	20579	+	LdHU3.09.T0120	SL=27	Alt_SL=16054(1)	PolyA=ND	Alt_PolyA=ND	LdHU3.09.0120(CDS,product=RNA_helicase_putative)	-
LdHU3.09	CBMSO	transcript	20985	30426	+	LdHU3.09.T0130	SL=106	Alt_SL=21013(8)|21061(2)|27130(4)	PolyA=ND	Alt_PolyA=ND	LdHU3.09.0130(CDS,product=RNA-binding_protein_5-like_protein)	-
LdHU3.09	CBMSO	transcript	30427	32633	+	LdHU3.09.T0140	SL=42	Alt_SL=30517(2)|30525(1)|30742(3)	PolyA=1	Alt_PolyA=32293(1)|32510(1)	unknown	-
LdHU3.09	CBMSO	transcript	32960	40226	+	LdHU3.09.T0150	SL=73	Alt_SL=32991(1)|33065(1)	PolyA=ND	Alt_PolyA=ND	LdHU3.09.0150(CDS,product=RNA-binding_protein_5-like_protein)	-
LdHU3.09	CBMSO	transcript	40227	46039	+	LdHU3.09.T0160	SL=4	Alt_SL=40230(1)	PolyA=1	Alt_PolyA=46025(1)	unknown	-
LdHU3.09	CBMSO	transcript	46486	50381	+	LdHU3.09.T0170	SL=67	Alt_SL=46407(1)|46421(10)|46432(4)|46488(3)|46499(5)|46503(2)	PolyA=ND	Alt_PolyA=ND	LdHU3.09.0170(CDS,product=calmodulin-like_protein_containing_EF_hand_domain)	-
LdHU3.09	CBMSO	transcript	50382	52121	+	LdHU3.09.T0180	SL=64	Alt_SL=50126(3)|50408(1)|51828(7)	PolyA=ND	Alt_PolyA=ND	LdHU3.09.0180(CDS,product=hypothetical_protein_conserved)	-
LdHU3.09	CBMSO	transcript	52372	55096	+	LdHU3.09.T0190	SL=60	Alt_SL=52312(3)|52326(1)|52353(1)|52387(5)|52447(1)	PolyA=1	Alt_PolyA=55068(1)	LdHU3.09.0190(CDS,product=hypothetical_protein_conserved)	-
LdHU3.09	CBMSO	transcript	55548	60322	+	LdHU3.09.T0200	SL=16	Alt_SL=ND	PolyA=ND	Alt_PolyA=ND	LdHU3.09.0200(CDS,product=kinesin_putative)	-
LdHU3.09	CBMSO	transcript	60769	63273	+	LdHU3.09.T0210	SL=113	Alt_SL=62868(3)	PolyA=ND	Alt_PolyA=ND	LdHU3.09.0210(CDS,product=FHA_domain/Ring_finger_domain/Zinc_finger_C3HC4_type_(RING_finger)_containing_protein_putative)	-
LdHU3.09	CBMSO	transcript	63446	64597	+	LdHU3.09.T0220	SL=85	Alt_SL=63049(3)|63059(3)|63395(63)|63468(1)|63531(2)	PolyA=4	Alt_PolyA=ND	LdHU3.09.0220(CDS,product=Autophagy_protein_Atg8_ubiquitin_like_putative)	-
LdHU3.09	CBMSO	transcript	65056	66267	+	LdHU3.09.T0230	SL=70	Alt_SL=65065(3)|65128(6)	PolyA=2	Alt_PolyA=66116(1)	LdHU3.09.0230(CDS,product=ATG8/AUT7/APG8/PAZ2_putative)	-
LdHU3.09	CBMSO	transcript	66505	67965	+	LdHU3.09.T0240	SL=55	Alt_SL=66454(19)|66589(5)	PolyA=ND	Alt_PolyA=ND	LdHU3.09.0240(CDS,product=ATG8/AUT7/APG8/PAZ2_putative)	-
LdHU3.09	CBMSO	transcript	67966	69573	+	LdHU3.09.T0250	SL=106	Alt_SL=67915(53)|67988(1)|68051(3)	PolyA=ND	Alt_PolyA=ND	LdHU3.09.0250(CDS,product=ATG8/AUT7/APG8/PAZ2_putative)	-
LdHU3.09	CBMSO	transcript	69574	71020	+	LdHU3.09.T0260	SL=88	Alt_SL=69583(3)|69646(3)	PolyA=ND	Alt_PolyA=ND	LdHU3.09.0260(CDS,product=ATG8/AUT7/APG8/PAZ2_putative)	-
LdHU3.09	CBMSO	transcript	71021	72172	+	LdHU3.09.T0270	SL=97	Alt_SL=70972(10)|71106(3)	PolyA=2	Alt_PolyA=ND	LdHU3.09.0270(CDS,product=ATG8/AUT7/APG8/PAZ2_putative)	-
LdHU3.09	CBMSO	transcript	72628	73971	+	LdHU3.09.T0280	SL=117	Alt_SL=72605(1)|72637(2)|72700(5)	PolyA=ND	Alt_PolyA=ND	LdHU3.09.0280(CDS,product=ATG8/AUT7/APG8/PAZ2_putative)	-
LdHU3.09	CBMSO	transcript	73972	75306	+	LdHU3.09.T0290	SL=48	Alt_SL=73954(1)|73977(1)|73993(2)|74016(1)	PolyA=2	Alt_PolyA=75285(1)|75298(1)	LdHU3.09.0290(CDS,product=hypothetical_protein_conserved)	-
LdHU3.09	CBMSO	transcript	75525	77325	+	LdHU3.09.T0300	SL=74	Alt_SL=75557(2)|75714(1)	PolyA=ND	Alt_PolyA=ND	LdHU3.09.0300(CDS,product=NRDE_protein_putative)	-
LdHU3.09	CBMSO	transcript	77557	80327	+	LdHU3.09.T0310	SL=332	Alt_SL=77617(29)|79064(2)|79215(7)|79303(6)|79729(18)|79733(4)	PolyA=ND	Alt_PolyA=ND	LdHU3.09.0310(CDS,product=Domain_of_unknown_function_(DUF4586)_putative)	-
LdHU3.09	CBMSO	transcript	80593	83565	+	LdHU3.09.T0320	SL=99	Alt_SL=80438(7)|80548(11)|80609(7)|80628(11)|80675(1)	PolyA=1	Alt_PolyA=ND	LdHU3.09.0320(CDS,product=catalytic_subunit_of_the_vacuolar_transporter_chaperone_4_putative)	-
LdHU3.09	CBMSO	transcript	83913	86404	+	LdHU3.09.T0330	SL=90	Alt_SL=83988(31)|84085(2)|84366(23)	PolyA=1	Alt_PolyA=86271(1)	LdHU3.09.0330(CDS,product=ATP-dependent_protease_ATPase_subunit_HslU2)	-
LdHU3.09	CBMSO	transcript	86682	90864	+	LdHU3.09.T0340	SL=50	Alt_SL=86602(2)|86636(2)|86699(1)|86756(3)	PolyA=1	Alt_PolyA=90858(1)	LdHU3.09.0340(CDS,product=cysteine_peptidase_Clan_CA_family_C19_putative)	-
LdHU3.09	CBMSO	transcript	91201	94426	+	LdHU3.09.T0350	SL=14	Alt_SL=91203(1)	PolyA=1	Alt_PolyA=ND	LdHU3.09.0350(CDS,product=DNA_replication_licensing_factor_MCM4_putative)	-
LdHU3.09	CBMSO	transcript	94602	95964	+	LdHU3.09.T0360	SL=133	Alt_SL=94610(7)	PolyA=ND	Alt_PolyA=ND	LdHU3.09.0360(CDS,product=G10_protein_putative)	-
LdHU3.09	CBMSO	transcript	95965	97513	+	LdHU3.09.T0370	SL=31	Alt_SL=95921(10)|95963(1)|95970(4)|95981(6)|96034(1)	PolyA=2	Alt_PolyA=97511(1)	unknown	-
LdHU3.09	CBMSO	transcript	97760	100334	+	LdHU3.09.T0380	SL=37	Alt_SL=97783(8)|97846(1)|97851(1)	PolyA=ND	Alt_PolyA=ND	LdHU3.09.0380(CDS,product=integral_membrane_transport_protein_putative)	-
LdHU3.09	CBMSO	transcript	100335	101048	+	LdHU3.09.T0390	SL=4	Alt_SL=ND	PolyA=ND	Alt_PolyA=ND	unknown	-
LdHU3.09	CBMSO	transcript	101049	102156	+	LdHU3.09.T0400	SL=7	Alt_SL=ND	PolyA=ND	Alt_PolyA=ND	unknown	-
LdHU3.09	CBMSO	transcript	102157	104917	+	LdHU3.09.T0410	SL=33	Alt_SL=102150(1)|102163(5)|102166(1)|102218(1)|102219(1)	PolyA=1	Alt_PolyA=ND	LdHU3.09.0410(CDS,product=hypothetical_protein_conserved)	-
LdHU3.09	CBMSO	transcript	105233	109670	+	LdHU3.09.T0420	SL=10	Alt_SL=ND	PolyA=1	Alt_PolyA=ND	LdHU3.09.0420(CDS,product=kinesin_putative)	-
LdHU3.09	CBMSO	transcript	110061	111549	+	LdHU3.09.T0430	SL=121	Alt_SL=109885(23)|109893(9)|110068(5)	PolyA=ND	Alt_PolyA=ND	LdHU3.09.0430(CDS,product=hypothetical_protein_conserved)	-
LdHU3.09	CBMSO	transcript	111550	115058	+	LdHU3.09.T0440	SL=58	Alt_SL=111445(2)	PolyA=1	Alt_PolyA=115034(1)	LdHU3.09.0440(CDS,product=cdc2-related_kinase_12)	-
LdHU3.09	CBMSO	transcript	115385	119887	+	LdHU3.09.T0450	SL=74	Alt_SL=115405(1)	PolyA=2	Alt_PolyA=119878(2)|119880(1)	LdHU3.09.0450(CDS,product=hypothetical_protein_conserved)	-
LdHU3.09	CBMSO	transcript	120083	125158	+	LdHU3.09.T0460	SL=67	Alt_SL=124848(3)	PolyA=1	Alt_PolyA=124630(1)|125147(1)	LdHU3.09.0460(CDS,product=hypothetical_protein_conserved)	-
LdHU3.09	CBMSO	transcript	125518	129865	+	LdHU3.09.T0470	SL=140	Alt_SL=125515(2)|125522(2)|125526(17)|125573(1)|125584(1)	PolyA=1	Alt_PolyA=ND	LdHU3.09.0470(CDS,product=hypothetical_protein_conserved)	-
LdHU3.09	CBMSO	transcript	130286	131208	+	LdHU3.09.T0480	SL=16	Alt_SL=130314(3)|130324(4)|130345(1)	PolyA=1	Alt_PolyA=ND	LdHU3.09.0480(CDS,product=hypothetical_protein_conserved)	-
LdHU3.09	CBMSO	transcript	131512	135133	+	LdHU3.09.T0490	SL=36	Alt_SL=131449(1)|131478(1)|131483(2)	PolyA=ND	Alt_PolyA=ND	LdHU3.09.0490(CDS,product=Ring_finger_domain/RING-H2_zinc_finger_containing_protein_putative)	-
LdHU3.09	CBMSO	transcript	135134	138892	+	LdHU3.09.T0500	SL=33	Alt_SL=ND	PolyA=2	Alt_PolyA=ND	LdHU3.09.0500(CDS,product=DNA_photolyase_putative)	-
LdHU3.09	CBMSO	transcript	139134	140351	+	LdHU3.09.T0510	SL=77	Alt_SL=139181(14)|139189(1)|139298(1)	PolyA=2	Alt_PolyA=ND	LdHU3.09.0510(CDS,product=Ankyrin_repeats_(3_copies)/Ankyrin_repeat/Ankyrin_repeats_(many_copies)_putative)	-
LdHU3.09	CBMSO	transcript	140502	142214	+	LdHU3.09.T0520	SL=51	Alt_SL=140449(9)|140598(35)|140625(1)|140754(1)	PolyA=ND	Alt_PolyA=ND	LdHU3.09.0520(CDS,product=hypothetical_protein_conserved)	-
LdHU3.09	CBMSO	transcript	142215	143582	+	LdHU3.09.T0530	SL=32	Alt_SL=142156(1)|142168(12)|142218(3)	PolyA=1	Alt_PolyA=ND	LdHU3.09.0530(CDS,product=hypothetical_protein_conserved)	-
LdHU3.09	CBMSO	transcript	143955	145777	+	LdHU3.09.T0540	SL=35	Alt_SL=143963(10)	PolyA=1	Alt_PolyA=ND	LdHU3.09.0540(CDS,product=hypothetical_protein_conserved)	-
LdHU3.09	CBMSO	transcript	146132	147052	+	LdHU3.09.T0550	SL=201	Alt_SL=146116(1)|146128(10)|146129(1)|146193(8)	PolyA=ND	Alt_PolyA=ND	unknown	-
LdHU3.09	CBMSO	transcript	147053	153883	+	LdHU3.09.T0560	SL=7	Alt_SL=147047(6)|147060(1)	PolyA=1	Alt_PolyA=153416(1)|153538(1)	LdHU3.09.0560(CDS,product=hypothetical_protein_conserved)	-
LdHU3.09	CBMSO	transcript	153912	157554	+	LdHU3.09.T0570	SL=106	Alt_SL=153830(1)|153831(1)|153895(1)|153919(2)|154222(2)	PolyA=ND	Alt_PolyA=ND	LdHU3.09.0570(CDS,product=kinetoplastid_kinetochore_protein_10_putative)	-
LdHU3.09	CBMSO	transcript	157555	158368	+	LdHU3.09.T0580	SL=45	Alt_SL=157362(2)|157640(20)|157728(35)|157744(3)	PolyA=ND	Alt_PolyA=ND	unknown	-
LdHU3.09	CBMSO	transcript	158369	160871	+	LdHU3.09.T0590	SL=72	Alt_SL=158372(13)|158414(1)|158453(2)	PolyA=1	Alt_PolyA=160859(1)	LdHU3.09.0590(CDS,product=kinetoplastid_kinetochore_protein_10_putative)	-
LdHU3.09	CBMSO	transcript	161214	165983	+	LdHU3.09.T0600	SL=21	Alt_SL=161186(2)|161257(1)|161406(12)|161414(3)	PolyA=1	Alt_PolyA=165624(1)|165973(1)	LdHU3.09.0600(CDS,product=tyrosine_phosphatase_putative)	-
LdHU3.09	CBMSO	transcript	166347	169108	+	LdHU3.09.T0610	SL=76	Alt_SL=166442(1)|166451(1)	PolyA=2	Alt_PolyA=ND	LdHU3.09.0610(CDS,product=Plus-3_domain/Zinc_finger_C3HC4_type_(RING_finger)_containing_protein_putative)	-
LdHU3.09	CBMSO	transcript	169599	171848	+	LdHU3.09.T0620	SL=34	Alt_SL=169492(2)|169604(2)|169635(1)	PolyA=1	Alt_PolyA=ND	LdHU3.09.0620(CDS,product=Tetratricopeptide_repeat_putative)	-
LdHU3.09	CBMSO	transcript	172131	175873	+	LdHU3.09.T0630	SL=26	Alt_SL=172135(1)	PolyA=1	Alt_PolyA=ND	LdHU3.09.0630(CDS,product=hypothetical_protein_conserved)	-
LdHU3.09	CBMSO	transcript	176148	186195	+	LdHU3.09.T0640	SL=20	Alt_SL=176166(2)	PolyA=1	Alt_PolyA=186143(1)	LdHU3.09.0640(CDS,product=hypothetical_protein_conserved)	-
LdHU3.09	CBMSO	transcript	186410	190502	+	LdHU3.09.T0650	SL=115	Alt_SL=186463(1)|186484(26)|189597(11)|189997(2)|190166(2)	PolyA=1	Alt_PolyA=ND	LdHU3.09.0650(CDS,product=serine/threonine_protein_phosphatase_putative)	-
LdHU3.09	CBMSO	transcript	190711	194460	+	LdHU3.09.T0660	SL=93	Alt_SL=190716(5)|190741(2)	PolyA=ND	Alt_PolyA=ND	LdHU3.09.0660(CDS,product=hypothetical_protein_conserved)	-
LdHU3.09	CBMSO	transcript	194461	196031	+	LdHU3.09.T0670	SL=108	Alt_SL=194469(17)|194801(2)	PolyA=1	Alt_PolyA=196011(1)	LdHU3.09.0670(CDS,product=hypothetical_protein_conserved)	-
LdHU3.09	CBMSO	transcript	196349	202027	+	LdHU3.09.T0680	SL=46	Alt_SL=ND	PolyA=1	Alt_PolyA=202007(1)	LdHU3.09.0680(CDS,product=hypothetical_protein_conserved)	-
LdHU3.09	CBMSO	transcript	202283	204186	+	LdHU3.09.T0690	SL=46	Alt_SL=202290(1)|202294(3)|202343(2)|202391(1)|202772(4)	PolyA=1	Alt_PolyA=ND	LdHU3.09.0690(CDS,product=hypothetical_protein_conserved)	-
LdHU3.09	CBMSO	transcript	204511	210299	+	LdHU3.09.T0700	SL=85	Alt_SL=204514(11)|204552(4)	PolyA=ND	Alt_PolyA=ND	LdHU3.09.0700(CDS,product=hypothetical_protein_conserved)	-
LdHU3.09	CBMSO	transcript	210300	214472	+	LdHU3.09.T0710	SL=125	Alt_SL=210122(56)|210167(3)|210430(16)|213981(2)|214076(2)	PolyA=ND	Alt_PolyA=ND	LdHU3.09.0710(CDS,product=leucine-rich_repeat_protein_putative)	-
LdHU3.09	CBMSO	transcript	214834	215449	+	LdHU3.09.T0720	SL=33	Alt_SL=214837(1)	PolyA=ND	Alt_PolyA=ND	unknown	-
LdHU3.09	CBMSO	transcript	215450	220067	+	LdHU3.09.T0730	SL=21	Alt_SL=215547(3)|215557(5)|215560(3)|215580(1)	PolyA=1	Alt_PolyA=ND	LdHU3.09.0730(CDS,product=hypothetical_protein_conserved)	-
LdHU3.09	CBMSO	transcript	220735	223546	+	LdHU3.09.T0740	SL=102	Alt_SL=220732(1)|220754(10)|220760(6)	PolyA=ND	Alt_PolyA=ND	LdHU3.09.0740(CDS,product=Dual_specificity_phosphatase_catalytic_domain_containing_protein_putative)	-
LdHU3.09	CBMSO	transcript	223547	225370	+	LdHU3.09.T0750	SL=122	Alt_SL=223579(9)|223613(1)|223721(1)	PolyA=ND	Alt_PolyA=ND	LdHU3.09.0750(CDS,product=Histidine_phosphatase_superfamily_(branch_1)_putative)	-
LdHU3.09	CBMSO	transcript	225371	228551	+	LdHU3.09.T0760	SL=22	Alt_SL=225362(12)|225385(5)|225564(1)|227329(10)|227351(2)|227418(1)	PolyA=1	Alt_PolyA=ND	LdHU3.09.0760(CDS,product=hypothetical_protein_conserved)	-
LdHU3.09	CBMSO	transcript	229024	232535	+	LdHU3.09.T0770	SL=225	Alt_SL=228800(5)|228981(2)|229094(1)|229140(4)	PolyA=2	Alt_PolyA=232453(1)	LdHU3.09.0770(CDS,product=surface_antigen-like_protein)	-
LdHU3.09	CBMSO	transcript	232818	237441	+	LdHU3.09.T0780	SL=54	Alt_SL=ND	PolyA=ND	Alt_PolyA=ND	LdHU3.09.0780(CDS,product=ATP-dependent_DNA_helicase_putative)	-
LdHU3.09	CBMSO	transcript	237442	239085	+	LdHU3.09.T0790	SL=165	Alt_SL=237259(40)|237278(5)|237284(21)|237373(44)|237444(1)|237456(3)|237461(4)|237663(12)|237674(6)|237681(1)	PolyA=2	Alt_PolyA=239062(2)|239069(2)|239147(1)	LdHU3.09.0790(CDS,product=cyclin_1)	-
LdHU3.09	CBMSO	transcript	239365	242870	+	LdHU3.09.T0800	SL=82	Alt_SL=239253(8)|239370(56)|239377(9)	PolyA=7	Alt_PolyA=242895(1)	LdHU3.09.0800(CDS,product=Glucosidase_II_beta_subunit-like_putative)	-
LdHU3.09	CBMSO	transcript	243333	246007	+	LdHU3.09.T0810	SL=43	Alt_SL=243360(2)	PolyA=1	Alt_PolyA=ND	LdHU3.09.0810(CDS,product=hypothetical_protein_conserved)	-
LdHU3.09	CBMSO	transcript	246298	251123	+	LdHU3.09.T0820	SL=22	Alt_SL=246159(2)|246277(2)|246380(3)|246384(1)|246400(1)	PolyA=1	Alt_PolyA=250778(1)	LdHU3.09.0820(CDS,product=PH_domain_containing_protein_putative)	-
LdHU3.09	CBMSO	transcript	251439	253819	+	LdHU3.09.T0830	SL=131	Alt_SL=251081(6)|251421(1)|251448(19)|251461(1)|251602(1)|251830(11)|251842(2)	PolyA=7	Alt_PolyA=253814(3)	LdHU3.09.0830(CDS,product=palmitoyl_acyltransferase_5_putative)	-
LdHU3.09	CBMSO	transcript	254113	256935	+	LdHU3.09.T0840	SL=70	Alt_SL=254115(1)|254140(1)	PolyA=ND	Alt_PolyA=ND	LdHU3.09.0840(CDS,product=Zeta_toxin_putative)	-
LdHU3.09	CBMSO	transcript	256936	258594	+	LdHU3.09.T0850	SL=100	Alt_SL=256535(4)|256758(2)|256939(1)|256963(2)	PolyA=ND	Alt_PolyA=ND	LdHU3.09.0850(CDS,product=Methyltransferase_TYW3_putative)	-
LdHU3.09	CBMSO	transcript	258595	259667	+	LdHU3.09.T0860	SL=15	Alt_SL=258592(1)|258605(6)|258652(1)|258694(1)	PolyA=ND	Alt_PolyA=ND	LdHU3.09.0860(CDS,product=prefoldin_subunit_2_putative)	-
LdHU3.09	CBMSO	transcript	259668	261017	+	LdHU3.09.T0870	SL=37	Alt_SL=259587(3)|259611(5)|259671(8)|259674(1)	PolyA=ND	Alt_PolyA=ND	LdHU3.09.0870(CDS,product=hypothetical_protein_conserved)	-
LdHU3.09	CBMSO	transcript	261018	263025	+	LdHU3.09.T0880	SL=4	Alt_SL=ND	PolyA=ND	Alt_PolyA=ND	LdHU3.09.0880(CDS,product=hypothetical_protein_conserved)	-
LdHU3.09	CBMSO	transcript	266106	267841	-	LdHU3.09.T0890	SL=ND	Alt_SL=ND	PolyA=ND	Alt_PolyA=ND	tRNA.09.001(tRNA,product=tRNA_methionine)|tRNA.09.002(tRNA,product=tRNA_leucine)|rRNA.09.001(rRNA,product=rRNA)	Low_Coverage
LdHU3.09	CBMSO	transcript	267848	271236	-	LdHU3.09.T0900	SL=172	Alt_SL=271124(2)|271213(9)|271381(10)	PolyA=ND	Alt_PolyA=ND	LdHU3.09.0900(CDS,product=hypothetical_protein_conserved)	-
LdHU3.09	CBMSO	transcript	271487	274007	-	LdHU3.09.T0910	SL=48	Alt_SL=273985(9)|274075(2)|274108(9)|274121(6)	PolyA=1	Alt_PolyA=ND	LdHU3.09.0910(CDS,product=hypothetical_protein_conserved)	-
LdHU3.09	CBMSO	transcript	274310	275916	-	LdHU3.09.T0920	SL=7	Alt_SL=ND	PolyA=1	Alt_PolyA=274318(1)|274325(1)	LdHU3.09.0920(CDS,product=cleavage_and_polyadenylation_specificity_factor_30_kDa_subunit_putative)	-
LdHU3.09	CBMSO	transcript	276254	278341	-	LdHU3.09.T0930	SL=28	Alt_SL=278276(1)	PolyA=1	Alt_PolyA=ND	LdHU3.09.0930(CDS,product=hypothetical_protein_conserved)	-
LdHU3.09	CBMSO	transcript	278603	286441	-	LdHU3.09.T0940	SL=41	Alt_SL=286401(8)	PolyA=1	Alt_PolyA=ND	LdHU3.09.0940(CDS,product=ubiquitin_ligase_putative)	-
LdHU3.09	CBMSO	transcript	286858	290378	-	LdHU3.09.T0950	SL=9	Alt_SL=290363(2)|290461(5)	PolyA=ND	Alt_PolyA=ND	LdHU3.09.0950(CDS,product=acyl-CoA_binding_protein_putative)	-
LdHU3.09	CBMSO	transcript	290824	308492	-	LdHU3.09.T0960	SL=13	Alt_SL=308242(6)|308455(2)|308459(4)	PolyA=1	Alt_PolyA=290830(1)	LdHU3.09.0960(CDS,product=hypothetical_protein_conserved)	-
LdHU3.09	CBMSO	transcript	308526	312174	-	LdHU3.09.T0970	SL=247	Alt_SL=309416(5)|312135(11)|312210(1)|312283(2)|312292(64)|312346(5)	PolyA=ND	Alt_PolyA=ND	LdHU3.09.0970(CDS,product=oligopeptidase_b)	-
LdHU3.09	CBMSO	transcript	312413	313914	-	LdHU3.09.T0980	SL=147	Alt_SL=313890(6)|313912(1)|313941(11)	PolyA=1	Alt_PolyA=312427(1)|312580(1)|312587(1)	LdHU3.09.0980(CDS,product=Domain_of_unknown_function_(DUF4464)_putative)	-
LdHU3.09	CBMSO	transcript	314290	318741	-	LdHU3.09.T0990	SL=93	Alt_SL=315680(3)|315764(13)|318399(3)|318407(2)|318488(1)|318648(4)|318748(4)	PolyA=3	Alt_PolyA=ND	LdHU3.09.0990(CDS,product=hypothetical_protein_conserved)	-
LdHU3.09	CBMSO	transcript	319023	323785	-	LdHU3.09.T1000	SL=69	Alt_SL=323749(1)	PolyA=1	Alt_PolyA=ND	LdHU3.09.1000(CDS,product=kinetoplast-associated_protein-like_protein)	-
LdHU3.09	CBMSO	transcript	323786	324876	-	LdHU3.09.T1010	SL=104	Alt_SL=324856(1)	PolyA=ND	Alt_PolyA=ND	LdHU3.09.1010(CDS,product=Prefoldin_subunit_putative)	-
LdHU3.09	CBMSO	transcript	325279	327100	-	LdHU3.09.T1020	SL=95	Alt_SL=327098(1)|327286(9)	PolyA=ND	Alt_PolyA=ND	LdHU3.09.1020(CDS,product=ATPase_family_associated_with_various_cellular_activities_(AAA)_putative)	-
LdHU3.09	CBMSO	transcript	327345	330488	-	LdHU3.09.T1030	SL=69	Alt_SL=ND	PolyA=1	Alt_PolyA=327399(1)	LdHU3.09.1030(CDS,product=DEAD/DEAH_box_helicase-like_protein)	-
LdHU3.09	CBMSO	transcript	330780	332290	-	LdHU3.09.T1040	SL=141	Alt_SL=332256(2)|332270(1)|332396(6)	PolyA=1	Alt_PolyA=330792(1)	LdHU3.09.1040(CDS,product=Uncharacterised_protein_family_(UPF0160)_putative)	-
LdHU3.09	CBMSO	transcript	332291	333995	-	LdHU3.09.T1050	SL=41	Alt_SL=333855(9)|333920(28)	PolyA=ND	Alt_PolyA=ND	LdHU3.09.1050(CDS,product=ras_family_protein-like_protein)	-
LdHU3.09	CBMSO	transcript	333996	335382	-	LdHU3.09.T1060	SL=158	Alt_SL=335378(5)|335413(5)	PolyA=ND	Alt_PolyA=ND	LdHU3.09.1060(CDS,product=hypothetical_protein_conserved)	-
LdHU3.09	CBMSO	transcript	335603	337965	-	LdHU3.09.T1070	SL=45	Alt_SL=337933(7)	PolyA=1	Alt_PolyA=335611(1)|335612(1)	LdHU3.09.1070(CDS,product=hypothetical_protein_conserved)	-
LdHU3.09	CBMSO	transcript	338229	341189	-	LdHU3.09.T1080	SL=517	Alt_SL=340950(2)|340960(1)|341059(7)|341160(60)|341211(8)	PolyA=13	Alt_PolyA=338222(1)|338231(1)|338261(2)|338339(1)|338364(1)	LdHU3.09.1080(CDS,product=histone_h1-like_protein)	-
LdHU3.09	CBMSO	transcript	341550	351800	-	LdHU3.09.T1090	SL=70	Alt_SL=ND	PolyA=ND	Alt_PolyA=ND	LdHU3.09.1090(CDS,product=phospholipid_transporting_ATPase-like_protein_putative)	-
LdHU3.09	CBMSO	transcript	352172	353188	-	LdHU3.09.T1100	SL=305	Alt_SL=353089(2)|353111(1)|353180(21)|353185(64)	PolyA=2	Alt_PolyA=352164(1)	LdHU3.09.1100(CDS,product=Ubiquitin-2_like_Rad60_SUMO-like/Ubiquitin_family/Ubiquitin-like_domain/Ribosomal_L40e_family_putative)	-
LdHU3.09	CBMSO	transcript	353461	354714	-	LdHU3.09.T1110	SL=113	Alt_SL=354596(1)|354598(2)|354652(26)|354708(80)|354825(25)	PolyA=4	Alt_PolyA=353469(1)	LdHU3.09.1110(CDS,product=ef-hand_protein_5_putative)	-
LdHU3.09	CBMSO	transcript	354715	356736	-	LdHU3.09.T1120	SL=718	Alt_SL=356668(1)|356677(2)|356680(10)|356800(504)	PolyA=ND	Alt_PolyA=ND	LdHU3.09.1120(CDS,product=calmodulin_putative)	-
LdHU3.09	CBMSO	transcript	357112	358586	-	LdHU3.09.T1130	SL=2222	Alt_SL=357466(1)|357482(5)|358413(2)|358469(491)|358582(2)|358653(29)	PolyA=30	Alt_PolyA=356955(2)|357105(5)|357106(1)|357108(1)|357119(1)|357124(2)|357131(1)	LdHU3.09.1130(CDS,product=calmodulin_putative)	-
LdHU3.09	CBMSO	transcript	358657	359141	-	LdHU3.09.T1140	SL=5	Alt_SL=ND	PolyA=1	Alt_PolyA=ND	unknown	-
LdHU3.09	CBMSO	transcript	359434	360347	-	LdHU3.09.T1150	SL=1055	Alt_SL=360227(1)|360283(457)|360374(2)|360388(1)|360401(3)|360498(7)	PolyA=11	Alt_PolyA=359154(2)|359417(2)|359423(1)|359430(1)|359440(6)|359448(2)	LdHU3.09.1150(CDS,product=calmodulin_putative)	-
LdHU3.09	CBMSO	transcript	360783	364900	-	LdHU3.09.T1160	SL=45	Alt_SL=364873(1)|364888(5)|364896(1)	PolyA=1	Alt_PolyA=360793(1)|360801(1)|360823(1)	LdHU3.09.1160(CDS,product=translation-associated_element_2_putative)	-
LdHU3.09	CBMSO	transcript	365258	367161	-	LdHU3.09.T1170	SL=37	Alt_SL=367155(7)|367243(1)	PolyA=1	Alt_PolyA=ND	LdHU3.09.1170(CDS,product=SLA/LP_autoantigen-like_protein)	-
LdHU3.09	CBMSO	transcript	367162	370156	-	LdHU3.09.T1180	SL=38	Alt_SL=370129(1)|370146(1)	PolyA=ND	Alt_PolyA=ND	LdHU3.09.1180(CDS,product=hypothetical_protein_conserved)	-
LdHU3.09	CBMSO	transcript	370594	372934	-	LdHU3.09.T1190	SL=723	Alt_SL=372882(13)|372936(1)|372968(1)|373000(1)|373001(1)|373146(4)	PolyA=3	Alt_PolyA=370544(1)|370584(2)|370587(1)|370588(2)|370591(1)|370606(1)	LdHU3.09.1190(CDS,product=elongation_factor-1_gamma)	-
LdHU3.09	CBMSO	transcript	373246	375374	-	LdHU3.09.T1200	SL=223	Alt_SL=375199(1)|375225(19)|375276(33)|375284(2)|375316(10)|375320(47)|375326(40)	PolyA=3	Alt_PolyA=373239(2)|373263(1)|373266(2)	unknown	-
LdHU3.09	CBMSO	transcript	375763	380784	-	LdHU3.09.T1210	SL=122	Alt_SL=380703(1)|380770(1)	PolyA=2	Alt_PolyA=375741(1)|375752(1)|375973(1)	LdHU3.09.1210(CDS,product=hypothetical_protein_conserved)	-
LdHU3.09	CBMSO	transcript	380785	381394	-	LdHU3.09.T1220	SL=328	Alt_SL=381311(2)|381368(3)|381522(2)	PolyA=ND	Alt_PolyA=ND	unknown	-
LdHU3.09	CBMSO	transcript	381588	398370	-	LdHU3.09.T1230	SL=29	Alt_SL=384021(2)|384047(8)|398333(1)|398351(1)|398362(1)|398388(2)	PolyA=1	Alt_PolyA=ND	LdHU3.09.1230(CDS,product=N-inal_region_of_Chorein_a_TM_vesicle-mediated_sorter_putative)	-
LdHU3.09	CBMSO	transcript	398371	399685	-	LdHU3.09.T1240	SL=132	Alt_SL=399468(1)|399519(2)|399529(30)|399620(4)|399631(1)|399649(2)|399664(10)|399667(6)	PolyA=ND	Alt_PolyA=ND	LdHU3.09.1240(CDS,product=PUB_domain_containing_protein_putative)	-
LdHU3.09	CBMSO	transcript	400709	401775	-	LdHU3.09.T1250	SL=ND	Alt_SL=ND	PolyA=ND	Alt_PolyA=ND	tRNA.09.004(tRNA	product=tRNA_histidine)	Low_Coverage
LdHU3.09	CBMSO	transcript	401776	402974	+	LdHU3.09.T1260	SL=97	Alt_SL=401801(1)|401840(1)|402093(25)|402103(8)	PolyA=1	Alt_PolyA=402931(1)	LdHU3.09.1260(CDS,product=UEV_domain/Zinc_finger_C3HC4_type_(RING_finger)_containing_protein_putative)	-
LdHU3.09	CBMSO	transcript	403229	407437	+	LdHU3.09.T1270	SL=136	Alt_SL=403231(3)|403251(4)|403253(1)|403281(2)	PolyA=2	Alt_PolyA=407426(2)	LdHU3.09.1270(CDS,product=hypothetical_protein_conserved)	-
LdHU3.09	CBMSO	transcript	407937	410084	+	LdHU3.09.T1280	SL=371	Alt_SL=407920(1)|407992(6)|408013(1)|408045(2)|408100(1)	PolyA=1	Alt_PolyA=409839(1)|410066(1)	unknown	-
LdHU3.09	CBMSO	transcript	410398	412155	+	LdHU3.09.T1290	SL=480	Alt_SL=410352(1)|410420(6)|410435(1)	PolyA=ND	Alt_PolyA=ND	LdHU3.09.1290(CDS,product=hypothetical_protein)	-
LdHU3.09	CBMSO	transcript	413879	416808	-	LdHU3.09.T1300	SL=36	Alt_SL=416767(1)|416781(1)|416784(3)|416790(3)|416895(8)|416909(4)|417090(11)|417098(7)|417143(4)|417152(15)	PolyA=2	Alt_PolyA=ND	LdHU3.09.1300(CDS,product=LEM3_(ligand-effect_modulator_3)_family_/_CDC50_family_putative)	-
LdHU3.09	CBMSO	transcript	417173	418834	-	LdHU3.09.T1310	SL=132	Alt_SL=418695(1)|418765(2)|418809(10)|418828(1)	PolyA=1	Alt_PolyA=417175(1)|417448(1)	LdHU3.09.1310(CDS,product=hypothetical_protein_conserved)	-
LdHU3.09	CBMSO	transcript	419258	423087	-	LdHU3.09.T1320	SL=40	Alt_SL=423134(1)|423184(5)	PolyA=1	Alt_PolyA=419287(1)|419471(1)	LdHU3.09.1320(CDS,product=phospholipid:diacylglycerol_acyltransferase_putative)	-
LdHU3.09	CBMSO	transcript	423088	423713	-	LdHU3.09.T1330	SL=109	Alt_SL=423244(3)|423260(2)|423389(5)|423404(12)|423689(2)|423698(5)|423710(24)	PolyA=ND	Alt_PolyA=ND	unknown	-
LdHU3.09	CBMSO	transcript	424076	428649	-	LdHU3.09.T1340	SL=110	Alt_SL=428023(37)|428120(3)|428180(2)|428325(4)|428340(10)|428572(1)|428625(1)|428634(6)|428646(30)|428820(3)	PolyA=1	Alt_PolyA=ND	LdHU3.09.1340(CDS,product=phospholipid:diacylglycerol_acyltransferase_putative)	-
LdHU3.09	CBMSO	transcript	428868	431676	-	LdHU3.09.T1350	SL=151	Alt_SL=430230(1)|430233(3)|431499(1)|431637(14)|431644(13)	PolyA=ND	Alt_PolyA=ND	LdHU3.09.1350(CDS,product=MSP_(Major_sperm_protein)_domain_containing_protein_putative)	-
LdHU3.09	CBMSO	transcript	432115	433579	-	LdHU3.09.T1360	SL=74	Alt_SL=433547(6)	PolyA=2	Alt_PolyA=432113(1)	LdHU3.09.1360(CDS,product=DNA-directed_RNA_polymerase_III_subunit_putative)	-
LdHU3.09	CBMSO	transcript	433861	436441	-	LdHU3.09.T1370	SL=200	Alt_SL=436368(3)|436449(2)|436457(1)|436491(2)	PolyA=4	Alt_PolyA=433853(2)|433888(1)	LdHU3.09.1370(CDS,product=translation_initiation_factor_EIF-2B_gamma_subunit_putative)	-
LdHU3.09	CBMSO	transcript	436762	439236	-	LdHU3.09.T1380	SL=104	Alt_SL=439160(1)|439244(2)|439286(1)	PolyA=ND	Alt_PolyA=ND	LdHU3.09.1380(CDS,product=translation_initiation_factor_EIF-2B_gamma_subunit_putative)	-
LdHU3.09	CBMSO	transcript	439535	441400	-	LdHU3.09.T1390	SL=89	Alt_SL=441253(1)|441391(28)|441397(1)|441804(2)	PolyA=1	Alt_PolyA=ND	LdHU3.09.1390(CDS,product=hypothetical_protein_conserved)	-
LdHU3.09	CBMSO	transcript	441838	445720	-	LdHU3.09.T1400	SL=96	Alt_SL=445647(1)|445658(1)|445760(3)	PolyA=1	Alt_PolyA=441862(1)	LdHU3.09.1400(CDS,product=hypothetical_protein_conserved)	-
LdHU3.09	CBMSO	transcript	446160	447457	-	LdHU3.09.T1410	SL=136	Alt_SL=447452(24)	PolyA=3	Alt_PolyA=446076(1)	LdHU3.09.1410(CDS,product=mitochondrial_RNA_binding_protein_2)	-
LdHU3.09	CBMSO	transcript	447584	448783	-	LdHU3.09.T1420	SL=184	Alt_SL=447945(1)|447988(5)|448766(3)|448776(12)|448779(19)|448815(1)|448819(1)|448828(21)|448833(25)|448851(2)|449070(3)	PolyA=ND	Alt_PolyA=ND	LdHU3.09.1420(CDS,product=mitochondrial_import_inner_membrane_translocase_subunit_TIM17_putative)	-
LdHU3.09	CBMSO	transcript	448784	450411	-	LdHU3.09.T1430	SL=178	Alt_SL=450328(1)|450381(1)|450394(13)|450406(39)	PolyA=ND	Alt_PolyA=ND	LdHU3.09.1430(CDS,product=hypothetical_protein_conserved)	-
LdHU3.09	CBMSO	transcript	450641	452098	-	LdHU3.09.T1440	SL=65	Alt_SL=451906(1)	PolyA=1	Alt_PolyA=450649(1)	LdHU3.09.1440(CDS,product=hypothetical_protein_conserved)	-
LdHU3.09	CBMSO	transcript	452347	455079	-	LdHU3.09.T1450	SL=15	Alt_SL=ND	PolyA=1	Alt_PolyA=452429(1)	LdHU3.09.1450(CDS,product=hypothetical_protein_conserved)	-
LdHU3.09	CBMSO	transcript	455261	457648	-	LdHU3.09.T1460	SL=237	Alt_SL=455916(2)|457564(1)|457566(2)	PolyA=ND	Alt_PolyA=ND	LdHU3.09.1460(CDS,product=hypothetical_protein_conserved)	-
LdHU3.09	CBMSO	transcript	457649	463154	-	LdHU3.09.T1470	SL=45	Alt_SL=ND	PolyA=ND	Alt_PolyA=ND	LdHU3.09.1470(CDS,product=hypothetical_protein_conserved)	-
LdHU3.09	CBMSO	transcript	463155	464306	-	LdHU3.09.T1480	SL=17	Alt_SL=464292(1)	PolyA=ND	Alt_PolyA=ND	unknown	-
LdHU3.09	CBMSO	transcript	464307	466683	-	LdHU3.09.T1490	SL=26	Alt_SL=466657(5)	PolyA=ND	Alt_PolyA=ND	LdHU3.09.1490(CDS,product=hypothetical_protein_conserved)	-
LdHU3.09	CBMSO	transcript	466880	472064	-	LdHU3.09.T1500	SL=14	Alt_SL=ND	PolyA=1	Alt_PolyA=ND	LdHU3.09.1500(CDS,product=hypothetical_protein_conserved)	-
LdHU3.09	CBMSO	transcript	472451	474651	-	LdHU3.09.T1510	SL=108	Alt_SL=474486(1)|474489(2)|474564(1)|474593(7)|474602(74)|474605(64)|474627(1)|474659(4)|474671(1)	PolyA=3	Alt_PolyA=472218(1)	LdHU3.09.1510(CDS,product=Zinc_finger_C3HC4_type_(RING_finger)_containing_protein_putative)	-
LdHU3.09	CBMSO	transcript	475150	480074	-	LdHU3.09.T1520	SL=43	Alt_SL=479999(2)|480071(3)|480105(1)	PolyA=3	Alt_PolyA=474990(2)	LdHU3.09.1520(CDS,product=AAA_family_ATPase_putative)	-
LdHU3.09	CBMSO	transcript	480422	481979	-	LdHU3.09.T1530	SL=8	Alt_SL=481870(1)|481872(1)|481879(3)|481992(1)	PolyA=ND	Alt_PolyA=ND	LdHU3.09.1530(CDS,product=hypothetical_protein_conserved)	-
LdHU3.09	CBMSO	transcript	482348	490351	-	LdHU3.09.T1540	SL=17	Alt_SL=ND	PolyA=1	Alt_PolyA=ND	LdHU3.09.1540(CDS,product=ATP-dependent_helicase_putative)	-
LdHU3.09	CBMSO	transcript	490352	492075	-	LdHU3.09.T1550	SL=63	Alt_SL=491956(1)|492003(8)	PolyA=ND	Alt_PolyA=ND	unknown	-
LdHU3.09	CBMSO	transcript	492321	493346	-	LdHU3.09.T1560	SL=122	Alt_SL=493287(4)	PolyA=3	Alt_PolyA=492364(1)	LdHU3.09.1560(CDS,product=hypothetical_protein_conserved)	-
LdHU3.09	CBMSO	transcript	493513	496157	-	LdHU3.09.T1570	SL=35	Alt_SL=496152(15)|496207(1)	PolyA=1	Alt_PolyA=ND	LdHU3.09.1570(CDS,product=Bromodomain_putative)	-
LdHU3.09	CBMSO	transcript	496496	498462	-	LdHU3.09.T1580	SL=120	Alt_SL=498391(2)|498470(1)|498489(1)	PolyA=1	Alt_PolyA=496576(1)	LdHU3.09.1580(CDS,product=mitochondrial_carrier_protein_putative)	-
LdHU3.09	CBMSO	transcript	498609	501092	-	LdHU3.09.T1590	SL=67	Alt_SL=499325(2)|501026(1)|501032(1)|501055(1)|501068(2)|501083(14)|501182(16)|501230(2)	PolyA=ND	Alt_PolyA=ND	LdHU3.09.1590(CDS,product=hypothetical_protein_conserved)	-
LdHU3.09	CBMSO	transcript	501093	503959	-	LdHU3.09.T1600	SL=65	Alt_SL=503912(1)|503947(1)	PolyA=ND	Alt_PolyA=ND	LdHU3.09.1600(CDS,product=hypothetical_protein_conserved)	-
LdHU3.09	CBMSO	transcript	504246	505578	-	LdHU3.09.T1610	SL=75	Alt_SL=505427(1)	PolyA=1	Alt_PolyA=ND	LdHU3.09.1610(CDS,product=PPPDE_putative_peptidase_domain_containing_protein_putative)	-
LdHU3.09	CBMSO	transcript	505893	508475	-	LdHU3.09.T1620	SL=48	Alt_SL=508099(2)|508171(2)|508358(1)|508432(5)|508453(1)	PolyA=1	Alt_PolyA=505896(1)|505901(1)	LdHU3.09.1620(CDS,product=PPPDE_putative_peptidase_domain_containing_protein_putative)	-
LdHU3.09	CBMSO	transcript	508831	510383	-	LdHU3.09.T1630	SL=35	Alt_SL=510306(1)|510336(2)|510349(33)|510368(5)|510403(1)|510476(7)	PolyA=1	Alt_PolyA=508845(1)|508851(1)|509016(1)	LdHU3.09.1630(CDS,product=hypothetical_protein_conserved)	-
LdHU3.09	CBMSO	transcript	510384	514165	-	LdHU3.09.T1640	SL=133	Alt_SL=513980(1)|514012(1)|514105(1)|514108(2)|514196(1)	PolyA=ND	Alt_PolyA=ND	LdHU3.09.1640(CDS,product=paraflagellar_rod_component_putative)	-
LdHU3.09	CBMSO	transcript	514166	518119	-	LdHU3.09.T1650	SL=71	Alt_SL=518111(1)|518141(4)	PolyA=ND	Alt_PolyA=ND	LdHU3.09.1650(CDS,product=hypothetical_protein_conserved)	-
LdHU3.09	CBMSO	transcript	518629	519537	-	LdHU3.09.T1660	SL=18179	Alt_SL=519419(11)|519503(19)|519518(267)|519526(1275)	PolyA=257	Alt_PolyA=518388(1)|518556(7)|518563(2)|518565(3)|518569(24)|518585(5)|518587(2)|518598(1)|518610(3)|518616(2)|518620(1)|518623(1)|518624(2)|518625(3)|518626(1)|518628(1)	LdHU3.09.1660(CDS,product=histone_H2B)	-
LdHU3.09	CBMSO	transcript	519590	521272	-	LdHU3.09.T1670	SL=60	Alt_SL=520157(2)|521298(1)|521304(1)	PolyA=ND	Alt_PolyA=ND	LdHU3.09.1670(CDS,product=hypothetical_protein_conserved)	-
LdHU3.09	CBMSO	transcript	521663	523799	-	LdHU3.09.T1680	SL=36	Alt_SL=ND	PolyA=1	Alt_PolyA=ND	LdHU3.09.1680(CDS,product=hypothetical_protein_conserved)	-
LdHU3.09	CBMSO	transcript	523800	525807	-	LdHU3.09.T1690	SL=34	Alt_SL=525760(4)|525796(29)	PolyA=ND	Alt_PolyA=ND	LdHU3.09.1690(CDS,product=hypothetical_protein_conserved)	-
LdHU3.09	CBMSO	transcript	526282	529412	-	LdHU3.09.T1700	SL=61	Alt_SL=529372(1)|529386(1)|529477(1)|529832(2)	PolyA=1	Alt_PolyA=ND	LdHU3.09.1700(CDS,product=hypothetical_protein_conserved)	-
LdHU3.09	CBMSO	transcript	529823	533065	-	LdHU3.09.T1710	SL=32	Alt_SL=533001(1)|533038(3)|533061(29)	PolyA=1	Alt_PolyA=529825(1)|529836(1)	LdHU3.09.1710(CDS,product=hypothetical_protein_conserved)	-
LdHU3.09	CBMSO	transcript	533431	535381	-	LdHU3.09.T1720	SL=67	Alt_SL=535231(1)|535331(1)|535335(1)|535342(2)|535346(2)|535348(26)|535432(2)	PolyA=1	Alt_PolyA=ND	LdHU3.09.1720(CDS,product=Glycosyl_hydrolase_family_47_putative)	-
LdHU3.09	CBMSO	transcript	535660	536560	-	LdHU3.09.T1730	SL=39	Alt_SL=536531(4)|536537(16)|536542(2)	PolyA=2	Alt_PolyA=ND	unknown	-
LdHU3.09	CBMSO	transcript	536561	539149	-	LdHU3.09.T1740	SL=33	Alt_SL=539109(2)|539134(1)|539137(3)|539182(5)	PolyA=ND	Alt_PolyA=ND	LdHU3.09.1740(CDS,product=SET_domain_containing_protein_putative)	-
LdHU3.09	CBMSO	transcript	539357	540432	-	LdHU3.09.T1750	SL=118	Alt_SL=540400(23)|540436(70)|540482(71)	PolyA=3	Alt_PolyA=539347(1)|539548(1)	LdHU3.09.1750(CDS,product=Bacterial_trigger_factor_protein_(TF)_C-inus_putative)	-
LdHU3.09	CBMSO	transcript	540433	542064	-	LdHU3.09.T1760	SL=53	Alt_SL=542053(51)	PolyA=ND	Alt_PolyA=ND	LdHU3.09.1760(CDS,product=ubiquinone_biosynthesis_protein-like_protein_putative)	-
LdHU3.09	CBMSO	transcript	542561	544025	-	LdHU3.09.T1770	SL=85	Alt_SL=543919(2)|543939(1)|543953(8)|544024(1)	PolyA=5	Alt_PolyA=542516(1)	unknown	-
LdHU3.09	CBMSO	transcript	544349	546685	-	LdHU3.09.T1780	SL=57	Alt_SL=546565(1)|546576(1)|546615(1)|546680(9)|546683(1)	PolyA=1	Alt_PolyA=ND	unknown	-
LdHU3.09	CBMSO	transcript	546973	549010	-	LdHU3.09.T1790	SL=34	Alt_SL=548969(1)|549004(1)	PolyA=ND	Alt_PolyA=ND	LdHU3.09.1790(CDS,product=DnaJ_domain_containing_protein_putative)	-
LdHU3.09	CBMSO	transcript	549264	550223	-	LdHU3.09.T1800	SL=102	Alt_SL=550188(2)|550200(42)|550324(6)	PolyA=2	Alt_PolyA=549270(1)|549276(1)	LdHU3.09.1800(CDS,product=Rhodanese-like_domain_containing_protein_putative)	-
LdHU3.09	CBMSO	transcript	550543	551343	-	LdHU3.09.T1810	SL=191	Alt_SL=551329(12)	PolyA=5	Alt_PolyA=550562(1)|550574(1)|550593(1)	LdHU3.09.1810(CDS,product=Rhodanese-like_domain_containing_protein_putative)	-
LdHU3.09	CBMSO	transcript	551675	552533	-	LdHU3.09.T1820	SL=585	Alt_SL=552485(232)|552737(3)	PolyA=5	Alt_PolyA=551573(2)|551672(3)|551686(3)|551697(1)|551699(1)|551704(1)	LdHU3.09.1820(CDS,product=Rhodanese-like_domain_containing_protein_putative)	-
LdHU3.09	CBMSO	transcript	552786	556678	-	LdHU3.09.T1830	SL=126	Alt_SL=553559(1)|553568(2)|556666(12)	PolyA=ND	Alt_PolyA=ND	LdHU3.09.1830(CDS,product=DNA_J-binding_protein_putative)	-
LdHU3.09	CBMSO	transcript	557091	558085	-	LdHU3.09.T1840	SL=278	Alt_SL=558030(2)|558148(57)|558150(94)	PolyA=3	Alt_PolyA=556887(2)|557192(1)	LdHU3.09.1840(CDS,product=cytochrome_b5-like_protein_putative)	-
LdHU3.09	CBMSO	transcript	558086	559593	-	LdHU3.09.T1850	SL=213	Alt_SL=559578(2)|559586(28)	PolyA=ND	Alt_PolyA=ND	LdHU3.09.1850(CDS,product=Cytochrome_b5-like_Heme/Steroid_binding_domain_containing_protein_putative)	-
LdHU3.09	CBMSO	transcript	559887	560515	-	LdHU3.09.T1860	SL=184	Alt_SL=560492(1)|560510(26)|560529(1)	PolyA=2	Alt_PolyA=559873(1)|559892(1)|559896(2)	LdHU3.09.1860(CDS,product=hypothetical_protein_conserved)	-
LdHU3.09	CBMSO	transcript	560843	566402	-	LdHU3.09.T1870	SL=56	Alt_SL=ND	PolyA=2	Alt_PolyA=560836(1)|560860(1)	LdHU3.09.1870(CDS,product=hypothetical_protein_conserved)	-
LdHU3.09	CBMSO	transcript	566697	567858	-	LdHU3.09.T1880	SL=82	Alt_SL=567819(1)|567849(22)	PolyA=ND	Alt_PolyA=ND	LdHU3.09.1880(CDS,product=Leucine_Rich_repeat_putative)	-
LdHU3.09	CBMSO	transcript	567859	568929	-	LdHU3.09.T1890	SL=89	Alt_SL=568823(1)|568865(1)|568880(3)|568909(1)|568914(53)	PolyA=ND	Alt_PolyA=ND	LdHU3.09.1890(CDS,product=hypothetical_protein_conserved)	-
LdHU3.09	CBMSO	transcript	568930	571346	-	LdHU3.09.T1900	SL=33	Alt_SL=571341(2)|571390(4)	PolyA=ND	Alt_PolyA=ND	LdHU3.09.1900(CDS,product=hypothetical_protein_conserved)	-
LdHU3.09	CBMSO	transcript	571569	572361	-	LdHU3.09.T1910	SL=83	Alt_SL=572358(17)	PolyA=2	Alt_PolyA=571598(2)	LdHU3.09.1910(CDS,product=hypothetical_protein_conserved)	-
LdHU3.09	CBMSO	transcript	572362	574117	-	LdHU3.09.T1920	SL=2	Alt_SL=574109(1)	PolyA=ND	Alt_PolyA=ND	unknown	-
LdHU3.10	CBMSO	transcript	1467	4768	-	LdHU3.10.T0010	SL=68	Alt_SL=4760(3)	PolyA=1	Alt_PolyA=ND	LdHU3.10.0010(CDS,product=delta-12_fatty_acid_desaturase)	-
LdHU3.10	CBMSO	transcript	5223	9692	-	LdHU3.10.T0020	SL=51	Alt_SL=ND	PolyA=ND	Alt_PolyA=ND	LdHU3.10.0020(CDS,product=pteridine_transporter_(truncated)_putative)	-
LdHU3.10	CBMSO	transcript	10068	13170	-	LdHU3.10.T0030	SL=630	Alt_SL=12993(1)|13079(5)|13119(32)|13123(22)|13604(53)	PolyA=4	Alt_PolyA=10072(1)|10092(4)|10096(4)	LdHU3.10.0030(CDS,product=phosphate-Repressible_Phosphate_Permease-like_protein)	-
LdHU3.10	CBMSO	transcript	13392	14467	-	LdHU3.10.T0040	SL=18	Alt_SL=14514(2)|14567(3)|14579(5)|14585(2)|14784(2)|14928(3)	PolyA=2	Alt_PolyA=13390(1)	unknown	-
LdHU3.10	CBMSO	transcript	14468	15926	-	LdHU3.10.T0050	SL=6	Alt_SL=15636(1)|15921(3)|16269(2)	PolyA=ND	Alt_PolyA=ND	unknown	-
LdHU3.10	CBMSO	transcript	15927	18647	-	LdHU3.10.T0060	SL=4	Alt_SL=ND	PolyA=ND	Alt_PolyA=ND	unknown	-
LdHU3.10	CBMSO	transcript	18648	21664	+	LdHU3.10.T0070	SL=ND	Alt_SL=ND	PolyA=ND	Alt_PolyA=ND	unknown	Low_Coverage
LdHU3.10	CBMSO	transcript	21775	25555	+	LdHU3.10.T0080	SL=69	Alt_SL=21780(3)|21823(1)|21877(3)|21900(4)|24200(11)	PolyA=ND	Alt_PolyA=ND	LdHU3.10.0080(CDS,product=Gryzun_putative_trafficking_through_Golgi_putative)	-
LdHU3.10	CBMSO	transcript	25556	28924	+	LdHU3.10.T0090	SL=15	Alt_SL=25551(13)	PolyA=1	Alt_PolyA=ND	LdHU3.10.0090(CDS,product=Dos2-interacting_transcription_regulator_of_RNA-Pol-II_putative)	-
LdHU3.10	CBMSO	transcript	29245	31971	+	LdHU3.10.T0100	SL=37	Alt_SL=29172(2)|29214(1)|29279(1)|29319(1)|29405(9)|29419(3)|29458(1)|29459(1)	PolyA=1	Alt_PolyA=ND	LdHU3.10.0100(CDS,product=thymidylate_kinase-like_protein)	-
LdHU3.10	CBMSO	transcript	32361	32864	+	LdHU3.10.T0110	SL=2881	Alt_SL=32326(1)|32344(3)|32362(1)|32364(6)|32368(30)|32383(10)	PolyA=19	Alt_PolyA=32863(1)|32865(1)|32871(10)|32875(5)|32879(15)|32883(2)|32884(1)	LdHU3.10.0110(CDS,product=ribosomal_protein_l35a_putative)	-
LdHU3.10	CBMSO	transcript	33212	34804	+	LdHU3.10.T0120	SL=128	Alt_SL=33201(9)|33211(1)|33223(7)|33238(11)|33257(4)	PolyA=ND	Alt_PolyA=ND	LdHU3.10.0120(CDS,product=hypothetical_protein_conserved)	-
LdHU3.10	CBMSO	transcript	34805	35693	+	LdHU3.10.T0130	SL=109	Alt_SL=34607(2)|34819(1)|34825(1)	PolyA=ND	Alt_PolyA=ND	unknown	-
LdHU3.10	CBMSO	transcript	35694	37991	+	LdHU3.10.T0140	SL=73	Alt_SL=35715(38)|35731(4)|35751(2)|35945(1)|35951(3)|35969(1)|35977(1)	PolyA=2	Alt_PolyA=38007(1)	unknown	-
LdHU3.10	CBMSO	transcript	38311	40498	+	LdHU3.10.T0150	SL=368	Alt_SL=38329(11)|38339(1)|38501(1)|40063(8)	PolyA=1	Alt_PolyA=40471(1)|40476(1)|40487(1)	LdHU3.10.0150(CDS,product=dehydrogenase-like_protein)	-
LdHU3.10	CBMSO	transcript	40865	42692	+	LdHU3.10.T0160	SL=78	Alt_SL=40805(1)|40888(3)	PolyA=ND	Alt_PolyA=ND	LdHU3.10.0160(CDS,product=SRP40_C-inal_domain_containing_protein_putative)	-
LdHU3.10	CBMSO	transcript	42693	44024	+	LdHU3.10.T0170	SL=70	Alt_SL=42696(40)|42765(2)|42814(1)	PolyA=1	Alt_PolyA=ND	LdHU3.10.0170(CDS,product=WD-repeat_containing_protein)	-
LdHU3.10	CBMSO	transcript	44317	51257	+	LdHU3.10.T0180	SL=19	Alt_SL=50015(6)	PolyA=3	Alt_PolyA=51339(1)|51367(1)	LdHU3.10.0180(CDS,product=PSP1_C-inal_conserved_region_containing_protein_putative)	-
LdHU3.10	CBMSO	transcript	51703	55621	+	LdHU3.10.T0190	SL=15	Alt_SL=51747(9)|51778(1)	PolyA=1	Alt_PolyA=55613(1)	LdHU3.10.0190(CDS,product=hypothetical_protein_conserved)	-
LdHU3.10	CBMSO	transcript	55924	59048	+	LdHU3.10.T0200	SL=40	Alt_SL=56047(3)	PolyA=1	Alt_PolyA=59026(1)	LdHU3.10.0200(CDS,product=DEAD/DEAH_box_helicase_putative)	-
LdHU3.10	CBMSO	transcript	59406	60915	+	LdHU3.10.T0210	SL=217	Alt_SL=59390(1)|59454(10)|59463(1)|59490(1)	PolyA=2	Alt_PolyA=ND	unknown	-
LdHU3.10	CBMSO	transcript	61167	62059	+	LdHU3.10.T0220	SL=303	Alt_SL=61181(11)|61205(2)	PolyA=ND	Alt_PolyA=ND	unknown	-
LdHU3.10	CBMSO	transcript	62060	65808	+	LdHU3.10.T0230	SL=20	Alt_SL=ND	PolyA=6	Alt_PolyA=65811(1)|65814(1)	LdHU3.10.0230(CDS,product=hypothetical_protein_conserved)	-
LdHU3.10	CBMSO	transcript	66356	71625	+	LdHU3.10.T0240	SL=46	Alt_SL=66358(1)|66373(2)	PolyA=ND	Alt_PolyA=ND	LdHU3.10.0240(CDS,product=hypothetical_protein_conserved)	-
LdHU3.10	CBMSO	transcript	71626	73130	+	LdHU3.10.T0250	SL=73	Alt_SL=ND	PolyA=ND	Alt_PolyA=ND	unknown	-
LdHU3.10	CBMSO	transcript	73131	75904	+	LdHU3.10.T0260	SL=58	Alt_SL=73123(17)|73134(4)	PolyA=ND	Alt_PolyA=ND	LdHU3.10.0260(CDS,product=guanosine_diphosphatase_putative)	-
LdHU3.10	CBMSO	transcript	75905	76422	+	LdHU3.10.T0270	SL=19	Alt_SL=75880(12)|75883(4)|75986(5)	PolyA=1	Alt_PolyA=ND	unknown	-
LdHU3.10	CBMSO	transcript	76934	79555	+	LdHU3.10.T0280	SL=169	Alt_SL=76865(1)|76899(1)|76957(11)|77049(1)|77213(1)	PolyA=3	Alt_PolyA=79546(1)|79547(2)|79631(1)|79633(1)|79822(1)	LdHU3.10.0280(CDS,product=leucine-rich_repeat_protein_putative)	-
LdHU3.10	CBMSO	transcript	80005	82773	+	LdHU3.10.T0290	SL=25	Alt_SL=80009(2)|80084(1)	PolyA=ND	Alt_PolyA=ND	LdHU3.10.0290(CDS,product=hypothetical_protein_conserved)	-
LdHU3.10	CBMSO	transcript	82774	84277	+	LdHU3.10.T0300	SL=114	Alt_SL=82849(8)	PolyA=1	Alt_PolyA=ND	LdHU3.10.0300(CDS,product=MORN_repeat_putative)	-
LdHU3.10	CBMSO	transcript	84517	87494	+	LdHU3.10.T0310	SL=125	Alt_SL=84527(3)|84541(1)	PolyA=1	Alt_PolyA=ND	LdHU3.10.0310(CDS,product=Mitogen-activated_protein_kinase_10_putative)	-
LdHU3.10	CBMSO	transcript	87648	88877	+	LdHU3.10.T0320	SL=9	Alt_SL=ND	PolyA=2	Alt_PolyA=ND	unknown	-
LdHU3.10	CBMSO	transcript	89221	92147	+	LdHU3.10.T0330	SL=75	Alt_SL=89212(1)|89225(1)	PolyA=1	Alt_PolyA=91863(1)|91973(1)|92086(1)	LdHU3.10.0330(CDS,product=hypothetical_protein)	-
LdHU3.10	CBMSO	transcript	92481	94657	+	LdHU3.10.T0340	SL=155	Alt_SL=92369(9)|92486(58)|92491(7)|92612(11)	PolyA=1	Alt_PolyA=94517(1)|94523(1)	LdHU3.10.0340(CDS,product=Nucleolar_protein_56_putative)	-
LdHU3.10	CBMSO	transcript	95044	97607	+	LdHU3.10.T0350	SL=29	Alt_SL=95004(1)|95052(3)|95164(1)|95230(2)	PolyA=ND	Alt_PolyA=ND	LdHU3.10.0350(CDS,product=hypothetical_protein_conserved)	-
LdHU3.10	CBMSO	transcript	97734	100802	+	LdHU3.10.T0360	SL=165	Alt_SL=97747(2)|97832(1)|99501(4)	PolyA=ND	Alt_PolyA=ND	LdHU3.10.0360(CDS,product=hypothetical_protein_conserved)	-
LdHU3.10	CBMSO	transcript	101148	107225	+	LdHU3.10.T0370	SL=36	Alt_SL=100957(6)|101069(5)|101079(1)|103256(2)|104759(4)|106771(2)	PolyA=1	Alt_PolyA=107089(1)	LdHU3.10.0370(CDS,product=Amastin_surface_glycoprotein_putative)	-
LdHU3.10	CBMSO	transcript	107440	110443	+	LdHU3.10.T0380	SL=41	Alt_SL=107446(1)|107452(2)	PolyA=ND	Alt_PolyA=ND	LdHU3.10.0380(CDS,product=Amastin_surface_glycoprotein_putative)	-
LdHU3.10	CBMSO	transcript	110676	113955	+	LdHU3.10.T0390	SL=31	Alt_SL=110542(2)|110704(25)|113546(2)	PolyA=ND	Alt_PolyA=ND	LdHU3.10.0390(CDS,product=hypothetical_protein_conserved)	-
LdHU3.10	CBMSO	transcript	114127	115631	+	LdHU3.10.T0400	SL=47	Alt_SL=114073(3)|114183(5)|114400(1)	PolyA=ND	Alt_PolyA=ND	LdHU3.10.0400(CDS,product=Pterin_4_alpha_carbinolamine_dehydratase_putative)	-
LdHU3.10	CBMSO	transcript	115632	117419	+	LdHU3.10.T0410	SL=904	Alt_SL=115303(3)|115379(3)|115559(28)|115577(542)|115645(209)|115673(1)|115706(16)|115767(1)|116538(20)	PolyA=1	Alt_PolyA=117561(1)|117567(1)	LdHU3.10.0410(CDS,product=COPI_associated_protein_putative)	-
LdHU3.10	CBMSO	transcript	117605	121177	+	LdHU3.10.T0420	SL=40	Alt_SL=117529(1)|117587(1)|117610(1)|117644(1)|117768(6)	PolyA=1	Alt_PolyA=ND	LdHU3.10.0420(CDS,product=Exonuclease_putative)	-
LdHU3.10	CBMSO	transcript	121572	129557	+	LdHU3.10.T0430	SL=6	Alt_SL=121584(1)|121655(1)	PolyA=ND	Alt_PolyA=ND	LdHU3.10.0430(CDS,product=hypothetical_protein_conserved)	-
LdHU3.10	CBMSO	transcript	129818	132378	+	LdHU3.10.T0440	SL=467	Alt_SL=129809(1)|129886(10)|129965(5)|129995(1)|129997(1)	PolyA=3	Alt_PolyA=132110(1)|132167(1)|132178(2)|132447(1)	LdHU3.10.0440(CDS,product=isocitrate_dehydrogenase_[NADP]_mitochondrial_precursor_putative)	-
LdHU3.10	CBMSO	transcript	132585	134043	+	LdHU3.10.T0450	SL=81	Alt_SL=132508(3)|132516(1)|132597(9)|132619(1)	PolyA=ND	Alt_PolyA=ND	unknown	-
LdHU3.10	CBMSO	transcript	134044	137538	+	LdHU3.10.T0460	SL=17	Alt_SL=133997(4)|134010(2)	PolyA=1	Alt_PolyA=ND	LdHU3.10.0460(CDS,product=kinetoplastid_kinetochore_protein_4_putative)	-
LdHU3.10	CBMSO	transcript	138026	143237	+	LdHU3.10.T0470	SL=27	Alt_SL=138031(5)|138271(2)|138525(4)|138559(4)|138816(1)|141615(2)	PolyA=ND	Alt_PolyA=ND	LdHU3.10.0470(CDS,product=protein_transport_protein_SEC23_putative)	-
LdHU3.10	CBMSO	transcript	143484	150165	+	LdHU3.10.T0480	SL=21	Alt_SL=143490(16)	PolyA=ND	Alt_PolyA=ND	LdHU3.10.0480(CDS,product=hypothetical_protein_conserved)	-
LdHU3.10	CBMSO	transcript	150166	151603	+	LdHU3.10.T0490	SL=159	Alt_SL=150219(9)|150254(1)	PolyA=ND	Alt_PolyA=ND	unknown	-
LdHU3.10	CBMSO	transcript	151604	154130	+	LdHU3.10.T0500	SL=48	Alt_SL=151606(1)|151618(1)|151664(1)	PolyA=2	Alt_PolyA=ND	LdHU3.10.0500(CDS,product=hypothetical_protein_conserved)	-
LdHU3.10	CBMSO	transcript	154416	159266	+	LdHU3.10.T0510	SL=34	Alt_SL=156033(2)|156039(2)|156095(1)|156231(1)	PolyA=ND	Alt_PolyA=ND	LdHU3.10.0510(CDS,product=pteridine_transporter_(truncated)_putative)	SL_in_both_orientations
LdHU3.10	CBMSO	transcript	159447	161238	+	LdHU3.10.T0520	SL=128	Alt_SL=159459(6)|159518(2)	PolyA=ND	Alt_PolyA=ND	unknown	-
LdHU3.10	CBMSO	transcript	161239	166912	+	LdHU3.10.T0530	SL=69	Alt_SL=161279(2)|161356(2)|161535(1)	PolyA=1	Alt_PolyA=ND	LdHU3.10.0530(CDS,product=pteridine_transporter_(truncated)_putative)	-
LdHU3.10	CBMSO	transcript	167412	173118	+	LdHU3.10.T0540	SL=141	Alt_SL=167216(6)|167418(2)|167439(3)|167442(1)|167549(1)|167598(1)|169199(2)	PolyA=6	Alt_PolyA=173078(2)|173125(1)|173139(1)	LdHU3.10.0540(CDS,product=pteridine_transporter_(truncated)_putative)	-
LdHU3.10	CBMSO	transcript	173622	181011	+	LdHU3.10.T0550	SL=80	Alt_SL=173699(2)	PolyA=4	Alt_PolyA=181007(2)	LdHU3.10.0550(CDS,product=pteridine_transporter_(truncated)_putative)	-
LdHU3.10	CBMSO	transcript	181277	181840	+	LdHU3.10.T0560	SL=28	Alt_SL=ND	PolyA=ND	Alt_PolyA=ND	unknown	-
LdHU3.10	CBMSO	transcript	181841	184673	+	LdHU3.10.T0570	SL=32	Alt_SL=181474(7)|181565(15)|181575(3)|181640(11)|181643(2)|181843(2)|181862(1)|181934(2)	PolyA=1	Alt_PolyA=ND	LdHU3.10.0570(CDS,product=pteridine_transporter_(truncated)_putative)	-
LdHU3.10	CBMSO	transcript	184966	187188	+	LdHU3.10.T0580	SL=34	Alt_SL=184559(3)|184955(1)|185627(3)	PolyA=2	Alt_PolyA=187179(1)|187613(1)	unknown	-
LdHU3.10	CBMSO	transcript	187740	191457	+	LdHU3.10.T0590	SL=15	Alt_SL=187752(1)|187809(12)|187833(4)|187924(1)|190933(3)	PolyA=1	Alt_PolyA=191451(1)	LdHU3.10.0590(CDS,product=pteridine_transporter_(truncated)_putative)	-
LdHU3.10	CBMSO	transcript	191844	195761	+	LdHU3.10.T0600	SL=290	Alt_SL=191858(6)	PolyA=2	Alt_PolyA=ND	LdHU3.10.0600(CDS,product=pteridine_transporter_(truncated)_putative)	-
LdHU3.10	CBMSO	transcript	196205	199484	+	LdHU3.10.T0610	SL=34	Alt_SL=196272(1)|196279(25)|196293(2)	PolyA=1	Alt_PolyA=ND	LdHU3.10.0610(CDS,product=dihydroxyacetone_kinase_1-like_protein)	-
LdHU3.10	CBMSO	transcript	199830	202586	+	LdHU3.10.T0620	SL=50	Alt_SL=200091(1)	PolyA=1	Alt_PolyA=ND	LdHU3.10.0620(CDS,product=hypothetical_protein)	-
LdHU3.10	CBMSO	transcript	202846	206500	+	LdHU3.10.T0630	SL=87	Alt_SL=202831(2)|202853(2)|202873(1)|204903(3)|205816(2)	PolyA=ND	Alt_PolyA=ND	LdHU3.10.0630(CDS,product=Zinc_finger_C3HC4_type_(RING_finger)_containing_protein_putative)	-
LdHU3.10	CBMSO	transcript	206692	208470	+	LdHU3.10.T0640	SL=89	Alt_SL=206264(5)|206720(58)|206742(1)	PolyA=1	Alt_PolyA=208437(1)	LdHU3.10.0640(CDS,product=Zinc_finger_C3HC4_type_(RING_finger)_containing_protein_putative)	-
LdHU3.10	CBMSO	transcript	208821	209614	+	LdHU3.10.T0650	SL=54	Alt_SL=208872(5)|208880(1)|209090(4)|209137(3)	PolyA=2	Alt_PolyA=ND	unknown	-
LdHU3.10	CBMSO	transcript	209876	213931	+	LdHU3.10.T0660	SL=4	Alt_SL=209880(3)|209909(3)|210035(1)|212382(13)|212388(2)|212425(1)	PolyA=ND	Alt_PolyA=ND	LdHU3.10.0660(CDS,product=hypothetical_protein)	Alternative_SL_with_more_reads
LdHU3.10	CBMSO	transcript	214323	215317	+	LdHU3.10.T0670	SL=99	Alt_SL=214238(3)|214253(65)|214263(3)|214342(14)|214401(98)|214423(21)|214452(3)|214472(1)|214487(1)	PolyA=2	Alt_PolyA=215258(1)|215275(1)	LdHU3.10.0670(CDS,product=4F5_protein_family/Zinc-binding_putative)	-
LdHU3.10	CBMSO	transcript	215523	217449	+	LdHU3.10.T0680	SL=69	Alt_SL=215536(6)	PolyA=1	Alt_PolyA=ND	unknown	-
LdHU3.10	CBMSO	transcript	217756	221285	+	LdHU3.10.T0690	SL=25	Alt_SL=217828(1)	PolyA=ND	Alt_PolyA=ND	LdHU3.10.0690(CDS,product=Leishmanolysin_putative)	pseudogene
LdHU3.10	CBMSO	transcript	221286	223557	+	LdHU3.10.T0700	SL=113	Alt_SL=221339(5)	PolyA=ND	Alt_PolyA=ND	unknown	-
LdHU3.10	CBMSO	transcript	223558	226288	+	LdHU3.10.T0710	SL=184	Alt_SL=ND	PolyA=1	Alt_PolyA=226157(1)|226215(1)|226278(1)	LdHU3.10.0710(CDS,product=GP63_leishmanolysin)	-
LdHU3.10	CBMSO	transcript	226569	229363	+	LdHU3.10.T0720	SL=172	Alt_SL=227707(2)	PolyA=ND	Alt_PolyA=ND	LdHU3.10.0720(CDS,product=GP63_leishmanolysin)	-
LdHU3.10	CBMSO	transcript	229594	232288	+	LdHU3.10.T0730	SL=189	Alt_SL=229666(1)	PolyA=2	Alt_PolyA=232353(1)|232358(1)	LdHU3.10.0730(CDS,product=GP63_leishmanolysin)	-
LdHU3.10	CBMSO	transcript	232619	235314	+	LdHU3.10.T0740	SL=190	Alt_SL=232691(1)	PolyA=2	Alt_PolyA=235124(1)|235379(1)	LdHU3.10.0740(CDS,product=GP63_leishmanolysin)	-
LdHU3.10	CBMSO	transcript	235645	238310	+	LdHU3.10.T0750	SL=195	Alt_SL=ND	PolyA=1	Alt_PolyA=ND	LdHU3.10.0750(CDS,product=GP63_leishmanolysin)	-
LdHU3.10	CBMSO	transcript	238641	241303	+	LdHU3.10.T0760	SL=228	Alt_SL=ND	PolyA=2	Alt_PolyA=ND	LdHU3.10.0760(CDS,product=GP63_leishmanolysin)	-
LdHU3.10	CBMSO	transcript	241634	244291	+	LdHU3.10.T0770	SL=118	Alt_SL=ND	PolyA=3	Alt_PolyA=ND	LdHU3.10.0770(CDS,product=GP63_leishmanolysin)	-
LdHU3.10	CBMSO	transcript	244622	247238	+	LdHU3.10.T0780	SL=161	Alt_SL=244694(1)	PolyA=ND	Alt_PolyA=ND	LdHU3.10.0780(CDS,product=GP63_leishmanolysin)	-
LdHU3.10	CBMSO	transcript	247239	248149	+	LdHU3.10.T0790	SL=125	Alt_SL=247242(5)|247294(4)|247318(3)|247319(1)|247401(1)|247625(2)	PolyA=ND	Alt_PolyA=ND	unknown	-
LdHU3.10	CBMSO	transcript	248150	251631	+	LdHU3.10.T0800	SL=13	Alt_SL=247850(3)|248245(3)|251219(2)	PolyA=2	Alt_PolyA=ND	LdHU3.10.0800(CDS,product=GP63_leishmanolysin)	-
LdHU3.10	CBMSO	transcript	251788	257245	+	LdHU3.10.T0810	SL=95	Alt_SL=251841(6)|255964(3)|256457(2)	PolyA=ND	Alt_PolyA=ND	unknown	-
LdHU3.10	CBMSO	transcript	257369	260048	+	LdHU3.10.T0820	SL=42	Alt_SL=257396(10)|257421(4)	PolyA=ND	Alt_PolyA=ND	LdHU3.10.0820(CDS,product=hypothetical_protein)	-
LdHU3.10	CBMSO	transcript	260049	261654	+	LdHU3.10.T0830	SL=45	Alt_SL=260054(28)|260058(3)|260075(1)|260196(1)	PolyA=ND	Alt_PolyA=ND	unknown	-
LdHU3.10	CBMSO	transcript	261655	263451	+	LdHU3.10.T0840	SL=7	Alt_SL=261373(3)|261397(2)|261401(2)|261530(5)|261568(5)|261652(1)|261672(1)	PolyA=ND	Alt_PolyA=ND	LdHU3.10.0840(CDS,product=mitogen-activated_protein_kinase_3_putative)	-
LdHU3.10	CBMSO	transcript	263452	265212	+	LdHU3.10.T0850	SL=7	Alt_SL=263429(1)|263431(2)|263460(1)	PolyA=1	Alt_PolyA=ND	unknown	-
LdHU3.10	CBMSO	transcript	265352	266436	+	LdHU3.10.T0860	SL=229	Alt_SL=265040(4)|265224(21)|265235(2)|265374(27)|265392(2)|265407(2)|265819(2)	PolyA=2	Alt_PolyA=266439(1)	unknown	-
LdHU3.10	CBMSO	transcript	266819	289924	+	LdHU3.10.T0870	SL=28	Alt_SL=266942(1)	PolyA=ND	Alt_PolyA=ND	LdHU3.10.0870(CDS,product=hypothetical_protein_conserved)	-
LdHU3.10	CBMSO	transcript	289925	292641	+	LdHU3.10.T0880	SL=232	Alt_SL=289927(1)|289982(2)|290020(3)|290043(1)|290049(1)|291668(8)	PolyA=2	Alt_PolyA=292650(1)	LdHU3.10.0880(CDS,product=glycerol-3-phosphate_dehydrogenase_[NAD+]_glycosomal)	-
LdHU3.10	CBMSO	transcript	294863	298298	-	LdHU3.10.T0890	SL=12	Alt_SL=298268(7)	PolyA=ND	Alt_PolyA=ND	LdHU3.10.0890(CDS,product=hypothetical_protein_conserved)	-
LdHU3.10	CBMSO	transcript	298460	302691	-	LdHU3.10.T0900	SL=28	Alt_SL=302683(2)	PolyA=1	Alt_PolyA=ND	LdHU3.10.0900(CDS,product=hypothetical_protein_conserved)	-
LdHU3.10	CBMSO	transcript	303214	307311	-	LdHU3.10.T0910	SL=138	Alt_SL=303213(5)|307262(1)|307304(6)	PolyA=1	Alt_PolyA=ND	LdHU3.10.0910(CDS,product=hypothetical_protein_conserved)	-
LdHU3.10	CBMSO	transcript	307476	309094	-	LdHU3.10.T0920	SL=25	Alt_SL=309129(4)|309183(5)|309194(14)	PolyA=ND	Alt_PolyA=ND	LdHU3.10.0920(CDS,product=hypothetical_protein_conserved)	-
LdHU3.10	CBMSO	transcript	309095	310980	-	LdHU3.10.T0930	SL=97	Alt_SL=310901(1)|310930(12)|310960(1)|310973(5)	PolyA=ND	Alt_PolyA=ND	LdHU3.10.0930(CDS,product=zinc_binding_dehydrogenase-like_protein)	-
LdHU3.10	CBMSO	transcript	311307	313407	-	LdHU3.10.T0940	SL=38	Alt_SL=313371(3)|313481(4)	PolyA=1	Alt_PolyA=ND	LdHU3.10.0940(CDS,product=zinc-binding_dehydrogenase-like_protein)	-
LdHU3.10	CBMSO	transcript	313408	316344	-	LdHU3.10.T0950	SL=19	Alt_SL=316254(2)|316296(1)|316301(1)|316304(6)	PolyA=ND	Alt_PolyA=ND	LdHU3.10.0950(CDS,product=Chromatin_assembly_factor_1_subunit_A_putative)	-
LdHU3.10	CBMSO	transcript	316586	317457	-	LdHU3.10.T0960	SL=96	Alt_SL=317474(24)	PolyA=4	Alt_PolyA=ND	LdHU3.10.0960(CDS,product=hypothetical_protein_conserved)	-
LdHU3.10	CBMSO	transcript	317458	319554	-	LdHU3.10.T0970	SL=27	Alt_SL=319524(3)	PolyA=ND	Alt_PolyA=ND	LdHU3.10.0970(CDS,product=ABC1_family_putative)	-
LdHU3.10	CBMSO	transcript	319555	321159	+	LdHU3.10.T0980	SL=ND	Alt_SL=ND	PolyA=ND	Alt_PolyA=ND	unknown	-
LdHU3.10	CBMSO	transcript	325867	327701	-	LdHU3.10.T0990	SL=23	Alt_SL=327887(3)	PolyA=1	Alt_PolyA=ND	LdHU3.10.0990(CDS,product=endonuclease_G_putative)	-
LdHU3.10	CBMSO	transcript	328150	332310	-	LdHU3.10.T1000	SL=59	Alt_SL=331771(3)|331822(7)	PolyA=1	Alt_PolyA=ND	LdHU3.10.1000(CDS,product=hypothetical_protein_conserved)	-
LdHU3.10	CBMSO	transcript	332481	336202	-	LdHU3.10.T1010	SL=52	Alt_SL=334872(3)	PolyA=ND	Alt_PolyA=ND	LdHU3.10.1010(CDS,product=flagellar_glycoprotein-like_protein)	-
LdHU3.10	CBMSO	transcript	336762	338094	-	LdHU3.10.T1020	SL=61	Alt_SL=338091(3)|338224(28)	PolyA=2	Alt_PolyA=336759(1)	LdHU3.10.1020(CDS,product=hypothetical_protein_conserved)	-
LdHU3.10	CBMSO	transcript	338505	340458	-	LdHU3.10.T1030	SL=45	Alt_SL=340413(7)|340559(12)	PolyA=1	Alt_PolyA=ND	LdHU3.10.1030(CDS,product=hypothetical_protein_conserved)	-
LdHU3.10	CBMSO	transcript	340789	348839	-	LdHU3.10.T1040	SL=23	Alt_SL=348808(1)|348829(3)|348836(7)	PolyA=ND	Alt_PolyA=ND	LdHU3.10.1040(CDS,product=hypothetical_protein_conserved)	-
LdHU3.10	CBMSO	transcript	349463	351267	-	LdHU3.10.T1050	SL=89	Alt_SL=351248(1)|351252(2)|351341(20)|351362(6)|351407(5)	PolyA=2	Alt_PolyA=349236(1)	LdHU3.10.1050(CDS,product=hypothetical_protein_conserved)	-
LdHU3.10	CBMSO	transcript	351681	354356	-	LdHU3.10.T1060	SL=20	Alt_SL=354309(1)|354314(3)	PolyA=1	Alt_PolyA=351704(1)|351781(1)	LdHU3.10.1060(CDS,product=hypothetical_protein_conserved)	-
LdHU3.10	CBMSO	transcript	354585	359849	-	LdHU3.10.T1070	SL=6	Alt_SL=359841(2)|359844(1)|359854(5)|360282(3)	PolyA=ND	Alt_PolyA=ND	LdHU3.10.1070(CDS,product=HEAT_repeat_putative)	-
LdHU3.10	CBMSO	transcript	359989	363553	-	LdHU3.10.T1080	SL=25	Alt_SL=363550(3)	PolyA=1	Alt_PolyA=ND	LdHU3.10.1080(CDS,product=RNA_recognition_motif_(a.k.a._RRM_RBD_or_RNP_domain)/RNA_recognition_motif._(a.k.a._RRM_RBD_or_RNP_domain)_putative)	-
LdHU3.10	CBMSO	transcript	363732	366457	-	LdHU3.10.T1090	SL=118	Alt_SL=366387(1)|366448(2)|366466(1)	PolyA=4	Alt_PolyA=ND	unknown	-
LdHU3.10	CBMSO	transcript	366742	369273	-	LdHU3.10.T1100	SL=95	Alt_SL=369245(1)|369264(3)	PolyA=10	Alt_PolyA=366730(1)|366948(1)|366952(1)|366962(1)|366969(1)	unknown	-
LdHU3.10	CBMSO	transcript	369558	372561	-	LdHU3.10.T1110	SL=1180	Alt_SL=371399(2)|372080(3)|372089(93)|372521(1)|372542(26)|372560(1)|372613(1)	PolyA=8	Alt_PolyA=369554(1)|369771(1)|369777(1)|369778(1)|369785(3)	LdHU3.10.1110(CDS,product=amino_acid_permease_24_putative)	-
LdHU3.10	CBMSO	transcript	372870	373765	-	LdHU3.10.T1120	SL=142	Alt_SL=373622(4)|373656(5)|373736(4)|373778(18)	PolyA=4	Alt_PolyA=ND	unknown	-
LdHU3.10	CBMSO	transcript	373766	375153	-	LdHU3.10.T1130	SL=32	Alt_SL=375076(4)|375167(1)	PolyA=ND	Alt_PolyA=ND	LdHU3.10.1130(CDS,product=deaminase_putative)	-
LdHU3.10	CBMSO	transcript	375538	377910	-	LdHU3.10.T1140	SL=271	Alt_SL=377706(1)|377813(1)|377833(26)|377907(43)|378091(16)	PolyA=5	Alt_PolyA=ND	LdHU3.10.1140(CDS,product=hypothetical_protein_conserved)	-
LdHU3.10	CBMSO	transcript	377911	387365	-	LdHU3.10.T1150	SL=2	Alt_SL=387033(2)	PolyA=ND	Alt_PolyA=ND	LdHU3.10.1150(CDS,product=hypothetical_protein_conserved)	-
LdHU3.10	CBMSO	transcript	387366	388194	-	LdHU3.10.T1160	SL=7	Alt_SL=388276(4)	PolyA=ND	Alt_PolyA=ND	unknown	-
LdHU3.10	CBMSO	transcript	388290	390738	-	LdHU3.10.T1170	SL=22	Alt_SL=390484(1)|390544(1)|390625(17)|390647(3)|390764(17)|390812(1)	PolyA=1	Alt_PolyA=ND	LdHU3.10.1170(CDS,product=hypothetical_protein_conserved)	-
LdHU3.10	CBMSO	transcript	390997	393588	-	LdHU3.10.T1180	SL=27	Alt_SL=ND	PolyA=1	Alt_PolyA=391011(1)	LdHU3.10.1180(CDS,product=hypothetical_protein_conserved)	-
LdHU3.10	CBMSO	transcript	394129	397517	-	LdHU3.10.T1190	SL=52	Alt_SL=ND	PolyA=1	Alt_PolyA=394130(1)	LdHU3.10.1190(CDS,product=WD_domain_G-beta_repeat_putative)	-
LdHU3.10	CBMSO	transcript	397925	399136	-	LdHU3.10.T1200	SL=232	Alt_SL=399058(2)|399064(1)|399071(6)|399119(33)	PolyA=6	Alt_PolyA=397931(1)	LdHU3.10.1200(CDS,product=hypothetical_protein_conserved)	-
LdHU3.10	CBMSO	transcript	399335	404228	-	LdHU3.10.T1210	SL=13	Alt_SL=404218(2)|404315(1)	PolyA=1	Alt_PolyA=ND	LdHU3.10.1210(CDS,product=hypothetical_protein_conserved)	-
LdHU3.10	CBMSO	transcript	404602	412420	-	LdHU3.10.T1220	SL=13	Alt_SL=412403(1)|412433(1)	PolyA=ND	Alt_PolyA=ND	LdHU3.10.1220(CDS,product=hypothetical_protein_conserved)	-
LdHU3.10	CBMSO	transcript	412421	414843	-	LdHU3.10.T1230	SL=16	Alt_SL=414780(8)|414783(1)	PolyA=ND	Alt_PolyA=ND	LdHU3.10.1230(CDS,product=hypothetical_protein_conserved)	-
LdHU3.10	CBMSO	transcript	415240	420992	-	LdHU3.10.T1240	SL=20	Alt_SL=421173(2)	PolyA=2	Alt_PolyA=415268(1)	LdHU3.10.1240(CDS,product=serine/threonine-protein_kinase_putative)	-
LdHU3.10	CBMSO	transcript	421052	424537	-	LdHU3.10.T1250	SL=24	Alt_SL=421681(12)	PolyA=1	Alt_PolyA=ND	LdHU3.10.1250(CDS,product=hypothetical_protein_conserved)	-
LdHU3.10	CBMSO	transcript	424742	425740	-	LdHU3.10.T1260	SL=319	Alt_SL=425639(2)|425642(16)|425747(4)|425771(20)	PolyA=3	Alt_PolyA=ND	LdHU3.10.1260(CDS,product=nuclear_transport_factor_2_putative)	-
LdHU3.10	CBMSO	transcript	425741	427459	-	LdHU3.10.T1270	SL=68	Alt_SL=427448(4)	PolyA=ND	Alt_PolyA=ND	LdHU3.10.1270(CDS,product=Ribosome_biogenesis_protein_Nop16_putative)	-
LdHU3.10	CBMSO	transcript	427753	428781	-	LdHU3.10.T1280	SL=806	Alt_SL=428735(37)|428772(10)|428812(12)|429150(2)	PolyA=2	Alt_PolyA=427612(1)|427904(2)|427911(2)	LdHU3.10.1280(CDS,product=histone_H3_putative)	-
LdHU3.10	CBMSO	transcript	428782	433117	-	LdHU3.10.T1290	SL=20	Alt_SL=429833(2)|433036(1)|433046(2)|433111(12)	PolyA=ND	Alt_PolyA=ND	LdHU3.10.1290(CDS,product=hypothetical_protein_conserved)	-
LdHU3.10	CBMSO	transcript	433500	434419	-	LdHU3.10.T1300	SL=317	Alt_SL=434311(1)|434324(1)|434367(15)|434406(10)|434415(32)|434444(1)|434460(1)	PolyA=5	Alt_PolyA=433501(1)	LdHU3.10.1300(CDS,product=FKBP-type_peptidyl-prolyl_cis-trans_isomerase_putative)	-
LdHU3.10	CBMSO	transcript	434887	440174	-	LdHU3.10.T1310	SL=20	Alt_SL=440069(1)|440150(1)|440198(2)	PolyA=1	Alt_PolyA=ND	LdHU3.10.1310(CDS,product=hypothetical_protein_conserved)	-
LdHU3.10	CBMSO	transcript	440609	442658	-	LdHU3.10.T1320	SL=318	Alt_SL=442555(3)|442649(7)	PolyA=3	Alt_PolyA=440605(1)|440616(1)	LdHU3.10.1320(CDS,product=small_GTP-binding_protein_Rab11_putative)	-
LdHU3.10	CBMSO	transcript	443080	445563	-	LdHU3.10.T1330	SL=142	Alt_SL=445295(1)|445442(2)|445453(46)	PolyA=2	Alt_PolyA=442944(1)|443289(1)	LdHU3.10.1330(CDS,product=hypothetical_protein_conserved)	-
LdHU3.10	CBMSO	transcript	445755	449904	-	LdHU3.10.T1340	SL=17	Alt_SL=448269(1)|448305(8)	PolyA=ND	Alt_PolyA=ND	LdHU3.10.1340(CDS,product=hypothetical_protein)	pseudogene
LdHU3.10	CBMSO	transcript	450023	456276	-	LdHU3.10.T1350	SL=57	Alt_SL=450502(3)|450580(4)|455757(3)|456143(5)|456236(3)|456238(1)	PolyA=ND	Alt_PolyA=ND	LdHU3.10.1350(CDS,product=hypothetical_protein_conserved)	-
LdHU3.10	CBMSO	transcript	456326	457643	-	LdHU3.10.T1360	SL=201	Alt_SL=457563(3)|457595(11)|457602(29)|457631(27)|457642(1)|457676(1)|457686(1)|457716(8)|457731(2)	PolyA=1	Alt_PolyA=456512(1)	LdHU3.10.1360(CDS,product=Archaic_translocase_of_outer_membrane_12_kDa_subunit_putative)	-
LdHU3.10	CBMSO	transcript	457959	460245	-	LdHU3.10.T1370	SL=44	Alt_SL=460059(1)|460067(3)|460113(3)|460161(12)	PolyA=1	Alt_PolyA=457968(1)	LdHU3.10.1370(CDS,product=Translation_initiation_factor_eIF-2B_subunit_beta_putative)	-
LdHU3.10	CBMSO	transcript	460246	464376	-	LdHU3.10.T1380	SL=42	Alt_SL=464355(6)	PolyA=ND	Alt_PolyA=ND	LdHU3.10.1380(CDS,product=hypothetical_protein_conserved)	-
LdHU3.10	CBMSO	transcript	464377	465066	-	LdHU3.10.T1390	SL=2	Alt_SL=ND	PolyA=ND	Alt_PolyA=ND	unknown	-
LdHU3.10	CBMSO	transcript	465067	465901	-	LdHU3.10.T1400	SL=20913	Alt_SL=465805(1)|465853(47)|465900(1)|465928(26)|465929(4)|465942(10)|466032(4)|466128(2)|466319(2)	PolyA=ND	Alt_PolyA=ND	LdHU3.10.1400(CDS,product=histone_H3_putative)	-
LdHU3.10	CBMSO	transcript	465902	469735	-	LdHU3.10.T1410	SL=84	Alt_SL=466417(22)|466450(2)|469587(2)|469666(1)|469722(3)	PolyA=ND	Alt_PolyA=ND	LdHU3.10.1410(CDS,product=hypothetical_protein_conserved)	-
LdHU3.10	CBMSO	transcript	470210	471353	-	LdHU3.10.T1420	SL=763	Alt_SL=471307(41)|471344(5)|471384(14)	PolyA=16	Alt_PolyA=470106(12)|470204(1)|470212(4)|470219(1)|470224(4)|470231(3)|470324(1)	LdHU3.10.1420(CDS,product=histone_H3_putative)	-
LdHU3.10	CBMSO	transcript	471354	473072	-	LdHU3.10.T1430	SL=17	Alt_SL=473021(1)|473051(1)|473058(2)|473075(14)	PolyA=ND	Alt_PolyA=ND	LdHU3.10.1430(CDS,product=ARP2/3_complex_subunit_putative)	-
LdHU3.10	CBMSO	transcript	473412	475384	-	LdHU3.10.T1440	SL=96	Alt_SL=475244(1)|475261(3)|475360(2)|475381(15)	PolyA=1	Alt_PolyA=ND	LdHU3.10.1440(CDS,product=nucleoside_phosphorylase-like_protein)	-
LdHU3.10	CBMSO	transcript	475505	478859	-	LdHU3.10.T1450	SL=53	Alt_SL=476167(5)|478464(2)|478559(2)|478796(1)|478807(1)|478837(2)	PolyA=ND	Alt_PolyA=ND	LdHU3.10.1450(CDS,product=carrier_protein_putative)	-
LdHU3.10	CBMSO	transcript	478797	481039	-	LdHU3.10.T1460	SL=45	Alt_SL=481001(1)|481016(16)|481022(1)|481032(2)|481034(19)	PolyA=1	Alt_PolyA=478811(1)|479152(1)|479280(1)	LdHU3.10.1460(CDS,product=RNA-binding_protein-like_protein)	-
LdHU3.10	CBMSO	transcript	481040	485933	-	LdHU3.10.T1470	SL=21	Alt_SL=ND	PolyA=ND	Alt_PolyA=ND	LdHU3.10.1470(CDS,product=Domain_of_Unknown_Function_(DUF1042)_putative)	-
LdHU3.10	CBMSO	transcript	486142	487116	-	LdHU3.10.T1480	SL=86	Alt_SL=486996(1)|487097(1)|487132(1)	PolyA=1	Alt_PolyA=486173(1)	LdHU3.10.1480(CDS,product=DnaJ_domain_containing_protein_putative)	-
LdHU3.10	CBMSO	transcript	487117	488856	-	LdHU3.10.T1490	SL=42	Alt_SL=488837(4)	PolyA=ND	Alt_PolyA=ND	LdHU3.10.1490(CDS,product=hypothetical_protein_conserved)	-
LdHU3.10	CBMSO	transcript	489076	491322	-	LdHU3.10.T1500	SL=57	Alt_SL=491154(1)|491317(4)|491327(2)	PolyA=1	Alt_PolyA=ND	LdHU3.10.1500(CDS,product=hypothetical_protein_conserved)	-
LdHU3.10	CBMSO	transcript	491323	497045	-	LdHU3.10.T1510	SL=25	Alt_SL=497028(4)|497242(2)	PolyA=ND	Alt_PolyA=ND	LdHU3.10.1510(CDS,product=Eukaryotic_translation_initiation_factor_4_gamma_type_5_putative)	-
LdHU3.10	CBMSO	transcript	497423	499209	-	LdHU3.10.T1520	SL=23	Alt_SL=499135(1)|499176(1)	PolyA=1	Alt_PolyA=ND	LdHU3.10.1520(CDS,product=hypothetical_protein)	-
LdHU3.10	CBMSO	transcript	499679	501322	-	LdHU3.10.T1530	SL=233	Alt_SL=500904(2)|501040(1)|501178(42)|501281(2)|501304(11)|501319(2)|501327(1)|501328(2)|501379(6)|501401(1)|501407(1)|501413(8)	PolyA=3	Alt_PolyA=499376(2)|499382(1)|499566(1)|499687(1)	LdHU3.10.1530(CDS,product=hypothetical_protein_conserved)	-
LdHU3.10	CBMSO	transcript	501323	503879	-	LdHU3.10.T1540	SL=67	Alt_SL=503869(2)	PolyA=ND	Alt_PolyA=ND	LdHU3.10.1540(CDS,product=hypothetical_protein_conserved)	-
LdHU3.10	CBMSO	transcript	503880	505143	-	LdHU3.10.T1550	SL=116	Alt_SL=505122(3)	PolyA=ND	Alt_PolyA=ND	LdHU3.10.1550(CDS,product=hypothetical_protein)	-
LdHU3.10	CBMSO	transcript	505420	508080	-	LdHU3.10.T1560	SL=90	Alt_SL=508063(1)	PolyA=2	Alt_PolyA=505543(1)	LdHU3.10.1560(CDS,product=PAB1-binding_protein__putative)	-
LdHU3.10	CBMSO	transcript	508081	509556	-	LdHU3.10.T1570	SL=109	Alt_SL=509552(31)|509588(1)	PolyA=ND	Alt_PolyA=ND	LdHU3.10.1570(CDS,product=hypothetical_protein_conserved)	-
LdHU3.10	CBMSO	transcript	510092	516382	-	LdHU3.10.T1580	SL=29	Alt_SL=ND	PolyA=1	Alt_PolyA=ND	LdHU3.10.1580(CDS,product=hypothetical_protein_conserved)	-
LdHU3.10	CBMSO	transcript	516697	518790	-	LdHU3.10.T1590	SL=145	Alt_SL=518455(10)|518667(1)|518695(12)	PolyA=2	Alt_PolyA=516679(1)|516771(1)	LdHU3.10.1590(CDS,product=Zinc_finger_C3HC4_type_(RING_finger)_containing_protein_putative)	-
LdHU3.10	CBMSO	transcript	518791	521010	-	LdHU3.10.T1600	SL=74	Alt_SL=520970(1)|520984(3)|521001(2)|521005(11)|521008(6)|521128(2)	PolyA=ND	Alt_PolyA=ND	LdHU3.10.1600(CDS,product=Tumour_suppressor_Mitostatin_putative)	-
LdHU3.10	CBMSO	transcript	521011	524312	-	LdHU3.10.T1610	SL=124	Alt_SL=524139(1)|524146(1)	PolyA=ND	Alt_PolyA=ND	LdHU3.10.1610(CDS,product=Ras-related_protein_RabX1_putative)	-
LdHU3.10	CBMSO	transcript	524844	527102	-	LdHU3.10.T1620	SL=157	Alt_SL=526436(2)|526845(2)|527086(9)	PolyA=2	Alt_PolyA=524684(1)|524690(1)|524696(1)	LdHU3.10.1620(CDS,product=small_GTP-binding_protein_Rab7_putative)	-
LdHU3.10	CBMSO	transcript	527406	529151	-	LdHU3.10.T1630	SL=35	Alt_SL=528999(1)|529073(2)|529133(1)|529158(3)|529191(21)	PolyA=1	Alt_PolyA=527422(1)|527432(1)	LdHU3.10.1630(CDS,product=hypothetical_protein_conserved)	-
LdHU3.10	CBMSO	transcript	529591	532334	-	LdHU3.10.T1640	SL=147	Alt_SL=531952(2)|532123(1)|532238(13)|532311(10)|532430(1)|532501(3)	PolyA=3	Alt_PolyA=529258(1)|529897(1)	LdHU3.10.1640(CDS,product=flagellar_protofilament_ribbon_protein-like_protein)	-
LdHU3.10	CBMSO	transcript	532335	534254	-	LdHU3.10.T1650	SL=55	Alt_SL=533959(4)|533989(11)|534080(4)|534235(5)|534361(20)	PolyA=ND	Alt_PolyA=ND	LdHU3.10.1650(CDS,product=Zn-finger_in_Ran_binding_protein_and_others_putative)	-
LdHU3.10	CBMSO	transcript	534255	538985	-	LdHU3.10.T1660	SL=33	Alt_SL=538442(3)|538507(4)|538953(2)|538974(5)	PolyA=ND	Alt_PolyA=ND	LdHU3.10.1660(CDS,product=hypothetical_protein_conserved)	-
LdHU3.10	CBMSO	transcript	538986	541651	-	LdHU3.10.T1670	SL=55	Alt_SL=541594(2)|541597(6)|541866(9)	PolyA=ND	Alt_PolyA=ND	LdHU3.10.1670(CDS,product=hypothetical_protein_conserved)	-
LdHU3.10	CBMSO	transcript	541877	543805	-	LdHU3.10.T1680	SL=279	Alt_SL=543696(2)|543737(4)|543743(16)|543760(1)|543901(1)	PolyA=5	Alt_PolyA=541846(1)	LdHU3.10.1680(CDS,product=Spinocerebellar_ataxia_type_10_protein_domain_containing_protein_putative)	-
LdHU3.10	CBMSO	transcript	543806	544684	-	LdHU3.10.T1690	SL=280	Alt_SL=544667(2)|544681(12)	PolyA=ND	Alt_PolyA=ND	unknown	-
LdHU3.10	CBMSO	transcript	544895	545834	-	LdHU3.10.T1700	SL=147	Alt_SL=545746(1)|545814(6)	PolyA=2	Alt_PolyA=544916(1)|544922(2)	unknown	-
LdHU3.10	CBMSO	transcript	545835	546693	-	LdHU3.10.T1710	SL=199	Alt_SL=546570(1)|546602(2)|546653(1)|546678(4)|546689(44)	PolyA=ND	Alt_PolyA=ND	unknown	-
LdHU3.10	CBMSO	transcript	546694	547904	-	LdHU3.10.T1720	SL=53	Alt_SL=547887(1)|547912(4)|547916(22)	PolyA=ND	Alt_PolyA=ND	LdHU3.10.1720(CDS,product=hypothetical_protein_conserved)	-
LdHU3.10	CBMSO	transcript	549045	549926	+	LdHU3.10.T1730	SL=46	Alt_SL=549054(1)|549057(4)|549062(10)|549128(1)|549461(2)	PolyA=ND	Alt_PolyA=ND	LdHU3.10.1730(CDS,product=Methyltransferase_domain_containing_protein_putative)	-
LdHU3.10	CBMSO	transcript	550179	551583	+	LdHU3.10.T1740	SL=314	Alt_SL=550194(16)|550208(1)	PolyA=1	Alt_PolyA=ND	LdHU3.10.1740(CDS,product=Protein_of_unknown_function_(DUF1861)_putative)	-
LdHU3.10	CBMSO	transcript	551685	552847	+	LdHU3.10.T1750	SL=2	Alt_SL=551726(1)	PolyA=1	Alt_PolyA=552761(1)|552774(1)|552779(1)	unknown	-
LdHU3.10	CBMSO	transcript	553152	555432	+	LdHU3.10.T1760	SL=154	Alt_SL=553136(96)|553181(15)	PolyA=3	Alt_PolyA=555310(2)|555397(2)|555418(1)|555456(1)|555561(1)	LdHU3.10.1760(CDS,product=Protein_of_unknown_function_(DUF1861)_putative)	-
LdHU3.10	CBMSO	transcript	555686	560181	+	LdHU3.10.T1770	SL=94	Alt_SL=555736(58)|555750(2)|555808(1)|555822(1)|557139(3)|558610(12)	PolyA=2	Alt_PolyA=560171(1)|560173(1)|560318(1)	LdHU3.10.1770(CDS,product=Protein_of_unknown_function_(DUF1861)_putative)	-
LdHU3.10	CBMSO	transcript	560513	561107	+	LdHU3.10.T1780	SL=80	Alt_SL=560540(4)|560571(1)|560586(1)	PolyA=ND	Alt_PolyA=ND	unknown	-
LdHU3.10	CBMSO	transcript	561108	563333	+	LdHU3.10.T1790	SL=52	Alt_SL=561092(1)|561274(12)	PolyA=ND	Alt_PolyA=ND	LdHU3.10.1790(CDS,product=Protein_of_unknown_function_(DUF1861)_putative)	-
LdHU3.10	CBMSO	transcript	563334	564752	+	LdHU3.10.T1800	SL=81	Alt_SL=563349(1)	PolyA=2	Alt_PolyA=ND	LdHU3.10.1800(CDS,product=Protein_of_unknown_function_(DUF1861)_putative)	-
LdHU3.10	CBMSO	transcript	565060	568011	+	LdHU3.10.T1810	SL=158	Alt_SL=565068(3)|565081(2)|565190(1)|565295(1)	PolyA=3	Alt_PolyA=568317(1)	LdHU3.10.1810(CDS,product=Protein_of_unknown_function_(DUF1861)_putative)	-
LdHU3.10	CBMSO	transcript	568414	571016	+	LdHU3.10.T1820	SL=39	Alt_SL=568374(1)|568416(1)|568451(19)|568510(1)|568610(29)|569778(9)|569843(1)	PolyA=ND	Alt_PolyA=ND	LdHU3.10.1820(CDS,product=Protein_of_unknown_function_(DUF1861)_putative)	-
LdHU3.10	CBMSO	transcript	571435	574658	+	LdHU3.10.T1830	SL=508	Alt_SL=571256(4)|571346(1)|571400(1)|571571(1)	PolyA=6	Alt_PolyA=574634(1)|574662(5)|574682(1)|574686(1)	LdHU3.10.1830(CDS,product=phosphate-Repressible_Phosphate_Permease-like_protein)	-
LdHU3.10	CBMSO	transcript	575063	579547	+	LdHU3.10.T1840	SL=55	Alt_SL=578207(4)	PolyA=ND	Alt_PolyA=ND	LdHU3.10.1840(CDS,product=pteridine_transporter_(truncated)_putative)	-
LdHU3.10	CBMSO	transcript	579998	583441	+	LdHU3.10.T1850	SL=59	Alt_SL=580006(3)	PolyA=1	Alt_PolyA=583435(1)	LdHU3.10.1850(CDS,product=delta-12_fatty_acid_desaturase)	-
LdHU3.11	CBMSO	transcript	10	1138	+	LdHU3.11.T0010	SL=ND	Alt_SL=ND	PolyA=ND	Alt_PolyA=ND	unknown	-
LdHU3.11	CBMSO	transcript	1139	2339	+	LdHU3.11.T0020	SL=57	Alt_SL=1155(7)|1162(1)|1193(1)	PolyA=ND	Alt_PolyA=ND	LdHU3.11.0020(CDS,product=hypothetical_protein_conserved)	-
LdHU3.11	CBMSO	transcript	2340	3734	+	LdHU3.11.T0030	SL=83	Alt_SL=2345(15)|2355(5)|2675(3)	PolyA=1	Alt_PolyA=3599(1)	LdHU3.11.0030(CDS,product=Endoplasmic_Reticulum-Golgi_Inediate_Compartment_(ERGIC)/Endoplasmic_reticulum_vesicle_transporter_putative)	-
LdHU3.11	CBMSO	transcript	3901	5337	+	LdHU3.11.T0040	SL=110	Alt_SL=3904(46)|3943(1)	PolyA=1	Alt_PolyA=5320(1)|5322(1)	LdHU3.11.0040(CDS,product=Bacterial_transferase_hexapeptide_(six_repeats)_putative)	-
LdHU3.11	CBMSO	transcript	5601	6849	+	LdHU3.11.T0050	SL=414	Alt_SL=5574(1)|5582(1)|5609(1)|5621(16)|5650(22)|5680(1)	PolyA=4	Alt_PolyA=6841(1)	LdHU3.11.0050(CDS,product=ATP-binding_cassette_protein_subfamily_H_member_1_putative)	-
LdHU3.11	CBMSO	transcript	7135	10259	+	LdHU3.11.T0060	SL=75	Alt_SL=6679(14)|7172(1)	PolyA=1	Alt_PolyA=ND	LdHU3.11.0060(CDS,product=SNF2/RAD54_related_DNA_helicase_putative)	-
LdHU3.11	CBMSO	transcript	10626	15176	+	LdHU3.11.T0070	SL=40	Alt_SL=10205(17)|10478(3)|10656(3)|10665(1)|10694(2)|13052(4)|13220(1)	PolyA=1	Alt_PolyA=15134(1)	LdHU3.11.0070(CDS,product=protein_kinase_putative)	-
LdHU3.11	CBMSO	transcript	15418	26281	+	LdHU3.11.T0080	SL=31	Alt_SL=15438(3)|15529(1)	PolyA=1	Alt_PolyA=ND	LdHU3.11.0080(CDS,product=hypothetical_protein_conserved)	semi-copy
LdHU3.11	CBMSO	transcript	26598	27881	+	LdHU3.11.T0090	SL=171	Alt_SL=26607(2)|26611(12)|26619(3)|26642(1)	PolyA=ND	Alt_PolyA=ND	LdHU3.11.0090(CDS,product=RNA_recognition_motif._(a.k.a._RRM_RBD_or_RNP_domain)_putative)	-
LdHU3.11	CBMSO	transcript	27882	30441	+	LdHU3.11.T0100	SL=57	Alt_SL=27656(2)|27829(5)|27893(3)|27896(5)|27930(1)|27942(1)|28145(1)	PolyA=2	Alt_PolyA=ND	LdHU3.11.0100(CDS,product=MORN_repeat_putative)	-
LdHU3.11	CBMSO	transcript	30888	33501	+	LdHU3.11.T0110	SL=193	Alt_SL=30760(2)|30821(1)|30861(2)|30867(1)|30975(33)|30998(1)|32646(2)|32648(2)|32664(1)|32709(1)	PolyA=7	Alt_PolyA=33432(1)|33433(3)|33464(1)|33480(1)|33504(1)	LdHU3.11.0110(CDS,product=seryl-tRNA_synthetase_putative)	-
LdHU3.11	CBMSO	transcript	33805	35274	+	LdHU3.11.T0120	SL=22	Alt_SL=33782(6)|33800(16)|33818(1)|33878(1)	PolyA=1	Alt_PolyA=35271(1)	LdHU3.11.0120(CDS,product=cdc2-related_kinase_8_putative)	-
LdHU3.11	CBMSO	transcript	35572	37024	+	LdHU3.11.T0130	SL=137	Alt_SL=35607(18)|35611(1)|36157(24)|36174(2)|36196(1)	PolyA=ND	Alt_PolyA=ND	LdHU3.11.0130(CDS,product=hypothetical_protein_conserved)	-
LdHU3.11	CBMSO	transcript	37025	38158	+	LdHU3.11.T0140	SL=7	Alt_SL=ND	PolyA=2	Alt_PolyA=38118(1)	unknown	-
LdHU3.11	CBMSO	transcript	38469	40232	+	LdHU3.11.T0150	SL=1	Alt_SL=ND	PolyA=ND	Alt_PolyA=ND	LdHU3.11.0150(CDS,product=NGG1_interacting_factor_3-like_protein)	-
LdHU3.11	CBMSO	transcript	40233	41848	+	LdHU3.11.T0160	SL=92	Alt_SL=40240(1)|40292(5)|40350(7)	PolyA=1	Alt_PolyA=41785(1)	LdHU3.11.0160(CDS,product=cell_cycle_sequence_binding_phosphoprotein_(RBP45)_putative)	-
LdHU3.11	CBMSO	transcript	42191	45825	+	LdHU3.11.T0170	SL=14	Alt_SL=42201(5)|42231(4)|42262(1)	PolyA=ND	Alt_PolyA=ND	LdHU3.11.0170(CDS,product=hypothetical_protein_conserved)	-
LdHU3.11	CBMSO	transcript	45826	47021	+	LdHU3.11.T0180	SL=55	Alt_SL=ND	PolyA=ND	Alt_PolyA=ND	unknown	-
LdHU3.11	CBMSO	transcript	47022	50444	+	LdHU3.11.T0190	SL=39	Alt_SL=47075(1)	PolyA=1	Alt_PolyA=ND	LdHU3.11.0190(CDS,product=hypothetical_protein_conserved)	-
LdHU3.11	CBMSO	transcript	50836	53620	+	LdHU3.11.T0200	SL=38	Alt_SL=50888(2)|51139(2)	PolyA=ND	Alt_PolyA=ND	LdHU3.11.0200(CDS,product=Myotubularin-associated_protein_putative)	-
LdHU3.11	CBMSO	transcript	53621	54743	+	LdHU3.11.T0210	SL=71	Alt_SL=53544(6)|53589(11)|53623(1)|53675(13)|53727(1)	PolyA=2	Alt_PolyA=54736(2)|54739(1)	LdHU3.11.0210(CDS,product=cytoplasmic_translation_machinery_associated_protein_putative)	-
LdHU3.11	CBMSO	transcript	55080	57328	+	LdHU3.11.T0220	SL=11	Alt_SL=55064(1)|55085(7)	PolyA=3	Alt_PolyA=57424(1)	LdHU3.11.0220(CDS,product=DEAD-boc_ATP-dependent_(RNA)_helicase_putative)	-
LdHU3.11	CBMSO	transcript	57660	58612	+	LdHU3.11.T0230	SL=101	Alt_SL=57663(7)	PolyA=ND	Alt_PolyA=ND	LdHU3.11.0230(CDS,product=hypothetical_protein_conserved)	-
LdHU3.11	CBMSO	transcript	58892	60636	+	LdHU3.11.T0240	SL=ND	Alt_SL=ND	PolyA=1	Alt_PolyA=ND	LdHU3.11.0240(CDS,product=acidocalcisomal_pyrophosphatase)	-
LdHU3.11	CBMSO	transcript	61032	61765	+	LdHU3.11.T0250	SL=50	Alt_SL=60811(12)|60845(2)|60867(2)|60938(11)|61015(1)|61058(1)	PolyA=1	Alt_PolyA=61627(1)	unknown	-
LdHU3.11	CBMSO	transcript	61945	63435	+	LdHU3.11.T0260	SL=83	Alt_SL=61907(1)|61983(2)	PolyA=ND	Alt_PolyA=ND	unknown	-
LdHU3.11	CBMSO	transcript	63436	64431	+	LdHU3.11.T0270	SL=101	Alt_SL=63402(18)|63461(3)	PolyA=ND	Alt_PolyA=ND	unknown	-
LdHU3.11	CBMSO	transcript	64432	65128	+	LdHU3.11.T0280	SL=92	Alt_SL=64368(90)|64441(1)	PolyA=ND	Alt_PolyA=ND	LdHU3.11.0280(CDS,product=pterin-4-alpha-carbinolamine_dehydratase_putative)	-
LdHU3.11	CBMSO	transcript	65129	67225	+	LdHU3.11.T0290	SL=42	Alt_SL=ND	PolyA=1	Alt_PolyA=ND	LdHU3.11.0290(CDS,product=Rad51/AAA_domain/KaiC/ATPase_family_associated_with_various_cellular_activities_(AAA)_putative)	-
LdHU3.11	CBMSO	transcript	67544	69062	+	LdHU3.11.T0300	SL=211	Alt_SL=67480(1)|67523(45)|67546(9)|67548(6)|67572(19)	PolyA=4	Alt_PolyA=68935(1)|69060(1)|69068(1)	LdHU3.11.0300(CDS,product=proteasome_alpha_7_subunit_putative)	-
LdHU3.11	CBMSO	transcript	69515	74313	+	LdHU3.11.T0310	SL=20	Alt_SL=69433(6)|69603(1)	PolyA=ND	Alt_PolyA=ND	LdHU3.11.0310(CDS,product=serine/threonine_protein_kinase_putative)	-
LdHU3.11	CBMSO	transcript	74314	77087	+	LdHU3.11.T0320	SL=57	Alt_SL=74309(50)|74326(3)|74916(1)|74922(2)|74994(1)	PolyA=1	Alt_PolyA=77048(1)|77056(1)	LdHU3.11.0320(CDS,product=hypothetical_protein_conserved)	-
LdHU3.11	CBMSO	transcript	77421	80862	+	LdHU3.11.T0330	SL=33	Alt_SL=77397(17)|77423(1)	PolyA=ND	Alt_PolyA=ND	LdHU3.11.0330(CDS,product=NADH-cytochrome_b5_reductase-like_protein)	-
LdHU3.11	CBMSO	transcript	80863	84296	+	LdHU3.11.T0340	SL=5	Alt_SL=80867(2)	PolyA=ND	Alt_PolyA=ND	LdHU3.11.0340(CDS,product=hypothetical_protein)	-
LdHU3.11	CBMSO	transcript	84297	86674	+	LdHU3.11.T0350	SL=46	Alt_SL=ND	PolyA=1	Alt_PolyA=ND	LdHU3.11.0350(CDS,product=hypothetical_protein_conserved)	-
LdHU3.11	CBMSO	transcript	86990	88254	+	LdHU3.11.T0360	SL=34	Alt_SL=86963(8)|86965(9)|86987(5)	PolyA=ND	Alt_PolyA=ND	LdHU3.11.0360(CDS,product=Sec20_putative)	-
LdHU3.11	CBMSO	transcript	88255	95060	+	LdHU3.11.T0370	SL=27	Alt_SL=88215(1)|88281(2)	PolyA=2	Alt_PolyA=94912(1)|94915(1)	LdHU3.11.0370(CDS,product=hypothetical_protein_conserved)	-
LdHU3.11	CBMSO	transcript	95353	96154	+	LdHU3.11.T0380	SL=199	Alt_SL=95362(2)	PolyA=ND	Alt_PolyA=ND	unknown	-
LdHU3.11	CBMSO	transcript	96155	97613	+	LdHU3.11.T0390	SL=92	Alt_SL=ND	PolyA=ND	Alt_PolyA=ND	unknown	-
LdHU3.11	CBMSO	transcript	97614	98406	+	LdHU3.11.T0400	SL=4	Alt_SL=ND	PolyA=ND	Alt_PolyA=ND	unknown	-
LdHU3.11	CBMSO	transcript	98407	103279	+	LdHU3.11.T0410	SL=9	Alt_SL=98416(1)|98437(1)	PolyA=1	Alt_PolyA=ND	LdHU3.11.0410(CDS,product=DNA_repair_and_recombination_helicase_protein_PIF2_putative)	-
LdHU3.11	CBMSO	transcript	103630	110165	+	LdHU3.11.T0420	SL=14	Alt_SL=ND	PolyA=ND	Alt_PolyA=ND	LdHU3.11.0420(CDS,product=PIF1_helicase-like_protein_putative)	-
LdHU3.11	CBMSO	transcript	110520	112386	+	LdHU3.11.T0430	SL=25	Alt_SL=110584(1)	PolyA=1	Alt_PolyA=ND	LdHU3.11.0430(CDS,product=hypothetical_protein_conserved)	-
LdHU3.11	CBMSO	transcript	112783	115208	+	LdHU3.11.T0440	SL=636	Alt_SL=112738(1)|112878(22)|112899(1)	PolyA=16	Alt_PolyA=114795(1)|114920(1)|115214(1)	LdHU3.11.0440(CDS,product=14-3-3_protein_2_putative)	-
LdHU3.11	CBMSO	transcript	115572	117467	+	LdHU3.11.T0450	SL=60	Alt_SL=115619(4)	PolyA=ND	Alt_PolyA=ND	LdHU3.11.0450(CDS,product=Optic_atrophy_3_protein_(OPA3)_putative)	-
LdHU3.11	CBMSO	transcript	117468	118127	+	LdHU3.11.T0460	SL=42	Alt_SL=117507(1)	PolyA=ND	Alt_PolyA=ND	unknown	-
LdHU3.11	CBMSO	transcript	118128	121084	+	LdHU3.11.T0470	SL=49	Alt_SL=118152(1)	PolyA=3	Alt_PolyA=ND	LdHU3.11.0470(CDS,product=hypothetical_protein_conserved)	-
LdHU3.11	CBMSO	transcript	121412	126524	+	LdHU3.11.T0480	SL=47	Alt_SL=121427(4)|121453(1)|121883(2)|121977(4)	PolyA=ND	Alt_PolyA=ND	LdHU3.11.0480(CDS,product=Domain_of_unknown_function(DUF2779)_putative)	-
LdHU3.11	CBMSO	transcript	126525	129456	+	LdHU3.11.T0490	SL=50	Alt_SL=126475(5)|126511(1)|126581(5)|126582(1)|126587(1)|126595(1)|126698(2)|128689(11)|128729(1)	PolyA=ND	Alt_PolyA=ND	LdHU3.11.0490(CDS,product=hypothetical_protein_conserved)	-
LdHU3.11	CBMSO	transcript	129769	137636	+	LdHU3.11.T0500	SL=34	Alt_SL=129766(3)|129774(3)|132111(2)	PolyA=1	Alt_PolyA=ND	LdHU3.11.0500(CDS,product=tubulin-tyrsoine_ligase-like_protein)	-
LdHU3.11	CBMSO	transcript	138011	141013	+	LdHU3.11.T0510	SL=125	Alt_SL=138033(1)|138043(3)	PolyA=3	Alt_PolyA=140974(1)|141047(1)|141550(1)	LdHU3.11.0510(CDS,product=BOP1NT_(NUC169)_domain/WD_domain_G-beta_repeat_putative)	-
LdHU3.11	CBMSO	transcript	141467	144565	+	LdHU3.11.T0520	SL=32	Alt_SL=140979(2)|141737(1)	PolyA=ND	Alt_PolyA=ND	LdHU3.11.0520(CDS,product=chromatin_binding_protein_putative)	-
LdHU3.11	CBMSO	transcript	144793	147966	+	LdHU3.11.T0530	SL=33	Alt_SL=144772(1)|144806(1)|144813(1)	PolyA=ND	Alt_PolyA=ND	LdHU3.11.0530(CDS,product=hypothetical_protein_conserved)	-
LdHU3.11	CBMSO	transcript	147967	150715	+	LdHU3.11.T0540	SL=52	Alt_SL=147986(2)|148083(6)	PolyA=1	Alt_PolyA=150500(1)	LdHU3.11.0540(CDS,product=hypothetical_protein_conserved)	-
LdHU3.11	CBMSO	transcript	151064	153530	+	LdHU3.11.T0550	SL=29	Alt_SL=150825(4)|150830(6)|150854(3)|151070(6)|151072(1)|152125(3)|152183(3)|152226(1)	PolyA=2	Alt_PolyA=153608(1)	LdHU3.11.0550(CDS,product=DNA_ligase_putative)	-
LdHU3.11	CBMSO	transcript	153894	156046	+	LdHU3.11.T0560	SL=51	Alt_SL=ND	PolyA=1	Alt_PolyA=ND	LdHU3.11.0560(CDS,product=hypothetical_protein_conserved)	-
LdHU3.11	CBMSO	transcript	156391	158936	+	LdHU3.11.T0570	SL=56	Alt_SL=156462(1)	PolyA=3	Alt_PolyA=158944(1)	LdHU3.11.0570(CDS,product=pumillio_protein_10_putative)	-
LdHU3.11	CBMSO	transcript	159186	162171	+	LdHU3.11.T0580	SL=38	Alt_SL=159387(1)	PolyA=ND	Alt_PolyA=ND	tRNA.11.001(tRNA,product=tRNA_leucine)|rRNA.11.001(rRNA,product=rRNA)	-
LdHU3.11	CBMSO	transcript	162293	164523	+	LdHU3.11.T0590	SL=ND	Alt_SL=ND	PolyA=ND	Alt_PolyA=ND	tRNA.11.002(tRNA,product=tRNA_alanine)	-
LdHU3.11	CBMSO	transcript	164645	167087	-	LdHU3.11.T0600	SL=5	Alt_SL=ND	PolyA=ND	Alt_PolyA=ND	unknown	-
LdHU3.11	CBMSO	transcript	167548	170290	+	LdHU3.11.T0610	SL=ND	Alt_SL=ND	PolyA=ND	Alt_PolyA=ND	tRNA.11.003(tRNA,product=tRNA_glycine)|tRNA.11.004(tRNA,product=tRNA_alanine)|tRNA.11.005(tRNA,product=tRNA_leucine)|rRNA.11.002(rRNA,product=rRNA)	-
LdHU3.11	CBMSO	transcript	170291	174037	+	LdHU3.11.T0620	SL=47	Alt_SL=170316(1)|170546(1)|172140(7)|172204(1)	PolyA=1	Alt_PolyA=174020(1)	LdHU3.11.0620(CDS,product=mRNA_cap_guanine-N7_methyltransferase_putative)	-
LdHU3.11	CBMSO	transcript	174365	176062	+	LdHU3.11.T0630	SL=60	Alt_SL=174333(6)|174383(1)|174498(1)	PolyA=ND	Alt_PolyA=ND	LdHU3.11.0630(CDS,product=tetratricopeptide_repeat_(TPR)_protein)	-
LdHU3.11	CBMSO	transcript	176197	177007	+	LdHU3.11.T0640	SL=313	Alt_SL=176216(9)|176224(1)|176271(1)	PolyA=4	Alt_PolyA=177012(2)|177019(3)|177022(1)|177029(1)	LdHU3.11.0640(CDS,product=hypothetical_protein_conserved)	-
LdHU3.11	CBMSO	transcript	177316	179283	+	LdHU3.11.T0650	SL=80	Alt_SL=177355(17)	PolyA=ND	Alt_PolyA=ND	unknown	-
LdHU3.11	CBMSO	transcript	179284	182792	+	LdHU3.11.T0660	SL=167	Alt_SL=179247(1)|179313(1)|179329(1)	PolyA=1	Alt_PolyA=ND	LdHU3.11.0660(CDS,product=protein_kinase_putative)	-
LdHU3.11	CBMSO	transcript	183075	184099	+	LdHU3.11.T0670	SL=354	Alt_SL=183031(9)|183072(28)|183084(72)|183097(1)|183101(2)|183153(3)|183654(2)	PolyA=ND	Alt_PolyA=ND	unknown	-
LdHU3.11	CBMSO	transcript	184290	188244	+	LdHU3.11.T0680	SL=154	Alt_SL=184292(6)|184329(10)|184358(2)|184599(8)|185613(2)|186893(5)|186924(3)	PolyA=ND	Alt_PolyA=ND	LdHU3.11.0680(CDS,product=amino_acid_permease/transporter_putative)	-
LdHU3.11	CBMSO	transcript	188245	191033	+	LdHU3.11.T0690	SL=19	Alt_SL=188306(2)	PolyA=ND	Alt_PolyA=ND	LdHU3.11.0690(CDS,product=hypothetical_protein_conserved)	-
LdHU3.11	CBMSO	transcript	191034	194285	+	LdHU3.11.T0700	SL=139	Alt_SL=191053(16)|191065(2)|191069(6)|191079(1)|191188(1)|193318(2)|193479(1)	PolyA=ND	Alt_PolyA=ND	LdHU3.11.0700(CDS,product=Protein_of_unknown_function_(DUF563)_putative)	-
LdHU3.11	CBMSO	transcript	194286	198009	+	LdHU3.11.T0710	SL=121	Alt_SL=194246(1)|194294(1)|194297(77)|194319(23)|194357(6)|194421(51)|194433(2)|194444(6)|194615(4)|196578(3)	PolyA=ND	Alt_PolyA=ND	LdHU3.11.0710(CDS,product=nucleobase_transporter)	-
LdHU3.11	CBMSO	transcript	198161	201751	+	LdHU3.11.T0720	SL=118	Alt_SL=198154(1)|198172(77)|198194(25)|198232(4)|198296(42)|198319(9)|200453(3)	PolyA=6	Alt_PolyA=ND	LdHU3.11.0720(CDS,product=nucleobase_transporter)	-
LdHU3.11	CBMSO	transcript	201928	204391	+	LdHU3.11.T0730	SL=22	Alt_SL=201936(1)|201974(4)|201977(1)	PolyA=1	Alt_PolyA=ND	unknown	-
LdHU3.11	CBMSO	transcript	204697	206091	+	LdHU3.11.T0740	SL=106	Alt_SL=204596(14)|204747(8)	PolyA=2	Alt_PolyA=206081(1)|206084(1)|206086(1)	unknown	-
LdHU3.11	CBMSO	transcript	206525	210664	+	LdHU3.11.T0750	SL=22	Alt_SL=206468(1)|206655(1)	PolyA=1	Alt_PolyA=210348(1)	LdHU3.11.0750(CDS,product=transcription_modulator/accessory_protein_putative)	-
LdHU3.11	CBMSO	transcript	210802	211954	+	LdHU3.11.T0760	SL=168	Alt_SL=210621(42)|210656(5)|210673(2)|210810(2)|210837(4)|210862(3)|210870(2)	PolyA=ND	Alt_PolyA=ND	LdHU3.11.0760(CDS,product=hypothetical_protein)	-
LdHU3.11	CBMSO	transcript	211955	213318	+	LdHU3.11.T0770	SL=64	Alt_SL=211994(1)	PolyA=ND	Alt_PolyA=ND	unknown	-
LdHU3.11	CBMSO	transcript	213319	218823	+	LdHU3.11.T0780	SL=121	Alt_SL=213267(1)|213297(2)|213360(6)|215306(17)|215346(1)|215355(8)|215366(2)|216132(2)|216255(7)	PolyA=1	Alt_PolyA=ND	LdHU3.11.0780(CDS,product=cytochrome_b5_putative)	-
LdHU3.11	CBMSO	transcript	219080	222392	+	LdHU3.11.T0790	SL=75	Alt_SL=219019(9)|219091(3)	PolyA=1	Alt_PolyA=222216(1)|222303(1)|222388(1)	LdHU3.11.0790(CDS,product=3-methylcrotonoyl-CoA_carboxylase_beta_subunit_putative)	-
LdHU3.11	CBMSO	transcript	222833	225500	+	LdHU3.11.T0800	SL=62	Alt_SL=222650(14)|222826(7)|222837(4)|222854(1)	PolyA=ND	Alt_PolyA=ND	LdHU3.11.0800(CDS,product=hypothetical_protein_conserved)	-
LdHU3.11	CBMSO	transcript	225823	241069	+	LdHU3.11.T0810	SL=91	Alt_SL=225838(3)|227359(4)|236136(3)|237660(2)	PolyA=5	Alt_PolyA=227108(1)|227238(1)|241125(1)	LdHU3.11.0810(CDS,product=hypothetical_protein_conserved)	-
LdHU3.11	CBMSO	transcript	241437	244079	+	LdHU3.11.T0820	SL=45	Alt_SL=241515(40)|241587(1)|241670(4)|241677(1)	PolyA=1	Alt_PolyA=243724(1)	LdHU3.11.0820(CDS,product=aminopeptidase_putative)	-
LdHU3.11	CBMSO	transcript	244571	247785	+	LdHU3.11.T0830	SL=173	Alt_SL=244496(1)|244527(35)|244569(2)|244582(136)	PolyA=1	Alt_PolyA=247524(1)|247535(1)|247550(1)	LdHU3.11.0830(CDS,product=aminopeptidase_putative)	-
LdHU3.11	CBMSO	transcript	248096	255445	+	LdHU3.11.T0840	SL=16	Alt_SL=248119(2)|248221(3)	PolyA=ND	Alt_PolyA=ND	LdHU3.11.0840(CDS,product=hypothetical_protein_conserved)	-
LdHU3.11	CBMSO	transcript	255446	256277	+	LdHU3.11.T0850	SL=140	Alt_SL=255407(1)|255455(1)	PolyA=ND	Alt_PolyA=ND	unknown	-
LdHU3.11	CBMSO	transcript	256278	261799	+	LdHU3.11.T0860	SL=30	Alt_SL=256294(1)|260901(4)	PolyA=ND	Alt_PolyA=ND	LdHU3.11.0860(CDS,product=Protein_Associated_with_Differentiation_putative)	-
LdHU3.11	CBMSO	transcript	262004	265833	+	LdHU3.11.T0870	SL=79	Alt_SL=262085(4)|262139(1)|262239(1)	PolyA=1	Alt_PolyA=265479(1)|265830(1)	LdHU3.11.0870(CDS,product=Protein_Associated_with_Differentiation_putative)	-
LdHU3.11	CBMSO	transcript	266102	272770	+	LdHU3.11.T0880	SL=338	Alt_SL=265824(2)|265952(216)|265956(10)|265971(17)|266109(53)|266126(1)|266204(3)	PolyA=8	Alt_PolyA=272754(1)|272756(2)|272760(1)|272766(5)|272779(1)|272786(4)|272794(1)	LdHU3.11.0880(CDS,product=Nodulin-like/Major_Facilitator_Superfamily_putative)	-
LdHU3.11	CBMSO	transcript	273204	276520	+	LdHU3.11.T0890	SL=37	Alt_SL=273224(1)|273339(3)|275828(8)|275842(1)	PolyA=ND	Alt_PolyA=ND	LdHU3.11.0890(CDS,product=Nodulin-like/Major_Facilitator_Superfamily_putative)	-
LdHU3.11	CBMSO	transcript	276521	278935	+	LdHU3.11.T0900	SL=31	Alt_SL=276383(19)|276459(3)|276564(28)|276575(23)|276580(6)|276608(1)|277554(3)|277665(2)	PolyA=ND	Alt_PolyA=ND	LdHU3.11.0900(CDS,product=Ankyrin_repeats_(3_copies)/Ankyrin_repeat/Ankyrin_repeats_(many_copies)_putative)	-
LdHU3.11	CBMSO	transcript	278936	281099	+	LdHU3.11.T0910	SL=112	Alt_SL=278956(5)|278987(2)|279017(1)	PolyA=1	Alt_PolyA=281042(1)	LdHU3.11.0910(CDS,product=anion-transporting_ATPase-like_protein)	-
LdHU3.11	CBMSO	transcript	281426	284380	+	LdHU3.11.T0920	SL=45	Alt_SL=281470(3)	PolyA=1	Alt_PolyA=ND	LdHU3.11.0920(CDS,product=hypothetical_protein_conserved)	-
LdHU3.11	CBMSO	transcript	284879	290356	+	LdHU3.11.T0930	SL=168	Alt_SL=284825(1)|284882(16)	PolyA=6	Alt_PolyA=290361(3)	LdHU3.11.0930(CDS,product=PUF_nine_target_1)	-
LdHU3.11	CBMSO	transcript	290819	295788	+	LdHU3.11.T0940	SL=46	Alt_SL=290835(3)|291065(1)	PolyA=2	Alt_PolyA=295730(1)|295814(1)	LdHU3.11.0940(CDS,product=hypothetical_protein_conserved)	-
LdHU3.11	CBMSO	transcript	296140	299033	+	LdHU3.11.T0950	SL=94	Alt_SL=296043(4)|296082(2)|296213(1)	PolyA=ND	Alt_PolyA=ND	LdHU3.11.0950(CDS,product=hypothetical_protein_conserved)	-
LdHU3.11	CBMSO	transcript	299034	301028	+	LdHU3.11.T0960	SL=179	Alt_SL=299126(2)	PolyA=1	Alt_PolyA=300910(1)|300976(1)	LdHU3.11.0960(CDS,product=hypothetical_protein_conserved)	-
LdHU3.11	CBMSO	transcript	301525	302744	+	LdHU3.11.T0970	SL=2739	Alt_SL=301442(3)|301451(4)|301457(2)|301468(1)|301470(3)|301475(1)|301481(8)|301482(68)|301485(1)|301494(1)|301518(2)|301520(17)|301526(1)	PolyA=1	Alt_PolyA=ND	LdHU3.11.0970(CDS,product=40S_ribosomal_protein_S21_putative)	-
LdHU3.11	CBMSO	transcript	303196	305631	+	LdHU3.11.T0980	SL=2688	Alt_SL=303104(1)|303118(1)|303129(5)|303198(1)|303222(22)|303245(1)	PolyA=21	Alt_PolyA=305620(19)|305624(2)|305627(9)|305635(16)|305639(1)	LdHU3.11.0980(CDS,product=40S_ribosomal_protein_S21_putative)	-
LdHU3.11	CBMSO	transcript	306129	308204	+	LdHU3.11.T0990	SL=48	Alt_SL=306092(1)|306104(27)|306140(15)|306168(10)|306185(1)|306210(1)|306223(1)|307792(3)	PolyA=ND	Alt_PolyA=ND	LdHU3.11.0990(CDS,product=hypothetical_protein_conserved)	-
LdHU3.11	CBMSO	transcript	308476	309251	+	LdHU3.11.T1000	SL=60	Alt_SL=308390(45)|308502(1)	PolyA=ND	Alt_PolyA=ND	LdHU3.11.1000(CDS,product=hypothetical_protein_conserved)	-
LdHU3.11	CBMSO	transcript	309379	313819	+	LdHU3.11.T1010	SL=70	Alt_SL=309394(4)|309562(1)	PolyA=1	Alt_PolyA=ND	LdHU3.11.1010(CDS,product=hypothetical_protein_conserved)	-
LdHU3.11	CBMSO	transcript	314108	320062	+	LdHU3.11.T1020	SL=187	Alt_SL=314116(19)|314130(1)|314137(1)|314179(1)|314448(7)|317488(2)|317707(8)|317909(1)	PolyA=1	Alt_PolyA=317159(1)|317367(1)|319908(1)	LdHU3.11.1020(CDS,product=hypothetical_protein_conserved)	-
LdHU3.11	CBMSO	transcript	320411	328777	+	LdHU3.11.T1030	SL=33	Alt_SL=320392(1)|320406(12)|320416(7)|322091(2)	PolyA=ND	Alt_PolyA=ND	LdHU3.11.1030(CDS,product=hypothetical_protein_conserved)	-
LdHU3.11	CBMSO	transcript	328778	332581	+	LdHU3.11.T1040	SL=163	Alt_SL=328755(2)|328782(16)|328822(3)|328891(1)|331232(1)|331233(2)|331234(15)	PolyA=ND	Alt_PolyA=ND	LdHU3.11.1040(CDS,product=hypothetical_protein_conserved)	-
LdHU3.11	CBMSO	transcript	332582	335063	+	LdHU3.11.T1050	SL=123	Alt_SL=332579(14)|332585(2)|332589(4)|332593(2)|332604(1)|332615(1)	PolyA=1	Alt_PolyA=334964(1)|334987(1)	LdHU3.11.1050(CDS,product=Alpha/beta_hydrolase_family_putative)	-
LdHU3.11	CBMSO	transcript	335279	342276	+	LdHU3.11.T1060	SL=10	Alt_SL=ND	PolyA=ND	Alt_PolyA=ND	LdHU3.11.1060(CDS,product=hypothetical_protein_conserved)	-
LdHU3.11	CBMSO	transcript	342277	349511	+	LdHU3.11.T1070	SL=29	Alt_SL=342280(9)|342771(3)	PolyA=2	Alt_PolyA=ND	LdHU3.11.1070(CDS,product=kinesin_putative)	-
LdHU3.11	CBMSO	transcript	349840	353145	+	LdHU3.11.T1080	SL=18	Alt_SL=349799(10)|349833(16)|349865(7)|349870(9)	PolyA=1	Alt_PolyA=353093(1)	unknown	-
LdHU3.11	CBMSO	transcript	353366	355347	+	LdHU3.11.T1090	SL=112	Alt_SL=353370(6)|353374(5)|353415(1)|353432(2)|353512(7)|353551(1)|353556(2)	PolyA=1	Alt_PolyA=ND	LdHU3.11.1090(CDS,product=START_domain_containing_protein_putative)	-
LdHU3.11	CBMSO	transcript	355613	358372	+	LdHU3.11.T1100	SL=32	Alt_SL=355604(18)|355830(1)	PolyA=1	Alt_PolyA=358180(1)|358356(1)	unknown	-
LdHU3.11	CBMSO	transcript	358767	363240	+	LdHU3.11.T1110	SL=76	Alt_SL=358692(1)|358695(1)|358699(8)|358801(2)	PolyA=ND	Alt_PolyA=ND	LdHU3.11.1110(CDS,product=Leucine_Rich_repeat_putative)	-
LdHU3.11	CBMSO	transcript	363241	365202	+	LdHU3.11.T1120	SL=208	Alt_SL=363155(1)|363252(15)|363337(1)|363511(1)	PolyA=ND	Alt_PolyA=ND	LdHU3.11.1120(CDS,product=60S_ribosomal_protein_L24_putative)	-
LdHU3.11	CBMSO	transcript	365203	371047	+	LdHU3.11.T1130	SL=19	Alt_SL=365124(1)|365186(1)|365189(12)|365209(1)|365321(6)	PolyA=ND	Alt_PolyA=ND	LdHU3.11.1130(CDS,product=ATPase_putative)	-
LdHU3.11	CBMSO	transcript	371048	373619	+	LdHU3.11.T1140	SL=56	Alt_SL=370964(1)|371005(1)|371073(3)|371083(1)|371171(1)	PolyA=ND	Alt_PolyA=ND	LdHU3.11.1140(CDS,product=PUB_domain_containing_protein_putative)	-
LdHU3.11	CBMSO	transcript	373992	375439	+	LdHU3.11.T1150	SL=1	Alt_SL=373996(1)	PolyA=1	Alt_PolyA=375409(1)|375419(1)	tRNA.11.006(tRNA,product=tRNA_methionine)|tRNA.11.007(tRNA,product=tRNA_arginine)|rRNA.11.003(rRNA,product=rRNA)	-
LdHU3.11	CBMSO	transcript	375666	377674	+	LdHU3.11.T1160	SL=58	Alt_SL=375687(1)|375707(4)|376234(6)|376246(3)|376249(2)	PolyA=1	Alt_PolyA=377671(1)	LdHU3.11.1160(CDS,product=hypothetical_protein_conserved)	-
LdHU3.11	CBMSO	transcript	378005	384363	+	LdHU3.11.T1170	SL=103	Alt_SL=377982(7)|378008(21)|378026(1)	PolyA=ND	Alt_PolyA=ND	LdHU3.11.1170(CDS,product=hypothetical_protein_conserved)	-
LdHU3.11	CBMSO	transcript	384364	387805	+	LdHU3.11.T1180	SL=68	Alt_SL=384318(4)|384371(61)|384421(1)|387095(13)|387187(1)	PolyA=ND	Alt_PolyA=ND	LdHU3.11.1180(CDS,product=hypothetical_protein_conserved)	-
LdHU3.11	CBMSO	transcript	388173	390096	+	LdHU3.11.T1190	SL=3669	Alt_SL=387988(4)|387991(8)|388010(7)|388120(2)|388143(2)|388161(2)|388174(1)|388175(99)|388178(37)	PolyA=ND	Alt_PolyA=ND	LdHU3.11.1190(CDS,product=40S_ribosomal_protein_S5)	-
LdHU3.11	CBMSO	transcript	390097	391594	+	LdHU3.11.T1200	SL=4065	Alt_SL=389948(2)|389954(4)|390013(2)|390050(1)|390052(9)|390055(1)|390065(1)|390098(3)|390112(8)|390114(2)|390117(33)|390130(2)	PolyA=ND	Alt_PolyA=ND	LdHU3.11.1200(CDS,product=40S_ribosomal_protein_S5)	-
LdHU3.11	CBMSO	transcript	391595	393851	+	LdHU3.11.T1210	SL=135	Alt_SL=391618(5)|391623(1)|391672(3)|391718(1)	PolyA=2	Alt_PolyA=393925(1)|394265(1)	LdHU3.11.1210(CDS,product=HIT_zinc_finger_containing_protein_putative)	-
LdHU3.11	CBMSO	transcript	394332	398974	+	LdHU3.11.T1220	SL=18	Alt_SL=394132(2)|394377(1)	PolyA=ND	Alt_PolyA=ND	LdHU3.11.1220(CDS,product=adaptin-related_protein-like_protein)	-
LdHU3.11	CBMSO	transcript	399347	405034	+	LdHU3.11.T1230	SL=905	Alt_SL=399275(5)|399293(1)|399361(42)|399392(2)|400621(3)|404395(2)	PolyA=1	Alt_PolyA=ND	LdHU3.11.1230(CDS,product=pyruvate_phosphate_dikinase_putative)	-
LdHU3.11	CBMSO	transcript	405035	408336	+	LdHU3.11.T1240	SL=39	Alt_SL=404977(28)|405041(1)	PolyA=ND	Alt_PolyA=ND	LdHU3.11.1240(CDS,product=inositol-145-trisphosphate_(IP3)_5-phosphatase_putative)	-
LdHU3.11	CBMSO	transcript	408337	417635	+	LdHU3.11.T1250	SL=22	Alt_SL=408336(1)|408338(2)|408599(4)|408644(7)	PolyA=2	Alt_PolyA=417634(1)|417642(1)	LdHU3.11.1250(CDS,product=hypothetical_protein_conserved)	-
LdHU3.11	CBMSO	transcript	418049	420686	+	LdHU3.11.T1260	SL=159	Alt_SL=417959(1)|418023(93)|418056(3)	PolyA=ND	Alt_PolyA=ND	LdHU3.11.1260(CDS,product=hypothetical_protein_conserved)	-
LdHU3.11	CBMSO	transcript	420687	434629	+	LdHU3.11.T1270	SL=41	Alt_SL=420555(3)|420589(2)|420714(1)|427787(2)|428521(4)	PolyA=2	Alt_PolyA=434537(1)|434577(1)|434638(1)|434650(1)|434695(1)|434705(1)	LdHU3.11.1270(CDS,product=hypothetical_protein_conserved)	-
LdHU3.11	CBMSO	transcript	435171	438688	+	LdHU3.11.T1280	SL=289	Alt_SL=435227(38)|435301(1)|435327(4)|435330(1)|437642(10)|437681(1)	PolyA=1	Alt_PolyA=ND	LdHU3.11.1280(CDS,product=pretranslocation_protein_alpha_subunit_putative)	-
LdHU3.11	CBMSO	transcript	438883	447788	+	LdHU3.11.T1290	SL=49	Alt_SL=438799(21)|440307(4)	PolyA=2	Alt_PolyA=448140(1)	LdHU3.11.1290(CDS,product=hypothetical_protein)	pseudogene
LdHU3.11	CBMSO	transcript	448325	452351	+	LdHU3.11.T1300	SL=139	Alt_SL=448332(2)|451635(2)	PolyA=3	Alt_PolyA=452362(2)|452666(1)	LdHU3.11.1300(CDS,product=palmitoyl_acyltransferase_7_putative)	-
LdHU3.11	CBMSO	transcript	452933	456176	+	LdHU3.11.T1310	SL=45	Alt_SL=452962(1)	PolyA=2	Alt_PolyA=456179(1)	LdHU3.11.1310(CDS,product=palmitoyl_acyltransferase_7_putative)	-
LdHU3.11	CBMSO	transcript	456525	461176	+	LdHU3.11.T1320	SL=350	Alt_SL=456560(4)|456572(2)|456722(2)|460175(104)|460183(33)|460225(3)|460231(8)|460280(181)	PolyA=ND	Alt_PolyA=ND	LdHU3.11.1320(CDS,product=sterol_14-alpha-demethylase_putative)	-
LdHU3.11	CBMSO	transcript	461177	462509	+	LdHU3.11.T1330	SL=4999	Alt_SL=460679(6)|461061(2)|461087(2)|461104(3)|461127(1)|461135(1)|461139(3)|461163(1)|461216(2)|461234(2)	PolyA=ND	Alt_PolyA=ND	LdHU3.11.1330(CDS,product=60S_ribosomal_protein_L28_putative)	-
LdHU3.11	CBMSO	transcript	462510	464913	+	LdHU3.11.T1340	SL=43	Alt_SL=462410(39)|462429(5)|462453(3)|462538(1)	PolyA=ND	Alt_PolyA=ND	unknown	-
LdHU3.11	CBMSO	transcript	464914	466146	+	LdHU3.11.T1350	SL=4966	Alt_SL=464584(3)|464798(2)|464824(3)|464841(3)|464864(1)|464887(1)|464900(1)|464953(1)|464971(1)|465049(1)	PolyA=ND	Alt_PolyA=ND	LdHU3.11.1350(CDS,product=60S_ribosomal_protein_L28_putative)	-
LdHU3.11	CBMSO	transcript	466147	468650	+	LdHU3.11.T1360	SL=43	Alt_SL=466139(2)|466166(6)|466190(4)|466247(42)|466275(2)	PolyA=ND	Alt_PolyA=ND	LdHU3.11.1360(CDS,product=hypothetical_protein_conserved)	-
LdHU3.11	CBMSO	transcript	468651	469993	+	LdHU3.11.T1370	SL=4938	Alt_SL=468321(5)|468561(3)|468578(2)|468690(1)|468708(1)|468726(2)	PolyA=1	Alt_PolyA=469879(1)	LdHU3.11.1370(CDS,product=60S_ribosomal_protein_L28_putative)	-
LdHU3.11	CBMSO	transcript	470122	476012	+	LdHU3.11.T1380	SL=56	Alt_SL=470134(3)|470190(1)|470244(1)|470293(2)|475312(3)|475439(2)	PolyA=1	Alt_PolyA=ND	LdHU3.11.1380(CDS,product=protein_transport_protein_SEC31_putative)	-
LdHU3.11	CBMSO	transcript	476230	479901	+	LdHU3.11.T1390	SL=91	Alt_SL=476175(1)|476219(1)|476220(2)|476269(1)|476295(1)|476339(8)|476363(8)|476380(79)|476407(4)|476430(1)	PolyA=ND	Alt_PolyA=ND	LdHU3.11.1390(CDS,product=eukaryotic_release_factor_3_putative)	-
LdHU3.11	CBMSO	transcript	480289	482268	+	LdHU3.11.T1400	SL=86	Alt_SL=480239(1)|480284(1)|480298(2)|480317(1)	PolyA=2	Alt_PolyA=482264(2)|482273(1)	LdHU3.11.1400(CDS,product=60Kd_inner_membrane_protein_putative)	-
LdHU3.11	CBMSO	transcript	482568	483263	+	LdHU3.11.T1410	SL=86	Alt_SL=482593(3)|482612(9)|482617(2)|482625(1)|482668(1)	PolyA=ND	Alt_PolyA=ND	unknown	-
LdHU3.11	CBMSO	transcript	483264	484443	+	LdHU3.11.T1420	SL=2	Alt_SL=ND	PolyA=ND	Alt_PolyA=ND	unknown	-
LdHU3.11	CBMSO	transcript	484444	486035	+	LdHU3.11.T1430	SL=3271	Alt_SL=484344(576)|484382(1)|484397(1)|484398(17)|484407(4)|484420(3)|484424(1)|484437(9)|484482(2)	PolyA=ND	Alt_PolyA=ND	LdHU3.11.1430(CDS,product=40S_ribosomal_protein_S15A_putative)	-
LdHU3.11	CBMSO	transcript	486036	489783	+	LdHU3.11.T1440	SL=131	Alt_SL=486101(2)|487095(4)	PolyA=ND	Alt_PolyA=ND	LdHU3.11.1440(CDS,product=Organic_solute_transporter_Ostalpha_putative)	-
LdHU3.11	CBMSO	transcript	489784	493254	+	LdHU3.11.T1450	SL=639	Alt_SL=489567(2)|489610(2)|489713(1)|489785(1)|490165(3)|492077(39)|492141(4)|492441(154)|492454(4)|492475(30)	PolyA=ND	Alt_PolyA=ND	LdHU3.11.1450(CDS,product=SKP1-like_protein)	-
LdHU3.11	CBMSO	transcript	493620	503797	+	LdHU3.11.T1460	SL=115	Alt_SL=493610(1)|493657(1)|494289(10)|498424(3)|500814(9)	PolyA=ND	Alt_PolyA=ND	unknown	-
LdHU3.11	CBMSO	transcript	504222	505862	+	LdHU3.11.T1470	SL=153	Alt_SL=ND	PolyA=3	Alt_PolyA=ND	LdHU3.11.1470(CDS,product=hypothetical_protein,_conserved)	-
LdHU3.11	CBMSO	transcript	506304	513901	+	LdHU3.11.T1480	SL=22	Alt_SL=506227(4)|506287(12)|506308(1)	PolyA=ND	Alt_PolyA=ND	LdHU3.11.1480(CDS,product=ATP-binding_cassette_subfamily_A_member_1_putative)	-
LdHU3.11	CBMSO	transcript	513902	514436	+	LdHU3.11.T1490	SL=20	Alt_SL=513767(5)|513915(1)	PolyA=1	Alt_PolyA=514415(1)	unknown	-
LdHU3.11	CBMSO	transcript	515083	525699	+	LdHU3.11.T1500	SL=122	Alt_SL=519894(6)|522284(9)	PolyA=ND	Alt_PolyA=ND	unknown	-
LdHU3.11	CBMSO	transcript	525700	528539	+	LdHU3.11.T1510	SL=130	Alt_SL=525726(1)|525737(1)	PolyA=3	Alt_PolyA=ND	LdHU3.11.1510(CDS,product=ATP-binding_cassette_subfamily_A_member_1_putative)	-
LdHU3.11	CBMSO	transcript	528978	536580	+	LdHU3.11.T1520	SL=25	Alt_SL=528901(5)|528921(1)|528961(6)	PolyA=ND	Alt_PolyA=ND	LdHU3.11.1520(CDS,product=ATP-binding_cassette_subfamily_A_member_1_putative)	-
LdHU3.11	CBMSO	transcript	536581	537112	+	LdHU3.11.T1530	SL=9	Alt_SL=536444(2)	PolyA=3	Alt_PolyA=ND	unknown	-
LdHU3.11	CBMSO	transcript	537759	548002	+	LdHU3.11.T1540	SL=115	Alt_SL=537768(1)|538428(6)|542572(3)|544962(11)	PolyA=ND	Alt_PolyA=ND	unknown	-
LdHU3.11	CBMSO	transcript	548379	550245	+	LdHU3.11.T1550	SL=123	Alt_SL=548333(1)|548405(1)	PolyA=3	Alt_PolyA=550201(1)|550243(1)|550248(1)|550661(1)	LdHU3.11.1550(CDS,product=hypothetical_protein_conserved)	-
LdHU3.11	CBMSO	transcript	550662	559947	+	LdHU3.11.T1560	SL=34	Alt_SL=554601(3)	PolyA=1	Alt_PolyA=ND	LdHU3.11.1560(CDS,product=ATP-binding_cassette_subfamily_A_member_1_putative)	pseudogene
LdHU3.11	CBMSO	transcript	560390	562257	+	LdHU3.11.T1570	SL=109	Alt_SL=560396(9)|560400(9)|560408(1)|560493(1)|560588(1)|560651(2)	PolyA=ND	Alt_PolyA=ND	unknown	-
LdHU3.11	CBMSO	transcript	562258	563667	+	LdHU3.11.T1580	SL=136	Alt_SL=562208(1)|562241(1)|562264(32)|562350(10)|562363(1)|562476(3)|562485(1)	PolyA=1	Alt_PolyA=563649(1)|563656(1)	LdHU3.11.1580(CDS,product=tatD_related_deoxyribonuclease_putative)	-
LdHU3.11	CBMSO	transcript	564163	573214	+	LdHU3.11.T1590	SL=22	Alt_SL=564140(5)|564175(2)	PolyA=3	Alt_PolyA=573220(1)|573225(1)	LdHU3.11.1590(CDS,product=ATP-binding_cassette_subfamily_A_member_1_putative)	-
LdHU3.11	CBMSO	transcript	573592	575068	+	LdHU3.11.T1600	SL=149	Alt_SL=573527(1)|573631(5)|573634(5)|573668(1)	PolyA=ND	Alt_PolyA=ND	LdHU3.11.1600(CDS,product=hypothetical_protein_conserved)	-
LdHU3.11	CBMSO	transcript	575069	576763	+	LdHU3.11.T1610	SL=68	Alt_SL=575072(10)|575075(2)|575078(1)|575184(1)	PolyA=1	Alt_PolyA=576606(1)|576710(1)	LdHU3.11.1610(CDS,product=hypothetical_protein_conserved)	-
LdHU3.11	CBMSO	transcript	577165	579180	+	LdHU3.11.T1620	SL=44	Alt_SL=577081(30)|577103(1)|577232(1)|577255(1)	PolyA=1	Alt_PolyA=ND	LdHU3.11.1620(CDS,product=hypothetical_protein_conserved)	-
LdHU3.11	CBMSO	transcript	579534	585928	+	LdHU3.11.T1630	SL=37	Alt_SL=579563(11)|579751(2)|585552(6)|585566(1)	PolyA=ND	Alt_PolyA=ND	LdHU3.11.1630(CDS,product=Flagellar-associated_PapD-like_putative)	-
LdHU3.11	CBMSO	transcript	586130	588492	+	LdHU3.11.T1640	SL=73	Alt_SL=586181(3)|586239(6)|586337(2)|586851(2)	PolyA=ND	Alt_PolyA=ND	LdHU3.11.1640(CDS,product=Nodulin-like_putative)	-
LdHU3.11	CBMSO	transcript	588638	589803	+	LdHU3.11.T1650	SL=66	Alt_SL=588680(8)|588694(16)|588700(3)	PolyA=ND	Alt_PolyA=ND	unknown	-
LdHU3.11	CBMSO	transcript	589804	591268	+	LdHU3.11.T1660	SL=169	Alt_SL=589751(1)|589769(1)|589778(3)|589793(3)|589805(1)|589817(3)|590034(73)|590126(3)	PolyA=4	Alt_PolyA=591201(1)|591214(1)|591224(1)|591244(1)|591309(1)	LdHU3.11.1660(CDS,product=hypothetical_protein_conserved)	-
LdHU3.11	CBMSO	transcript	591550	593261	+	LdHU3.11.T1670	SL=82	Alt_SL=591562(1)|591590(1)|591654(1)|591874(12)	PolyA=3	Alt_PolyA=593257(1)	LdHU3.11.1670(CDS,product=Ribosomal_protein_L4/L1_family_putative)	-
LdHU3.11	CBMSO	transcript	593750	594596	+	LdHU3.11.T1680	SL=167	Alt_SL=593744(6)|593766(9)|593773(5)|593781(1)|593870(1)	PolyA=2	Alt_PolyA=594593(2)|594827(1)	unknown	-
LdHU3.11	CBMSO	transcript	595083	597301	+	LdHU3.11.T1690	SL=34	Alt_SL=595080(6)|595089(1)|595117(2)	PolyA=ND	Alt_PolyA=ND	LdHU3.11.1690(CDS,product=tRNA_pseudouridine_synthase_D_(TruD)_putative)	-
LdHU3.11	CBMSO	transcript	597528	598102	+	LdHU3.11.T1700	SL=91	Alt_SL=597504(44)|597557(3)|597560(4)|597561(1)|597573(1)	PolyA=ND	Alt_PolyA=ND	LdHU3.11.1700(CDS,product=hypothetical_protein)	-
LdHU3.11	CBMSO	transcript	598103	599441	+	LdHU3.11.T1710	SL=38	Alt_SL=598117(9)|598190(3)|598195(2)	PolyA=1	Alt_PolyA=ND	LdHU3.11.1710(CDS,product=SH3_domain/Variant_SH3_domain_containing_protein_putative)	-
LdHU3.12	CBMSO	transcript	34	1759	+	LdHU3.12.T0010	SL=ND	Alt_SL=ND	PolyA=ND	Alt_PolyA=ND	unknown	-
LdHU3.12	CBMSO	transcript	1760	2727	+	LdHU3.12.T0020	SL=119	Alt_SL=1780(1)|1824(2)	PolyA=ND	Alt_PolyA=ND	unknown	-
LdHU3.12	CBMSO	transcript	2728	4002	+	LdHU3.12.T0030	SL=115	Alt_SL=2748(27)|2755(10)|2836(2)	PolyA=ND	Alt_PolyA=ND	LdHU3.12.0030(CDS,product=translation_initiation_factor_EIF-2b_alpha_subunit_putative)	-
LdHU3.12	CBMSO	transcript	4003	5016	+	LdHU3.12.T0040	SL=96	Alt_SL=4009(21)|4027(1)|4032(1)	PolyA=ND	Alt_PolyA=ND	LdHU3.12.0040(CDS,product=PITH_domain-containing_protein)	-
LdHU3.12	CBMSO	transcript	5017	6125	+	LdHU3.12.T0050	SL=139	Alt_SL=5028(21)|5093(5)|5098(1)|5106(1)	PolyA=6	Alt_PolyA=6129(1)|6132(1)	LdHU3.12.0050(CDS,product=proteasome_beta-1_subunit_putative)	-
LdHU3.12	CBMSO	transcript	6464	8162	+	LdHU3.12.T0060	SL=87	Alt_SL=6470(4)|6475(3)|6478(1)	PolyA=1	Alt_PolyA=8158(1)	LdHU3.12.0060(CDS,product=Mitochondrial_SSU_ribosomal_protein_29_putative)	-
LdHU3.12	CBMSO	transcript	8462	9229	+	LdHU3.12.T0070	SL=86	Alt_SL=8420(3)|8472(5)	PolyA=ND	Alt_PolyA=ND	LdHU3.12.0070(CDS,product=hypothetical_protein_conserved)	-
LdHU3.12	CBMSO	transcript	9230	11218	+	LdHU3.12.T0080	SL=78	Alt_SL=9183(2)|9248(1)|9284(1)	PolyA=ND	Alt_PolyA=ND	LdHU3.12.0080(CDS,product=hypothetical_protein_conserved)	-
LdHU3.12	CBMSO	transcript	11219	12368	+	LdHU3.12.T0090	SL=218	Alt_SL=11147(5)|11161(25)|11239(2)|11311(2)	PolyA=5	Alt_PolyA=12379(3)|12385(1)|12570(1)	LdHU3.12.0090(CDS,product=ribonuclease_mar1)	-
LdHU3.12	CBMSO	transcript	12804	14792	+	LdHU3.12.T0100	SL=46	Alt_SL=12811(8)	PolyA=1	Alt_PolyA=ND	LdHU3.12.0100(CDS,product=hypothetical_protein_conserved)	-
LdHU3.12	CBMSO	transcript	15057	15985	+	LdHU3.12.T0110	SL=18	Alt_SL=15110(2)	PolyA=ND	Alt_PolyA=ND	LdHU3.12.0110(CDS,product=hypothetical_protein_conserved)	-
LdHU3.12	CBMSO	transcript	15986	17201	+	LdHU3.12.T0120	SL=73	Alt_SL=16006(7)|16046(2)|16049(1)|16113(1)	PolyA=ND	Alt_PolyA=ND	LdHU3.12.0120(CDS,product=kinetoplastid_kinetochore_protein_6_putative)	-
LdHU3.12	CBMSO	transcript	17202	19347	+	LdHU3.12.T0130	SL=34	Alt_SL=17211(1)	PolyA=ND	Alt_PolyA=ND	LdHU3.12.0130(CDS,product=hypothetical_protein_conserved)	-
LdHU3.12	CBMSO	transcript	19348	20481	+	LdHU3.12.T0140	SL=33	Alt_SL=19345(1)|19391(1)	PolyA=ND	Alt_PolyA=ND	unknown	-
LdHU3.12	CBMSO	transcript	20759	23139	+	LdHU3.12.T0150	SL=78	Alt_SL=20728(11)|20732(1)|20791(3)	PolyA=ND	Alt_PolyA=ND	LdHU3.12.0150(CDS,product=Plus-3_domain/Zinc_finger_C3HC4_type_(RING_finger)_containing_protein_putative)	-
LdHU3.12	CBMSO	transcript	23140	26845	+	LdHU3.12.T0160	SL=21	Alt_SL=23034(7)|23364(5)	PolyA=3	Alt_PolyA=ND	LdHU3.12.0160(CDS,product=hypothetical_protein_conserved)	-
LdHU3.12	CBMSO	transcript	27173	32134	+	LdHU3.12.T0170	SL=33	Alt_SL=27197(2)|27281(1)	PolyA=1	Alt_PolyA=32002(1)	LdHU3.12.0170(CDS,product=hypothetical_protein_conserved)	-
LdHU3.12	CBMSO	transcript	32391	33740	+	LdHU3.12.T0180	SL=56	Alt_SL=32370(3)|32374(1)|32376(16)|32378(5)|32383(7)|32407(6)|32452(3)|32528(1)	PolyA=ND	Alt_PolyA=ND	unknown	-
LdHU3.12	CBMSO	transcript	33741	38252	+	LdHU3.12.T0190	SL=45	Alt_SL=33770(2)|33807(1)	PolyA=ND	Alt_PolyA=ND	LdHU3.12.0190(CDS,product=Cell_division_protein_kinase_putative)	-
LdHU3.12	CBMSO	transcript	38253	39812	+	LdHU3.12.T0200	SL=32	Alt_SL=38162(7)|38237(4)|38261(1)|38280(2)	PolyA=ND	Alt_PolyA=ND	unknown	-
LdHU3.12	CBMSO	transcript	39813	41583	+	LdHU3.12.T0210	SL=64	Alt_SL=39769(7)|39831(3)	PolyA=2	Alt_PolyA=ND	LdHU3.12.0210(CDS,product=hypothetical_protein_conserved)	-
LdHU3.12	CBMSO	transcript	41920	47560	+	LdHU3.12.T0220	SL=10	Alt_SL=41917(2)|41923(8)	PolyA=2	Alt_PolyA=ND	LdHU3.12.0220(CDS,product=leucine-rich_repeat_protein_putative)	-
LdHU3.12	CBMSO	transcript	47982	50585	+	LdHU3.12.T0230	SL=22	Alt_SL=48065(8)|48086(3)	PolyA=ND	Alt_PolyA=ND	LdHU3.12.0230(CDS,product=dolichyl-P-Man:GDP-Man5GlcNAc2-PP-dolichyl_alpha-12-mannosyltransferase_putative)	-
LdHU3.12	CBMSO	transcript	50586	52065	+	LdHU3.12.T0240	SL=5	Alt_SL=ND	PolyA=ND	Alt_PolyA=ND	unknown	-
LdHU3.12	CBMSO	transcript	52066	53937	+	LdHU3.12.T0250	SL=15	Alt_SL=52072(6)|52083(5)|52091(1)	PolyA=ND	Alt_PolyA=ND	LdHU3.12.0250(CDS,product=hypothetical_protein_conserved)	-
LdHU3.12	CBMSO	transcript	53938	57651	+	LdHU3.12.T0260	SL=18	Alt_SL=53994(1)|53998(1)	PolyA=ND	Alt_PolyA=ND	LdHU3.12.0260(CDS,product=hypothetical_protein_conserved)	-
LdHU3.12	CBMSO	transcript	57652	62935	+	LdHU3.12.T0270	SL=25	Alt_SL=57654(1)	PolyA=1	Alt_PolyA=ND	LdHU3.12.0270(CDS,product=ubiquitin_hydrolase_putative)	pseudogene
LdHU3.12	CBMSO	transcript	63256	64002	+	LdHU3.12.T0280	SL=55	Alt_SL=63338(1)	PolyA=ND	Alt_PolyA=ND	unknown	-
LdHU3.12	CBMSO	transcript	64003	70088	+	LdHU3.12.T0290	SL=41	Alt_SL=64014(1)|64050(1)	PolyA=ND	Alt_PolyA=ND	LdHU3.12.0290(CDS,product=hypothetical_protein_conserved)	-
LdHU3.12	CBMSO	transcript	70089	72069	+	LdHU3.12.T0300	SL=21	Alt_SL=ND	PolyA=ND	Alt_PolyA=ND	LdHU3.12.0300(CDS,product=proteasome_regulatory_ATPase_subunittcc1l8.3_putative)	-
LdHU3.12	CBMSO	transcript	72361	74045	+	LdHU3.12.T0310	SL=112	Alt_SL=72372(2)|72548(1)	PolyA=1	Alt_PolyA=73857(1)	LdHU3.12.0310(CDS,product=glyoxalase_II_putative)	-
LdHU3.12	CBMSO	transcript	74235	79331	+	LdHU3.12.T0320	SL=18	Alt_SL=74269(1)	PolyA=1	Alt_PolyA=ND	LdHU3.12.0320(CDS,product=hypothetical_protein_conserved)	-
LdHU3.12	CBMSO	transcript	79516	82011	+	LdHU3.12.T0330	SL=55	Alt_SL=ND	PolyA=1	Alt_PolyA=ND	LdHU3.12.0330(CDS,product=hypothetical_protein_conserved)	-
LdHU3.12	CBMSO	transcript	82298	84120	+	LdHU3.12.T0340	SL=52	Alt_SL=82216(1)	PolyA=ND	Alt_PolyA=ND	unknown	-
LdHU3.12	CBMSO	transcript	84121	87594	+	LdHU3.12.T0350	SL=68	Alt_SL=84080(2)|84181(9)|84267(1)	PolyA=ND	Alt_PolyA=ND	LdHU3.12.0350(CDS,product=cysteinyl-tRNA_synthetase_putative)	-
LdHU3.12	CBMSO	transcript	87920	89726	+	LdHU3.12.T0360	SL=29	Alt_SL=87881(3)|87926(3)|87964(1)|87992(4)	PolyA=ND	Alt_PolyA=ND	unknown	-
LdHU3.12	CBMSO	transcript	89997	99013	+	LdHU3.12.T0370	SL=9	Alt_SL=90030(4)|90101(1)	PolyA=1	Alt_PolyA=ND	LdHU3.12.0370(CDS,product=Helicase_conserved_C-inal_domain/Helicase_associated_domain_(HA2)_putative)	-
LdHU3.12	CBMSO	transcript	99393	101593	+	LdHU3.12.T0380	SL=14	Alt_SL=99381(1)	PolyA=1	Alt_PolyA=ND	LdHU3.12.0380(CDS,product=hypothetical_protein_conserved)	-
LdHU3.12	CBMSO	transcript	101923	106739	+	LdHU3.12.T0390	SL=170	Alt_SL=101878(1)|101941(2)|101998(2)|102034(5)|104968(2)	PolyA=3	Alt_PolyA=106633(1)|106695(1)	LdHU3.12.0390(CDS,product=ornithine_decarboxylase_putative)	-
LdHU3.12	CBMSO	transcript	107059	108235	+	LdHU3.12.T0400	SL=83	Alt_SL=106968(5)|107036(1)|107118(1)|107207(1)	PolyA=3	Alt_PolyA=ND	unknown	-
LdHU3.12	CBMSO	transcript	108847	114111	+	LdHU3.12.T0410	SL=22	Alt_SL=ND	PolyA=1	Alt_PolyA=ND	LdHU3.12.0410(CDS,product=hypothetical_protein_conserved)	-
LdHU3.12	CBMSO	transcript	114420	120210	+	LdHU3.12.T0420	SL=14	Alt_SL=114426(7)	PolyA=1	Alt_PolyA=ND	LdHU3.12.0420(CDS,product=hypothetical_protein_conserved)	-
LdHU3.12	CBMSO	transcript	120565	123124	+	LdHU3.12.T0430	SL=10	Alt_SL=120520(1)|120589(4)	PolyA=ND	Alt_PolyA=ND	LdHU3.12.0430(CDS,product=hypothetical_protein_conserved)	-
LdHU3.12	CBMSO	transcript	123419	135014	+	LdHU3.12.T0440	SL=9	Alt_SL=123422(1)	PolyA=ND	Alt_PolyA=ND	LdHU3.12.0440(CDS,product=Myotubularin-related_protein_putative)	pseudogene
LdHU3.12	CBMSO	transcript	135015	139512	+	LdHU3.12.T0450	SL=15	Alt_SL=135044(1)|135047(1)	PolyA=1	Alt_PolyA=ND	LdHU3.12.0450(CDS,product=hypothetical_protein_conserved)	-
LdHU3.12	CBMSO	transcript	139901	147824	+	LdHU3.12.T0460	SL=21	Alt_SL=139970(3)|140129(1)	PolyA=1	Alt_PolyA=147763(1)	LdHU3.12.0460(CDS,product=hypothetical_protein_conserved)	-
LdHU3.12	CBMSO	transcript	148292	152514	+	LdHU3.12.T0470	SL=60	Alt_SL=148339(40)|149292(12)|149348(2)	PolyA=1	Alt_PolyA=ND	LdHU3.12.0470(CDS,product=CCR4-NOT_transcription_complex_subunit_2_putative)	-
LdHU3.12	CBMSO	transcript	152990	155562	+	LdHU3.12.T0480	SL=76	Alt_SL=153001(3)	PolyA=1	Alt_PolyA=ND	LdHU3.12.0480(CDS,product=Glutathione_S-transferase_N-inal_domain_containing_protein_putative)	-
LdHU3.12	CBMSO	transcript	156029	157460	+	LdHU3.12.T0490	SL=39	Alt_SL=155948(2)|155963(1)|155976(1)|156009(1)|156034(1)|156102(1)	PolyA=ND	Alt_PolyA=ND	LdHU3.12.0490(CDS,product=hypothetical_protein_conserved)	-
LdHU3.12	CBMSO	transcript	157705	160844	+	LdHU3.12.T0500	SL=38	Alt_SL=ND	PolyA=ND	Alt_PolyA=ND	unknown	-
LdHU3.12	CBMSO	transcript	160845	168470	+	LdHU3.12.T0510	SL=4	Alt_SL=167911(2)	PolyA=ND	Alt_PolyA=ND	LdHU3.12.0510(CDS,product=pumillio_protein_4_putative)	-
LdHU3.12	CBMSO	transcript	168471	171306	+	LdHU3.12.T0520	SL=76	Alt_SL=168533(6)|168560(4)|168616(6)|168647(4)|168664(1)|168755(3)|170234(10)|170236(1)|170263(6)|170275(1)	PolyA=ND	Alt_PolyA=ND	LdHU3.12.0520(CDS,product=hypothetical_protein_conserved)	-
LdHU3.12	CBMSO	transcript	171307	174014	+	LdHU3.12.T0530	SL=1785	Alt_SL=171146(18)|171174(7)|171185(4)|171253(1)|171382(35)	PolyA=97	Alt_PolyA=173697(3)|173700(1)|174012(8)|174021(1)	LdHU3.12.0530(CDS,product=3'-nucleotidase/nuclease,_putative)	-
LdHU3.12	CBMSO	transcript	174918	176451	-	LdHU3.12.T0540	SL=20	Alt_SL=176430(1)	PolyA=1	Alt_PolyA=ND	LdHU3.12.0540(CDS,product=hypothetical_protein_conserved)	-
LdHU3.12	CBMSO	transcript	176783	178491	-	LdHU3.12.T0550	SL=111	Alt_SL=178327(1)|178451(5)|178490(1)|178516(1)|178592(9)	PolyA=1	Alt_PolyA=ND	LdHU3.12.0550(CDS,product=Eukaryotic_protein_of_unknown_function_(DUF866)_putative)	-
LdHU3.12	CBMSO	transcript	178868	180689	-	LdHU3.12.T0560	SL=67	Alt_SL=180621(5)|180670(8)|180676(20)	PolyA=3	Alt_PolyA=178875(1)	LdHU3.12.0560(CDS,product=hypothetical_protein_conserved)	-
LdHU3.12	CBMSO	transcript	180969	183409	-	LdHU3.12.T0570	SL=22	Alt_SL=183394(1)|183406(3)	PolyA=2	Alt_PolyA=ND	LdHU3.12.0570(CDS,product=hypothetical_protein_conserved)	-
LdHU3.12	CBMSO	transcript	183664	186228	-	LdHU3.12.T0580	SL=49	Alt_SL=186183(1)|186190(1)|186222(1)	PolyA=ND	Alt_PolyA=ND	LdHU3.12.0580(CDS,product=hypothetical_protein_conserved)	-
LdHU3.12	CBMSO	transcript	186757	191717	-	LdHU3.12.T0590	SL=55	Alt_SL=191670(2)|191770(1)	PolyA=1	Alt_PolyA=ND	LdHU3.12.0590(CDS,product=hypothetical_protein_conserved)	-
LdHU3.12	CBMSO	transcript	192097	205747	-	LdHU3.12.T0600	SL=8	Alt_SL=205801(4)	PolyA=ND	Alt_PolyA=ND	LdHU3.12.0600(CDS,product=hypothetical_protein_conserved)	-
LdHU3.12	CBMSO	transcript	206070	216320	-	LdHU3.12.T0610	SL=14	Alt_SL=207765(2)|216345(1)	PolyA=ND	Alt_PolyA=ND	LdHU3.12.0610(CDS,product=hypothetical_protein_conserved)	-
LdHU3.12	CBMSO	transcript	216714	229139	-	LdHU3.12.T0620	SL=1	Alt_SL=ND	PolyA=ND	Alt_PolyA=ND	LdHU3.12.0620(CDS,product=hypothetical_protein_conserved)	-
LdHU3.12	CBMSO	transcript	229572	233847	-	LdHU3.12.T0630	SL=25	Alt_SL=ND	PolyA=2	Alt_PolyA=ND	unknown	-
LdHU3.12	CBMSO	transcript	233848	242956	-	LdHU3.12.T0640	SL=ND	Alt_SL=ND	PolyA=ND	Alt_PolyA=ND	unknown	-
LdHU3.12	CBMSO	transcript	243078	253219	-	LdHU3.12.T0650	SL=3	Alt_SL=253224(1)	PolyA=ND	Alt_PolyA=ND	LdHU3.12.0650(CDS,product=hypothetical_protein_conserved)	-
LdHU3.12	CBMSO	transcript	253604	254019	-	LdHU3.12.T0660	SL=2	Alt_SL=ND	PolyA=ND	Alt_PolyA=ND	unknown	-
LdHU3.12	CBMSO	transcript	254020	268369	-	LdHU3.12.T0670	SL=25	Alt_SL=268366(2)	PolyA=ND	Alt_PolyA=ND	LdHU3.12.0670(CDS,product=hypothetical_protein_conserved)	-
LdHU3.12	CBMSO	transcript	268666	269857	-	LdHU3.12.T0680	SL=261	Alt_SL=269777(4)|269804(37)|269855(1)	PolyA=1	Alt_PolyA=268671(1)|268677(1)	unknown	-
LdHU3.12	CBMSO	transcript	269858	276079	-	LdHU3.12.T0690	SL=88	Alt_SL=276022(2)	PolyA=ND	Alt_PolyA=ND	LdHU3.12.0690(CDS,product=hypothetical_protein)	-
LdHU3.12	CBMSO	transcript	276080	280311	-	LdHU3.12.T0700	SL=23	Alt_SL=280290(3)	PolyA=ND	Alt_PolyA=ND	LdHU3.12.0700(CDS,product=WW_domain_containing_protein_putative)	-
LdHU3.12	CBMSO	transcript	280538	285068	-	LdHU3.12.T0710	SL=ND	Alt_SL=ND	PolyA=ND	Alt_PolyA=ND	unknown	-
LdHU3.12	CBMSO	transcript	288604	289934	+	LdHU3.12.T0720	SL=ND	Alt_SL=ND	PolyA=ND	Alt_PolyA=ND	unknown	-
LdHU3.12	CBMSO	transcript	289935	290506	+	LdHU3.12.T0730	SL=78	Alt_SL=289960(1)	PolyA=ND	Alt_PolyA=ND	unknown	-
LdHU3.12	CBMSO	transcript	290507	291130	+	LdHU3.12.T0740	SL=246	Alt_SL=290502(1)|290521(11)	PolyA=1	Alt_PolyA=291093(1)	LdHU3.12.0740(CDS,product=vacuolar_ATP_synthase_subunit_putative)	-
LdHU3.12	CBMSO	transcript	291336	293906	+	LdHU3.12.T0750	SL=283	Alt_SL=291368(251)|291377(66)|291383(20)|291392(2)|291406(1)|291462(1)|291468(1)	PolyA=4	Alt_PolyA=293792(1)|293874(1)|293878(3)|293894(1)|293910(1)|293911(1)|293917(1)	LdHU3.12.0750(CDS,product=glucose-6-phosphate_isomerase)	-
LdHU3.12	CBMSO	transcript	294215	295093	+	LdHU3.12.T0760	SL=37	Alt_SL=294199(30)|294204(7)|294211(3)|294246(2)	PolyA=2	Alt_PolyA=ND	LdHU3.12.0760(CDS,product=hypothetical_protein_conserved)	-
LdHU3.12	CBMSO	transcript	295379	297067	+	LdHU3.12.T0770	SL=72	Alt_SL=295450(9)|295510(3)|295539(2)	PolyA=2	Alt_PolyA=297073(1)|297076(1)	unknown	-
LdHU3.12	CBMSO	transcript	297371	301299	+	LdHU3.12.T0780	SL=5	Alt_SL=297440(1)|297498(1)	PolyA=ND	Alt_PolyA=ND	LdHU3.12.0780(CDS,product=hypothetical_protein_conserved)	-
LdHU3.12	CBMSO	transcript	301300	303147	+	LdHU3.12.T0790	SL=181	Alt_SL=301305(65)|301331(2)|301366(1)|301408(4)	PolyA=1	Alt_PolyA=302874(1)	unknown	-
LdHU3.12	CBMSO	transcript	303445	308086	+	LdHU3.12.T0800	SL=15	Alt_SL=303071(5)|303074(2)	PolyA=ND	Alt_PolyA=ND	LdHU3.12.0800(CDS,product=hypothetical_protein_conserved)	-
LdHU3.12	CBMSO	transcript	308087	308601	+	LdHU3.12.T0810	SL=25	Alt_SL=308069(1)	PolyA=ND	Alt_PolyA=ND	unknown	-
LdHU3.12	CBMSO	transcript	308737	310971	+	LdHU3.12.T0820	SL=12	Alt_SL=308767(5)	PolyA=ND	Alt_PolyA=ND	unknown	-
LdHU3.12	CBMSO	transcript	311024	315968	+	LdHU3.12.T0830	SL=ND	Alt_SL=ND	PolyA=ND	Alt_PolyA=ND	LdHU3.12.0830(CDS,product=Fusaric_acid_resistance_protein-like_putative)	-
LdHU3.12	CBMSO	transcript	316025	317335	+	LdHU3.12.T0840	SL=ND	Alt_SL=ND	PolyA=ND	Alt_PolyA=ND	unknown	-
LdHU3.12	CBMSO	transcript	317336	319184	+	LdHU3.12.T0850	SL=181	Alt_SL=317306(1)|317348(6)|317614(6)|317616(1)	PolyA=ND	Alt_PolyA=ND	unknown	-
LdHU3.12	CBMSO	transcript	319185	327960	+	LdHU3.12.T0860	SL=32	Alt_SL=ND	PolyA=ND	Alt_PolyA=ND	LdHU3.12.0860(CDS,product=Fusaric_acid_resistance_protein-like_putative)	-
LdHU3.12	CBMSO	transcript	327961	330672	+	LdHU3.12.T0870	SL=51	Alt_SL=328011(19)|328039(12)|328042(2)|328244(4)	PolyA=ND	Alt_PolyA=ND	LdHU3.12.0870(CDS,product=hypothetical_protein_conserved)	-
LdHU3.12	CBMSO	transcript	330949	334751	+	LdHU3.12.T0880	SL=11	Alt_SL=ND	PolyA=ND	Alt_PolyA=ND	LdHU3.12.0880(CDS,product=Tetratricopeptide_repeat/TPR_repeat_putative)	-
LdHU3.12	CBMSO	transcript	334983	339611	+	LdHU3.12.T0890	SL=14	Alt_SL=334895(1)	PolyA=1	Alt_PolyA=ND	LdHU3.12.0890(CDS,product=hypothetical_protein_conserved)	-
LdHU3.12	CBMSO	transcript	340005	340808	+	LdHU3.12.T0900	SL=27	Alt_SL=340058(2)	PolyA=ND	Alt_PolyA=ND	unknown	-
LdHU3.12	CBMSO	transcript	340809	343149	+	LdHU3.12.T0910	SL=137	Alt_SL=340736(5)|340820(31)|340841(3)	PolyA=ND	Alt_PolyA=ND	LdHU3.12.0910(CDS,product=alanine_aminotransferase)	-
LdHU3.12	CBMSO	transcript	343485	348639	+	LdHU3.12.T0920	SL=21	Alt_SL=343452(1)|343488(5)|347357(8)|347491(1)|347627(2)	PolyA=ND	Alt_PolyA=ND	LdHU3.12.0920(CDS,product=primase_2_putative)	-
LdHU3.12	CBMSO	transcript	349185	352556	+	LdHU3.12.T0930	SL=42	Alt_SL=348933(6)|348941(3)|349114(2)|349204(1)	PolyA=ND	Alt_PolyA=ND	LdHU3.12.0930(CDS,product=hypothetical_protein_conserved)	-
LdHU3.12	CBMSO	transcript	352557	357695	+	LdHU3.12.T0940	SL=36	Alt_SL=352505(1)|352538(1)|352964(9)	PolyA=1	Alt_PolyA=ND	LdHU3.12.0940(CDS,product=protein_phosphatase_with_EF-Hand_domains_(PPEF))	-
LdHU3.12	CBMSO	transcript	358022	360345	+	LdHU3.12.T0950	SL=48	Alt_SL=358042(2)|358050(2)|358119(1)	PolyA=2	Alt_PolyA=ND	unknown	-
LdHU3.12	CBMSO	transcript	360722	363450	+	LdHU3.12.T0960	SL=261	Alt_SL=360725(66)	PolyA=7	Alt_PolyA=363467(1)	LdHU3.12.0960(CDS,product=cytochrome_oxidase_subunit_IV_putative)	-
LdHU3.12	CBMSO	transcript	363903	366072	+	LdHU3.12.T0970	SL=34	Alt_SL=363729(2)|363958(29)|363976(3)|363986(1)	PolyA=2	Alt_PolyA=365984(1)|366060(1)	LdHU3.12.0970(CDS,product=Protein_of_unknown_function_(DUF1448)_putative)	-
LdHU3.12	CBMSO	transcript	366429	367964	+	LdHU3.12.T0980	SL=49	Alt_SL=366376(4)|366433(1)|366460(1)	PolyA=ND	Alt_PolyA=ND	LdHU3.12.0980(CDS,product=hypothetical_protein_conserved)	-
LdHU3.12	CBMSO	transcript	367965	371327	+	LdHU3.12.T0990	SL=38	Alt_SL=367903(3)|368046(1)	PolyA=1	Alt_PolyA=ND	LdHU3.12.0990(CDS,product=Leucine_Rich_repeat/Leucine_rich_repeat_putative)	-
LdHU3.12	CBMSO	transcript	372043	372819	+	LdHU3.12.T1000	SL=166	Alt_SL=371935(10)|372005(2)|372056(66)|372192(2)	PolyA=ND	Alt_PolyA=ND	LdHU3.12.1000(CDS,product=Protein_of_unknown_function_(DUF962)_putative)	-
LdHU3.12	CBMSO	transcript	372820	374193	+	LdHU3.12.T1010	SL=18	Alt_SL=372818(15)	PolyA=1	Alt_PolyA=ND	unknown	-
LdHU3.12	CBMSO	transcript	374495	376238	+	LdHU3.12.T1020	SL=68	Alt_SL=374531(6)|374598(1)|374960(2)|375817(4)|375848(1)|375850(3)|375945(2)	PolyA=ND	Alt_PolyA=ND	unknown	-
LdHU3.12	CBMSO	transcript	376516	380452	+	LdHU3.12.T1030	SL=12	Alt_SL=376399(5)|376443(11)|376525(10)|376614(8)	PolyA=ND	Alt_PolyA=ND	unknown	-
LdHU3.12	CBMSO	transcript	380453	384060	+	LdHU3.12.T1040	SL=47	Alt_SL=380432(1)|380508(1)|380516(1)	PolyA=ND	Alt_PolyA=ND	LdHU3.12.1040(CDS,product=surface_antigen_protein_2_putative)	-
LdHU3.12	CBMSO	transcript	384061	384727	+	LdHU3.12.T1050	SL=5	Alt_SL=383636(3)	PolyA=ND	Alt_PolyA=ND	unknown	-
LdHU3.12	CBMSO	transcript	384728	388327	+	LdHU3.12.T1060	SL=19	Alt_SL=384655(14)|384737(10)	PolyA=1	Alt_PolyA=ND	unknown	-
LdHU3.12	CBMSO	transcript	388302	391692	+	LdHU3.12.T1070	SL=11	Alt_SL=388280(6)|388282(1)	PolyA=2	Alt_PolyA=ND	LdHU3.12.1070(CDS,product=hypothetical_protein_conserved)	-
LdHU3.12	CBMSO	transcript	392087	395195	+	LdHU3.12.T1080	SL=869	Alt_SL=392057(2)|392079(22)|392139(2)|392147(1)|392158(1)	PolyA=ND	Alt_PolyA=ND	LdHU3.12.1080(CDS,product=surface_antigen_protein_2_putative)	-
LdHU3.12	CBMSO	transcript	395196	395974	+	LdHU3.12.T1090	SL=4	Alt_SL=395288(1)	PolyA=2	Alt_PolyA=395977(1)|395982(1)	unknown	-
LdHU3.12	CBMSO	transcript	396292	399023	+	LdHU3.12.T1100	SL=21	Alt_SL=396175(3)|396219(2)|396301(8)	PolyA=1	Alt_PolyA=ND	unknown	-
LdHU3.12	CBMSO	transcript	399342	403158	+	LdHU3.12.T1110	SL=41	Alt_SL=399321(29)|399465(6)	PolyA=ND	Alt_PolyA=ND	LdHU3.12.1110(CDS,product=hypothetical_protein_conserved)	-
LdHU3.12	CBMSO	transcript	403159	407679	+	LdHU3.12.T1120	SL=68	Alt_SL=403138(1)|403233(1)|403270(1)|405021(5)	PolyA=3	Alt_PolyA=ND	LdHU3.12.1120(CDS,product=hypothetical_protein)	-
LdHU3.12	CBMSO	transcript	407988	410972	+	LdHU3.12.T1130	SL=19	Alt_SL=407916(1)|407997(9)	PolyA=1	Alt_PolyA=410899(1)	LdHU3.12.1130(CDS,product=hypothetical_protein_conserved)	-
LdHU3.12	CBMSO	transcript	411263	415923	+	LdHU3.12.T1140	SL=166	Alt_SL=410921(8)|411255(3)|411315(2)|412579(3)|412651(2)|412795(1)|412852(1)|415141(5)|415572(4)	PolyA=3	Alt_PolyA=415931(2)	LdHU3.12.1140(CDS,product=surface_antigen_protein_2_putative)	-
LdHU3.12	CBMSO	transcript	416250	419433	+	LdHU3.12.T1150	SL=10	Alt_SL=416124(2)|416168(5)|416241(9)|416339(4)	PolyA=2	Alt_PolyA=419380(1)|419431(1)	LdHU3.12.1150(CDS,product=hypothetical_protein_conserved)	-
LdHU3.12	CBMSO	transcript	419733	423576	+	LdHU3.12.T1160	SL=777	Alt_SL=419725(10)|419785(3)|419793(1)	PolyA=7	Alt_PolyA=423567(6)|423579(1)	LdHU3.12.1160(CDS,product=surface_antigen_protein_2_putative)	-
LdHU3.12	CBMSO	transcript	423894	425377	+	LdHU3.12.T1170	SL=24	Alt_SL=423821(5)|423903(10)	PolyA=1	Alt_PolyA=ND	LdHU3.12.1170(CDS,product=hypothetical_protein_conserved)	-
LdHU3.12	CBMSO	transcript	425742	429925	+	LdHU3.12.T1180	SL=50	Alt_SL=429126(2)	PolyA=ND	Alt_PolyA=ND	LdHU3.12.1180(CDS,product=hypothetical_protein)	-
LdHU3.12	CBMSO	transcript	430225	437214	+	LdHU3.12.T1190	SL=19	Alt_SL=430108(2)|430152(5)|430229(1)|430234(11)	PolyA=ND	Alt_PolyA=ND	LdHU3.12.1190(CDS,product=hypothetical_protein_conserved)	-
LdHU3.12	CBMSO	transcript	437215	441650	+	LdHU3.12.T1200	SL=161	Alt_SL=437207(2)|437267(5)|437286(2)|440735(5)	PolyA=ND	Alt_PolyA=ND	LdHU3.12.1200(CDS,product=hypothetical_protein_conserved)	-
LdHU3.12	CBMSO	transcript	441651	445149	+	LdHU3.12.T1210	SL=16	Alt_SL=441578(5)|441660(8)|441695(2)	PolyA=1	Alt_PolyA=ND	LdHU3.12.1210(CDS,product=hypothetical_protein_conserved)	-
LdHU3.12	CBMSO	transcript	445462	449575	+	LdHU3.12.T1220	SL=353	Alt_SL=445064(16)|445086(45)|445432(1)|445454(3)|445514(4)|445533(1)	PolyA=3	Alt_PolyA=449587(1)	LdHU3.12.1220(CDS,product=hypothetical_protein)	-
LdHU3.12	CBMSO	transcript	449900	453382	+	LdHU3.12.T1230	SL=11	Alt_SL=449827(2)|449909(7)|449924(1)	PolyA=1	Alt_PolyA=453346(1)	LdHU3.12.1230(CDS,product=hypothetical_protein_conserved)	-
LdHU3.12	CBMSO	transcript	453658	457818	+	LdHU3.12.T1240	SL=196	Alt_SL=453313(6)|453335(2)|453650(1)|453710(3)|457039(2)	PolyA=3	Alt_PolyA=457801(1)|457810(2)|457813(1)	LdHU3.12.1240(CDS,product=surface_antigen_protein_2_putative)	-
LdHU3.12	CBMSO	transcript	458128	465141	+	LdHU3.12.T1250	SL=33	Alt_SL=458055(15)|458132(1)|458137(13)	PolyA=ND	Alt_PolyA=ND	LdHU3.12.1250(CDS,product=hypothetical_protein_conserved)	-
LdHU3.12	CBMSO	transcript	465142	469265	+	LdHU3.12.T1260	SL=418	Alt_SL=465112(1)|465134(6)|465194(8)|465213(7)	PolyA=2	Alt_PolyA=469256(1)|469273(1)	LdHU3.12.1260(CDS,product=hypothetical_protein_conserved)	-
LdHU3.12	CBMSO	transcript	469581	473005	+	LdHU3.12.T1270	SL=14	Alt_SL=469508(1)|469590(9)	PolyA=ND	Alt_PolyA=ND	LdHU3.12.1270(CDS,product=hypothetical_protein_conserved)	-
LdHU3.12	CBMSO	transcript	473006	476871	+	LdHU3.12.T1280	SL=75	Alt_SL=472984(31)|472986(29)|472987(1)|473119(1)	PolyA=ND	Alt_PolyA=ND	LdHU3.12.1280(CDS,product=hypothetical_protein_conserved)	-
LdHU3.12	CBMSO	transcript	476872	480772	+	LdHU3.12.T1290	SL=308	Alt_SL=476864(5)|476943(1)	PolyA=5	Alt_PolyA=480755(5)|480764(1)|480767(3)	LdHU3.12.1290(CDS,product=surface_antigen_protein_2_putative)	-
LdHU3.12	CBMSO	transcript	481082	484632	+	LdHU3.12.T1300	SL=23	Alt_SL=481009(6)|481091(12)	PolyA=ND	Alt_PolyA=ND	LdHU3.12.1300(CDS,product=hypothetical_protein_conserved)	-
LdHU3.12	CBMSO	transcript	484633	488253	+	LdHU3.12.T1310	SL=222	Alt_SL=484754(1)	PolyA=1	Alt_PolyA=488203(1)	LdHU3.12.1310(CDS,product=hypothetical_protein_conserved)	-
LdHU3.12	CBMSO	transcript	488653	492996	+	LdHU3.12.T1320	SL=1788	Alt_SL=488623(1)|488632(1)|488645(20)|488713(2)|488724(8)|489969(9)	PolyA=ND	Alt_PolyA=ND	LdHU3.12.1320(CDS,product=surface_antigen_protein_2_putative)	-
LdHU3.12	CBMSO	transcript	492997	496822	+	LdHU3.12.T1330	SL=21	Alt_SL=492880(2)|492913(1)|492924(7)|493006(7)|493041(1)	PolyA=ND	Alt_PolyA=ND	unknown	-
LdHU3.12	CBMSO	transcript	496823	500295	+	LdHU3.12.T1340	SL=19	Alt_SL=496801(11)|496803(12)|496938(1)	PolyA=1	Alt_PolyA=500226(1)	LdHU3.12.1340(CDS,product=hypothetical_protein_conserved)	-
LdHU3.12	CBMSO	transcript	500677	503943	+	LdHU3.12.T1350	SL=136	Alt_SL=500669(2)|502491(2)|502581(6)	PolyA=ND	Alt_PolyA=ND	LdHU3.12.1350(CDS,product=surface_antigen_protein_2_putative)	-
LdHU3.12	CBMSO	transcript	503944	504868	+	LdHU3.12.T1360	SL=6	Alt_SL=503907(1)	PolyA=ND	Alt_PolyA=ND	unknown	-
LdHU3.12	CBMSO	transcript	504869	508206	+	LdHU3.12.T1370	SL=15	Alt_SL=504752(3)|504796(6)|504878(11)|504967(3)	PolyA=2	Alt_PolyA=508200(1)|508261(1)	LdHU3.12.1370(CDS,product=hypothetical_protein_conserved)	-
LdHU3.12	CBMSO	transcript	508546	512207	+	LdHU3.12.T1380	SL=225	Alt_SL=508538(11)|508606(1)|508617(1)	PolyA=1	Alt_PolyA=ND	LdHU3.12.1380(CDS,product=surface_antigen_protein_2_putative)	-
LdHU3.12	CBMSO	transcript	512543	515155	+	LdHU3.12.T1390	SL=9	Alt_SL=512461(5)|512534(6)	PolyA=1	Alt_PolyA=ND	unknown	-
LdHU3.12	CBMSO	transcript	515578	521454	+	LdHU3.12.T1400	SL=35	Alt_SL=515580(2)	PolyA=ND	Alt_PolyA=ND	LdHU3.12.1400(CDS,product=hypothetical_protein_conserved)	-
LdHU3.12	CBMSO	transcript	521455	524411	+	LdHU3.12.T1410	SL=58	Alt_SL=521181(24)|521243(2)|521338(10)|521459(5)	PolyA=4	Alt_PolyA=ND	LdHU3.12.1410(CDS,product=DnaJ_domain_containing_protein_putative)	-
LdHU3.12	CBMSO	transcript	524721	531781	+	LdHU3.12.T1420	SL=47	Alt_SL=524771(6)|524774(3)	PolyA=1	Alt_PolyA=531728(1)	LdHU3.12.1420(CDS,product=hypothetical_protein_conserved)	-
LdHU3.12	CBMSO	transcript	532220	534631	+	LdHU3.12.T1430	SL=15	Alt_SL=532226(2)|532584(2)	PolyA=1	Alt_PolyA=ND	LdHU3.12.1430(CDS,product=N-acyl-L-amino_acid_amidohydrolase)	-
LdHU3.12	CBMSO	transcript	534893	536476	+	LdHU3.12.T1440	SL=90	Alt_SL=534901(4)	PolyA=ND	Alt_PolyA=ND	LdHU3.12.1440(CDS,product=NADH:flavin_oxidoreductase/NADH_oxidase_putative)	-
LdHU3.12	CBMSO	transcript	536477	537071	+	LdHU3.12.T1450	SL=2	Alt_SL=536480(1)	PolyA=ND	Alt_PolyA=ND	unknown	-
LdHU3.12	CBMSO	transcript	537072	537758	+	LdHU3.12.T1460	SL=22	Alt_SL=537054(5)	PolyA=ND	Alt_PolyA=ND	unknown	-
LdHU3.12	CBMSO	transcript	537759	538639	+	LdHU3.12.T1470	SL=29	Alt_SL=537798(1)	PolyA=ND	Alt_PolyA=ND	unknown	-
LdHU3.12	CBMSO	transcript	538710	540059	+	LdHU3.12.T1480	SL=54	Alt_SL=538759(3)|538947(15)|538959(2)|538970(1)	PolyA=ND	Alt_PolyA=ND	unknown	-
LdHU3.12	CBMSO	transcript	540060	544707	+	LdHU3.12.T1490	SL=10	Alt_SL=540212(1)	PolyA=ND	Alt_PolyA=ND	LdHU3.12.1490(CDS,product=n-ethylmaleimide_reductase-like_protein)	-
LdHU3.12	CBMSO	transcript	544708	546566	+	LdHU3.12.T1500	SL=88	Alt_SL=544674(2)|544721(7)	PolyA=ND	Alt_PolyA=ND	unknown	-
LdHU3.12	CBMSO	transcript	546567	552361	+	LdHU3.12.T1510	SL=17	Alt_SL=546621(7)|546721(1)|546732(1)|547527(3)|547626(3)|551537(2)	PolyA=ND	Alt_PolyA=ND	LdHU3.12.1510(CDS,product=hypothetical_protein_conserved)	-
LdHU3.12	CBMSO	transcript	552654	557818	+	LdHU3.12.T1520	SL=4	Alt_SL=552726(1)	PolyA=ND	Alt_PolyA=ND	LdHU3.12.1520(CDS,product=Putative_integral_membrane_protein_conserved_region_(DUF2404)_putative)	-
LdHU3.12	CBMSO	transcript	557819	560854	+	LdHU3.12.T1530	SL=26	Alt_SL=ND	PolyA=1	Alt_PolyA=560743(1)	LdHU3.12.1530(CDS,product=Putative_integral_membrane_protein_conserved_region_(DUF2404)_putative)	-
LdHU3.12	CBMSO	transcript	561246	564173	+	LdHU3.12.T1540	SL=28	Alt_SL=ND	PolyA=1	Alt_PolyA=ND	LdHU3.12.1540(CDS,product=hypothetical_protein_conserved)	-
LdHU3.12	CBMSO	transcript	564546	571656	+	LdHU3.12.T1550	SL=9	Alt_SL=564501(2)|564514(1)|564552(1)|564613(8)|564623(2)	PolyA=1	Alt_PolyA=ND	LdHU3.12.1550(CDS,product=hypothetical_protein_conserved)	-
LdHU3.12	CBMSO	transcript	571945	577144	+	LdHU3.12.T1560	SL=18	Alt_SL=572037(2)|572042(1)|572234(1)|574203(3)	PolyA=ND	Alt_PolyA=ND	LdHU3.12.1560(CDS,product=hypothetical_protein_conserved)	-
LdHU3.12	CBMSO	transcript	577145	578694	+	LdHU3.12.T1570	SL=18	Alt_SL=577212(1)|577403(1)|577406(3)	PolyA=ND	Alt_PolyA=ND	unknown	-
LdHU3.12	CBMSO	transcript	578797	582750	+	LdHU3.12.T1580	SL=23	Alt_SL=578880(1)|579735(6)	PolyA=3	Alt_PolyA=582827(1)	LdHU3.12.1580(CDS,product=hypothetical_protein_conserved)	-
LdHU3.12	CBMSO	transcript	583145	588526	+	LdHU3.12.T1590	SL=9	Alt_SL=583086(2)	PolyA=1	Alt_PolyA=588336(1)	LdHU3.12.1590(CDS,product=WD_repeat_and_HMG-box_DNA-binding_protein_putative)	-
LdHU3.12	CBMSO	transcript	588681	590450	+	LdHU3.12.T1600	SL=46	Alt_SL=588693(1)|588745(9)|588752(17)|588796(2)|589073(4)	PolyA=1	Alt_PolyA=ND	unknown	-
LdHU3.12	CBMSO	transcript	590780	592696	+	LdHU3.12.T1610	SL=88	Alt_SL=590788(1)	PolyA=ND	Alt_PolyA=ND	LdHU3.12.1610(CDS,product=SNARE_associated_Golgi_protein_putative)	-
LdHU3.12	CBMSO	transcript	592697	595912	+	LdHU3.12.T1620	SL=8	Alt_SL=592706(3)|592713(8)|592742(6)|592752(1)|592762(1)	PolyA=2	Alt_PolyA=595763(1)|595767(2)|595774(1)	LdHU3.12.1620(CDS,product=hypothetical_protein_conserved)	-
LdHU3.12	CBMSO	transcript	596192	602447	+	LdHU3.12.T1630	SL=8	Alt_SL=596724(3)|596839(1)|597608(2)	PolyA=ND	Alt_PolyA=ND	LdHU3.12.1630(CDS,product=puromycin-sensitive_aminopeptidase-like_protein)	-
LdHU3.12	CBMSO	transcript	602448	606393	+	LdHU3.12.T1640	SL=93	Alt_SL=602399(1)|602448(3)|602605(1)|605761(1)	PolyA=1	Alt_PolyA=606370(1)|606384(1)	LdHU3.12.1640(CDS,product=hypothetical_protein_conserved)	-
LdHU3.12	CBMSO	transcript	606899	609057	+	LdHU3.12.T1650	SL=199	Alt_SL=606704(2)|606865(4)|606931(43)|606991(1)|607684(5)|607697(1)	PolyA=2	Alt_PolyA=609046(2)|609067(1)	LdHU3.12.1650(CDS,product=arginine_N-methyltransferase-like_protein)	-
LdHU3.12	CBMSO	transcript	609424	611894	+	LdHU3.12.T1660	SL=27	Alt_SL=608930(2)|608976(3)|609039(2)|609391(1)|609464(1)|610897(2)	PolyA=ND	Alt_PolyA=ND	LdHU3.12.1660(CDS,product=hypothetical_protein_conserved)	-
LdHU3.12	CBMSO	transcript	612076	613516	+	LdHU3.12.T1670	SL=23	Alt_SL=611644(2)|612092(6)	PolyA=ND	Alt_PolyA=ND	LdHU3.12.1670(CDS,product=hypothetical_protein_conserved)	-
LdHU3.12	CBMSO	transcript	613517	615928	+	LdHU3.12.T1680	SL=25	Alt_SL=613377(7)|613521(15)|613526(1)	PolyA=1	Alt_PolyA=615760(1)	LdHU3.12.1680(CDS,product=MYND_finger/SET_domain_containing_protein_putative)	-
LdHU3.12	CBMSO	transcript	616186	617294	+	LdHU3.12.T1690	SL=60	Alt_SL=616226(46)|616253(4)|616395(1)|616488(2)	PolyA=ND	Alt_PolyA=ND	LdHU3.12.1690(CDS,product=Ribonuclease_H2_non-catalytic_subunit_(Ylr154p-like)_putative)	-
LdHU3.12	CBMSO	transcript	617295	620406	+	LdHU3.12.T1700	SL=26	Alt_SL=617218(5)|617223(2)|617314(6)	PolyA=1	Alt_PolyA=ND	LdHU3.12.1700(CDS,product=FAM91_N-inus/FAM91_C-inus_putative)	-
LdHU3.12	CBMSO	transcript	620772	624484	+	LdHU3.12.T1710	SL=44	Alt_SL=620807(3)|620831(1)	PolyA=1	Alt_PolyA=ND	LdHU3.12.1710(CDS,product=Vacuolar_sorting_protein_39_domain_1/Vacuolar_sorting_protein_39_domain_2_putative)	-
LdHU3.12	CBMSO	transcript	624714	627117	+	LdHU3.12.T1720	SL=50	Alt_SL=624715(1)	PolyA=ND	Alt_PolyA=ND	LdHU3.12.1720(CDS,product=serine_peptidase_Clan_SC_Family_S9D)	-
LdHU3.12	CBMSO	transcript	627118	629635	+	LdHU3.12.T1730	SL=2	Alt_SL=627142(1)	PolyA=1	Alt_PolyA=ND	unknown	-
LdHU3.12	CBMSO	transcript	630113	631042	+	LdHU3.12.T1740	SL=180	Alt_SL=630134(1)	PolyA=ND	Alt_PolyA=ND	unknown	-
LdHU3.12	CBMSO	transcript	631279	633426	+	LdHU3.12.T1750	SL=25	Alt_SL=631295(2)	PolyA=ND	Alt_PolyA=ND	LdHU3.12.1750(CDS,product=hypothetical_protein_conserved)	-
LdHU3.12	CBMSO	transcript	633427	634796	+	LdHU3.12.T1760	SL=48	Alt_SL=633393(31)|633445(3)|633545(1)	PolyA=ND	Alt_PolyA=ND	unknown	-
LdHU3.13	CBMSO	transcript	264	1451	-	LdHU3.13.T0010	SL=20	Alt_SL=1480(1)	PolyA=ND	Alt_PolyA=ND	unknown	-
LdHU3.13	CBMSO	transcript	1717	3946	-	LdHU3.13.T0020	SL=38	Alt_SL=3944(7)	PolyA=ND	Alt_PolyA=ND	LdHU3.13.0020(CDS,product=hypothetical_protein_conserved)	-
LdHU3.13	CBMSO	transcript	4360	4804	-	LdHU3.13.T0030	SL=92	Alt_SL=4781(4)|4863(4)	PolyA=2	Alt_PolyA=4364(1)	unknown	-
LdHU3.13	CBMSO	transcript	5116	6676	-	LdHU3.13.T0040	SL=116	Alt_SL=6664(4)|6672(8)	PolyA=1	Alt_PolyA=ND	LdHU3.13.0040(CDS,product=cis-prenyltransferase-like_protein)	-
LdHU3.13	CBMSO	transcript	7080	7939	-	LdHU3.13.T0050	SL=173	Alt_SL=7899(1)|7925(23)|7950(1)|8262(21)|8388(2)|8400(6)	PolyA=2	Alt_PolyA=6985(1)	LdHU3.13.0050(CDS,product=hypothetical_protein_conserved)	-
LdHU3.13	CBMSO	transcript	8249	9829	-	LdHU3.13.T0060	SL=134	Alt_SL=9790(1)|9811(1)|9821(13)|9825(1)|9827(2)	PolyA=3	Alt_PolyA=8267(1)|8277(2)	LdHU3.13.0060(CDS,product=hypothetical_protein_conserved)	-
LdHU3.13	CBMSO	transcript	10165	11201	-	LdHU3.13.T0070	SL=134	Alt_SL=11354(21)|11553(2)|11574(11)	PolyA=2	Alt_PolyA=10253(1)	LdHU3.13.0070(CDS,product=ribonuclease_HII_putative)	-
LdHU3.13	CBMSO	transcript	11202	13297	-	LdHU3.13.T0080	SL=77	Alt_SL=ND	PolyA=1	Alt_PolyA=ND	LdHU3.13.0080(CDS,product=hypothetical_protein_conserved)	-	=
LdHU3.13	CBMSO	transcript	13655	14894	-	LdHU3.13.T0090	SL=99	Alt_SL=14781(1)|14883(5)|14973(2)	PolyA=1	Alt_PolyA=ND	LdHU3.13.0090(CDS,product=hypothetical_protein_conserved)	-
LdHU3.13	CBMSO	transcript	14895	20740	-	LdHU3.13.T0100	SL=5	Alt_SL=20442(4)	PolyA=ND	Alt_PolyA=ND	LdHU3.13.0100(CDS,product=mitochondrial_DNA_polymerase_I_protein_B_putative)	-
LdHU3.13	CBMSO	transcript	21127	22067	-	LdHU3.13.T0110	SL=100	Alt_SL=22015(1)|22052(3)|22063(2)	PolyA=2	Alt_PolyA=ND	unknown	-
LdHU3.13	CBMSO	transcript	22068	25088	-	LdHU3.13.T0120	SL=208	Alt_SL=24997(2)|25002(4)|25134(1)	PolyA=ND	Alt_PolyA=ND	LdHU3.13.0120(CDS,product=carboxypeptidase_putative)	-
LdHU3.13	CBMSO	transcript	25256	30530	-	LdHU3.13.T0130	SL=5	Alt_SL=ND	PolyA=ND	Alt_PolyA=ND	LdHU3.13.0130(CDS,product=hypothetical_protein_conserved)	-
LdHU3.13	CBMSO	transcript	30724	32640	-	LdHU3.13.T0140	SL=18	Alt_SL=32542(2)|32624(12)|32642(12)|32646(1)	PolyA=ND	Alt_PolyA=ND	LdHU3.13.0140(CDS,product=SURF1_family_putative)	-
LdHU3.13	CBMSO	transcript	32641	34026	-	LdHU3.13.T0150	SL=21	Alt_SL=34014(1)	PolyA=ND	Alt_PolyA=ND	LdHU3.13.0150(CDS,product=hypothetical_protein_conserved)	-
LdHU3.13	CBMSO	transcript	34027	36196	-	LdHU3.13.T0160	SL=61	Alt_SL=36081(1)|36183(11)|36187(5)|36237(6)	PolyA=ND	Alt_PolyA=ND	unknown	-
LdHU3.13	CBMSO	transcript	36197	40187	-	LdHU3.13.T0170	SL=23	Alt_SL=40158(1)	PolyA=ND	Alt_PolyA=ND	LdHU3.13.0170(CDS,product=Kinesin-13_2)	-
LdHU3.13	CBMSO	transcript	40537	42031	-	LdHU3.13.T0180	SL=28	Alt_SL=ND	PolyA=1	Alt_PolyA=40728(1)	LdHU3.13.0180(CDS,product=hypothetical_protein_conserved)	-
LdHU3.13	CBMSO	transcript	42291	44098	-	LdHU3.13.T0190	SL=9	Alt_SL=ND	PolyA=1	Alt_PolyA=ND	LdHU3.13.0190(CDS,product=hypothetical_protein_conserved)	-
LdHU3.13	CBMSO	transcript	44336	45396	-	LdHU3.13.T0200	SL=22	Alt_SL=45388(1)|45392(4)	PolyA=1	Alt_PolyA=ND	unknown	-
LdHU3.13	CBMSO	transcript	45874	48127	-	LdHU3.13.T0210	SL=86	Alt_SL=ND	PolyA=1	Alt_PolyA=ND	LdHU3.13.0210(CDS,product=protein_kinase_A_regulatory_subunit)	-
LdHU3.13	CBMSO	transcript	48401	50616	-	LdHU3.13.T0220	SL=44	Alt_SL=50611(2)	PolyA=1	Alt_PolyA=ND	LdHU3.13.0220(CDS,product=MOZ/SAS_family_acetyltransferase_putative)	-
LdHU3.13	CBMSO	transcript	50617	52442	-	LdHU3.13.T0230	SL=10	Alt_SL=ND	PolyA=ND	Alt_PolyA=ND	LdHU3.13.0230(CDS,product=Tetratricopeptide_repeat_putative)	-
LdHU3.13	CBMSO	transcript	52889	58311	-	LdHU3.13.T0240	SL=25	Alt_SL=58259(6)|58307(3)	PolyA=1	Alt_PolyA=52910(1)	LdHU3.13.0240(CDS,product=hypothetical_protein_conserved)	-
LdHU3.13	CBMSO	transcript	58562	65051	-	LdHU3.13.T0250	SL=30	Alt_SL=ND	PolyA=2	Alt_PolyA=ND	LdHU3.13.0250(CDS,product=Lipase_(class_3)_putative)	-
LdHU3.13	CBMSO	transcript	65457	69530	-	LdHU3.13.T0260	SL=7	Alt_SL=68945(5)|69524(5)	PolyA=ND	Alt_PolyA=ND	LdHU3.13.0260(CDS,product=Triglyceride_lipase_putative)	-
LdHU3.13	CBMSO	transcript	69908	71696	-	LdHU3.13.T0270	SL=90	Alt_SL=71693(2)	PolyA=1	Alt_PolyA=ND	LdHU3.13.0270(CDS,product=ras-related_protein_RAB5B_putative)	-
LdHU3.13	CBMSO	transcript	72105	74076	-	LdHU3.13.T0280	SL=19	Alt_SL=74061(1)|74079(2)|74118(1)|74165(1)	PolyA=1	Alt_PolyA=ND	LdHU3.13.0280(CDS,product=hypothetical_protein_conserved)	-
LdHU3.13	CBMSO	transcript	74553	76529	-	LdHU3.13.T0290	SL=79	Alt_SL=ND	PolyA=ND	Alt_PolyA=ND	LdHU3.13.0290(CDS,product=Domain_of_unknown_function_(DUF4200)_putative)	-
LdHU3.13	CBMSO	transcript	76530	78310	-	LdHU3.13.T0300	SL=5	Alt_SL=ND	PolyA=ND	Alt_PolyA=ND	unknown	-
LdHU3.13	CBMSO	transcript	78311	80555	-	LdHU3.13.T0310	SL=12	Alt_SL=80550(2)	PolyA=ND	Alt_PolyA=ND	LdHU3.13.0310(CDS,product=hypothetical_protein_conserved)	-
LdHU3.13	CBMSO	transcript	80771	81875	-	LdHU3.13.T0320	SL=44	Alt_SL=81768(1)|81812(2)|81831(9)|81909(4)	PolyA=1	Alt_PolyA=80875(1)	LdHU3.13.0320(CDS,product=N-acetyltransferase_subunit_ARD1_putative)	-
LdHU3.13	CBMSO	transcript	81876	90552	-	LdHU3.13.T0330	SL=15	Alt_SL=90462(1)	PolyA=ND	Alt_PolyA=ND	LdHU3.13.0330(CDS,product=hypothetical_protein_conserved)	-
LdHU3.13	CBMSO	transcript	90553	92644	-	LdHU3.13.T0340	SL=1423	Alt_SL=92576(8)|92675(1)|92705(1)	PolyA=ND	Alt_PolyA=ND	LdHU3.13.0340(CDS,product=alpha_tubulin)	-
LdHU3.13	CBMSO	transcript	93148	94963	-	LdHU3.13.T0350	SL=1387	Alt_SL=94895(4)|94980(1)	PolyA=1	Alt_PolyA=ND	LdHU3.13.0350(CDS,product=alpha_tubulin)	-
LdHU3.13	CBMSO	transcript	95472	97282	-	LdHU3.13.T0360	SL=1302	Alt_SL=97214(8)	PolyA=22	Alt_PolyA=95458(1)|95460(1)|95463(5)|95467(7)|95469(6)|95475(3)|95477(1)|95479(5)	LdHU3.13.0360(CDS,product=alpha_tubulin)	-
LdHU3.13	CBMSO	transcript	97791	99602	-	LdHU3.13.T0370	SL=1405	Alt_SL=99534(8)|99619(1)|99620(1)|99621(1)|99627(1)|99633(1)|99663(1)	PolyA=25	Alt_PolyA=97782(7)|97786(10)|97788(3)|97792(1)|97794(5)|97796(2)|97798(5)|97799(1)	LdHU3.13.0370(CDS,product=alpha_tubulin)	-
LdHU3.13	CBMSO	transcript	99603	101922	-	LdHU3.13.T0380	SL=1410	Alt_SL=101854(12)|101915(1)|101939(2)|101940(2)|101953(1)|101964(1)|101981(1)|101984(1)	PolyA=ND	Alt_PolyA=ND	LdHU3.13.0380(CDS,product=alpha_tubulin)	-
LdHU3.13	CBMSO	transcript	101923	104243	-	LdHU3.13.T0390	SL=1341	Alt_SL=104053(1)|104175(12)|104261(1)	PolyA=ND	Alt_PolyA=ND	LdHU3.13.0390(CDS,product=alpha_tubulin)	-
LdHU3.13	CBMSO	transcript	104758	106569	-	LdHU3.13.T0400	SL=1347	Alt_SL=106501(7)|106586(1)|106593(3)|106627(2)|106629(1)	PolyA=25	Alt_PolyA=104746(1)|104749(2)|104753(14)|104755(8)|104761(3)|104763(5)|104765(4)	LdHU3.13.0400(CDS,product=alpha_tubulin)	-
LdHU3.13	CBMSO	transcript	106570	113767	-	LdHU3.13.T0410	SL=7	Alt_SL=113752(1)	PolyA=ND	Alt_PolyA=ND	LdHU3.13.0410(CDS,product=Sister_chromatid_cohesion_C-inus_putative)	-
LdHU3.13	CBMSO	transcript	114030	117816	-	LdHU3.13.T0420	SL=24	Alt_SL=117752(2)	PolyA=ND	Alt_PolyA=ND	LdHU3.13.0420(CDS,product=hypothetical_protein_conserved)	-
LdHU3.13	CBMSO	transcript	117817	120572	-	LdHU3.13.T0430	SL=41	Alt_SL=120496(1)|120567(2)	PolyA=ND	Alt_PolyA=ND	LdHU3.13.0430(CDS,product=long-chain-fatty-acid-CoA_ligase_putative)	-
LdHU3.13	CBMSO	transcript	121059	123382	-	LdHU3.13.T0440	SL=67	Alt_SL=123351(2)	PolyA=1	Alt_PolyA=ND	LdHU3.13.0440(CDS,product=flagellar_radial_spoke_protein_putative)	-
LdHU3.13	CBMSO	transcript	123383	124965	-	LdHU3.13.T0450	SL=5	Alt_SL=124924(1)	PolyA=ND	Alt_PolyA=ND	unknown	-
LdHU3.13	CBMSO	transcript	124966	128446	-	LdHU3.13.T0460	SL=20	Alt_SL=128428(1)	PolyA=ND	Alt_PolyA=ND	LdHU3.13.0460(CDS,product=mitogen-activated_protein_kinase_kinase_2)	-
LdHU3.13	CBMSO	transcript	128644	129641	-	LdHU3.13.T0470	SL=552	Alt_SL=129535(8)|129620(13)|129646(7)	PolyA=2	Alt_PolyA=128624(1)|128629(1)|128681(1)|128731(1)|128744(1)|128821(2)	unknown	-
LdHU3.13	CBMSO	transcript	129872	130765	-	LdHU3.13.T0480	SL=2501	Alt_SL=130699(3)|130746(15)|130752(22)|130783(1)	PolyA=18	Alt_PolyA=129864(8)|129868(1)|129885(1)|129899(1)|130025(2)|130027(2)|130125(17)	LdHU3.13.0480(CDS,product=Alba_putative)	-
LdHU3.13	CBMSO	transcript	130766	131982	-	LdHU3.13.T0490	SL=ND	Alt_SL=ND	PolyA=ND	Alt_PolyA=ND	unknown	-
LdHU3.13	CBMSO	transcript	133151	136284	+	LdHU3.13.T0500	SL=ND	Alt_SL=ND	PolyA=ND	Alt_PolyA=ND	unknown	-
LdHU3.13	CBMSO	transcript	136465	138804	+	LdHU3.13.T0510	SL=268	Alt_SL=136477(79)|136516(1)|136535(1)|136542(1)|136681(1)|137609(10)	PolyA=4	Alt_PolyA=137660(1)|138796(1)|138811(1)|138821(1)|138840(1)	LdHU3.13.0510(CDS,product=C2_domain_containing_protein_putative)	-
LdHU3.13	CBMSO	transcript	139073	141550	+	LdHU3.13.T0520	SL=22	Alt_SL=140637(42)|140647(1)	PolyA=ND	Alt_PolyA=ND	LdHU3.13.0520(CDS,product=hypothetical_protein_conserved)	Alternative_SL_with_more_reads
LdHU3.13	CBMSO	transcript	141551	144950	+	LdHU3.13.T0530	SL=23	Alt_SL=141225(2)|141554(4)|141561(1)	PolyA=ND	Alt_PolyA=ND	LdHU3.13.0530(CDS,product=hypothetical_protein_conserved)	-
LdHU3.13	CBMSO	transcript	144951	147843	+	LdHU3.13.T0540	SL=38	Alt_SL=144766(6)|144892(14)|144901(3)|144952(1)|144956(14)|144977(3)|145243(2)	PolyA=1	Alt_PolyA=ND	LdHU3.13.0540(CDS,product=Histidine_phosphatase_superfamily_(branch_1)_putative)	-
LdHU3.13	CBMSO	transcript	147771	155627	+	LdHU3.13.T0550	SL=19	Alt_SL=147780(3)|147785(1)	PolyA=ND	Alt_PolyA=ND	LdHU3.13.0550(CDS,product=ATP-dependent_RNA_helicase_putative)	-
LdHU3.13	CBMSO	transcript	155908	157465	+	LdHU3.13.T0560	SL=35	Alt_SL=155911(25)|155913(1)|155922(2)|155925(1)	PolyA=ND	Alt_PolyA=ND	LdHU3.13.0560(CDS,product=hypothetical_protein_conserved)	-
LdHU3.13	CBMSO	transcript	157466	159335	+	LdHU3.13.T0570	SL=47	Alt_SL=157470(9)|157601(3)|157714(8)|157751(1)	PolyA=2	Alt_PolyA=ND	LdHU3.13.0570(CDS,product=Protein_of_unknown_function_(DUF1014)_putative)	-
LdHU3.13	CBMSO	transcript	159858	160903	+	LdHU3.13.T0580	SL=123	Alt_SL=159723(10)|159847(13)|159862(9)	PolyA=ND	Alt_PolyA=ND	unknown	-
LdHU3.13	CBMSO	transcript	160904	165118	+	LdHU3.13.T0590	SL=6	Alt_SL=160946(3)	PolyA=1	Alt_PolyA=ND	LdHU3.13.0590(CDS,product=hypothetical_protein_conserved)	-
LdHU3.13	CBMSO	transcript	165411	167003	+	LdHU3.13.T0600	SL=33	Alt_SL=165421(1)|165429(1)|165455(1)|165544(1)	PolyA=ND	Alt_PolyA=ND	LdHU3.13.0600(CDS,product=hypothetical_protein_conserved)	-
LdHU3.13	CBMSO	transcript	167004	170040	+	LdHU3.13.T0610	SL=37	Alt_SL=ND	PolyA=ND	Alt_PolyA=ND	LdHU3.13.0610(CDS,product=Uncharacterized_ACR_COG1678_putative)	-
LdHU3.13	CBMSO	transcript	170420	172170	+	LdHU3.13.T0620	SL=1266	Alt_SL=170422(11)|170424(34)|170459(12)|170462(11)	PolyA=ND	Alt_PolyA=ND	LdHU3.13.0620(CDS,product=60S_ribosomal_protein_L18_putative)	-
LdHU3.13	CBMSO	transcript	172171	173424	+	LdHU3.13.T0630	SL=1709	Alt_SL=171910(13)|172151(1)|172152(1)|172204(15)|172226(10)|172252(1)	PolyA=6	Alt_PolyA=173400(1)|173413(1)|173416(2)|173420(1)|173428(4)|173433(3)|173763(1)	LdHU3.13.0630(CDS,product=40S_ribosomal_protein_S12_putative)	-
LdHU3.13	CBMSO	transcript	174024	181805	+	LdHU3.13.T0640	SL=15	Alt_SL=ND	PolyA=ND	Alt_PolyA=ND	LdHU3.13.0640(CDS,product=hypothetical_protein_conserved)	-
LdHU3.13	CBMSO	transcript	181806	183349	+	LdHU3.13.T0650	SL=44	Alt_SL=181728(3)|181772(1)|182136(6)	PolyA=1	Alt_PolyA=183285(1)	LdHU3.13.0650(CDS,product=hypothetical_protein_conserved)	-
LdHU3.13	CBMSO	transcript	183504	185129	+	LdHU3.13.T0660	SL=7	Alt_SL=183543(6)|183547(1)|183600(1)|183797(1)	PolyA=ND	Alt_PolyA=ND	LdHU3.13.0660(CDS,product=Protein_of_unknown_function_DUF607_putative)	-
LdHU3.13	CBMSO	transcript	185501	187082	+	LdHU3.13.T0670	SL=24	Alt_SL=185461(12)|185509(15)|185593(2)	PolyA=1	Alt_PolyA=ND	LdHU3.13.0670(CDS,product=actyltransferase-like_protein)	-
LdHU3.13	CBMSO	transcript	187250	188167	+	LdHU3.13.T0680	SL=40	Alt_SL=187265(7)	PolyA=ND	Alt_PolyA=ND	unknown	-
LdHU3.13	CBMSO	transcript	188168	190287	+	LdHU3.13.T0690	SL=28	Alt_SL=188081(1)|188152(1)|188164(1)|188639(7)	PolyA=ND	Alt_PolyA=ND	LdHU3.13.0690(CDS,product=hypothetical_protein_conserved)	-
LdHU3.13	CBMSO	transcript	190288	191363	+	LdHU3.13.T0700	SL=11	Alt_SL=ND	PolyA=ND	Alt_PolyA=ND	unknown	-
LdHU3.13	CBMSO	transcript	191364	192499	+	LdHU3.13.T0710	SL=40	Alt_SL=191386(3)|191409(1)|191430(2)	PolyA=1	Alt_PolyA=ND	LdHU3.13.0710(CDS,product=hypothetical_protein_conserved)	-
LdHU3.13	CBMSO	transcript	192947	197651	+	LdHU3.13.T0720	SL=19	Alt_SL=192875(2)|192953(1)	PolyA=2	Alt_PolyA=197644(1)	LdHU3.13.0720(CDS,product=hypothetical_protein_conserved)	-
LdHU3.13	CBMSO	transcript	198040	200765	+	LdHU3.13.T0730	SL=48	Alt_SL=197922(6)	PolyA=ND	Alt_PolyA=ND	LdHU3.13.0730(CDS,product=palmitoyl_acyltransferase_6_putative)	-
LdHU3.13	CBMSO	transcript	201282	205277	+	LdHU3.13.T0740	SL=38	Alt_SL=ND	PolyA=1	Alt_PolyA=ND	LdHU3.13.0740(CDS,product=U-box_domain_containing_protein_putative)	-
LdHU3.13	CBMSO	transcript	205854	207877	+	LdHU3.13.T0750	SL=46	Alt_SL=ND	PolyA=1	Alt_PolyA=ND	LdHU3.13.0750(CDS,product=mannose-specific_lectin_putative)	-
LdHU3.13	CBMSO	transcript	208229	210792	+	LdHU3.13.T0760	SL=19	Alt_SL=208094(9)|208232(2)	PolyA=ND	Alt_PolyA=ND	LdHU3.13.0760(CDS,product=Metallopeptidase_family_M24_putative)	-
LdHU3.13	CBMSO	transcript	211159	217304	+	LdHU3.13.T0770	SL=14	Alt_SL=ND	PolyA=ND	Alt_PolyA=ND	LdHU3.13.0770(CDS,product=PSP1_C-inal_conserved_region_containing_protein_putative)	-
LdHU3.13	CBMSO	transcript	217664	222537	+	LdHU3.13.T0780	SL=2	Alt_SL=ND	PolyA=ND	Alt_PolyA=ND	LdHU3.13.0780(CDS,product=kinesin_putative)	-
LdHU3.13	CBMSO	transcript	222987	225534	-	LdHU3.13.T0790	SL=19	Alt_SL=225344(1)|225360(7)	PolyA=ND	Alt_PolyA=ND	LdHU3.13.0790(CDS,product=Putative_GTPase_activating_protein_for_Arf_putative)	-
LdHU3.13	CBMSO	transcript	225535	227179	-	LdHU3.13.T0800	SL=21	Alt_SL=227139(1)	PolyA=ND	Alt_PolyA=ND	LdHU3.13.0800(CDS,product=oxidoreductase-like_protein)	-
LdHU3.13	CBMSO	transcript	227180	231068	-	LdHU3.13.T0810	SL=99	Alt_SL=230987(1)	PolyA=ND	Alt_PolyA=ND	LdHU3.13.0810(CDS,product=ubiquitin-like_protein)	-
LdHU3.13	CBMSO	transcript	231397	235357	-	LdHU3.13.T0820	SL=15	Alt_SL=235200(1)|235277(2)	PolyA=ND	Alt_PolyA=ND	LdHU3.13.0820(CDS,product=Calcium-activated_chloride_channel_putative)	-
LdHU3.13	CBMSO	transcript	235421	237248	-	LdHU3.13.T0830	SL=25	Alt_SL=237197(1)|237224(1)|237232(4)	PolyA=ND	Alt_PolyA=ND	LdHU3.13.0830(CDS,product=hypothetical_protein_conserved)	-
LdHU3.13	CBMSO	transcript	237479	244353	-	LdHU3.13.T0840	SL=15	Alt_SL=244315(10)	PolyA=1	Alt_PolyA=ND	LdHU3.13.0840(CDS,product=C2_domain_containing_protein_putative)	-
LdHU3.13	CBMSO	transcript	244699	246797	-	LdHU3.13.T0850	SL=13	Alt_SL=ND	PolyA=ND	Alt_PolyA=ND	LdHU3.13.0850(CDS,product=Dual_specificity_phosphatase_catalytic_domain_containing_protein_putative)	-
LdHU3.13	CBMSO	transcript	247217	250432	-	LdHU3.13.T0860	SL=68	Alt_SL=250419(2)|250427(1)|250445(1)	PolyA=1	Alt_PolyA=ND	LdHU3.13.0860(CDS,product=protein_kinase_putative)	-
LdHU3.13	CBMSO	transcript	250579	253228	-	LdHU3.13.T0870	SL=15	Alt_SL=253195(3)|253252(3)	PolyA=ND	Alt_PolyA=ND	LdHU3.13.0870(CDS,product=hypothetical_protein_conserved)	-
LdHU3.13	CBMSO	transcript	253568	255682	-	LdHU3.13.T0880	SL=71	Alt_SL=254676(2)|255098(1)|255137(2)|255667(1)|255679(2)|255700(2)	PolyA=1	Alt_PolyA=ND	LdHU3.13.0880(CDS,product=hypothetical_protein_conserved)	-
LdHU3.13	CBMSO	transcript	256101	256736	-	LdHU3.13.T0890	SL=2	Alt_SL=ND	PolyA=1	Alt_PolyA=ND	unknown	-
LdHU3.13	CBMSO	transcript	256737	267241	-	LdHU3.13.T0910	SL=ND	Alt_SL=ND	PolyA=ND	Alt_PolyA=ND	LdHU3.13.0900(CDS,product=Complex1_LYR-like_putative)	-
LdHU3.13	CBMSO	transcript	267338	268617	-	LdHU3.13.T0900	SL=72	Alt_SL=268525(1)|268536(12)|268607(3)|268657(2)|268660(9)|268663(5)|268671(57)	PolyA=ND	Alt_PolyA=ND	LdHU3.13.0910(CDS,product=hypothetical_protein_conserved)	-
LdHU3.13	CBMSO	transcript	268618	273466	-	LdHU3.13.T0920	SL=55	Alt_SL=273386(1)|273396(4)	PolyA=ND	Alt_PolyA=ND	LdHU3.13.0920(CDS,product=hypothetical_protein_conserved)	-
LdHU3.13	CBMSO	transcript	273669	277740	-	LdHU3.13.T0930	SL=43	Alt_SL=ND	PolyA=1	Alt_PolyA=273700(1)|273797(1)	LdHU3.13.0930(CDS,product=hypothetical_protein_conserved)	-
LdHU3.13	CBMSO	transcript	278109	285540	-	LdHU3.13.T0940	SL=81	Alt_SL=ND	PolyA=1	Alt_PolyA=278134(1)|278141(1)	LdHU3.13.0940(CDS,product=hypothetical_protein_conserved)	-
LdHU3.13	CBMSO	transcript	285995	287741	-	LdHU3.13.T0950	SL=79	Alt_SL=287689(1)	PolyA=2	Alt_PolyA=286181(1)	LdHU3.13.0950(CDS,product=hypothetical_protein_conserved)	-
LdHU3.13	CBMSO	transcript	287960	290732	-	LdHU3.13.T0960	SL=354	Alt_SL=290695(1)|290719(6)|290729(63)|290797(2)|290803(2)|290813(1)	PolyA=1	Alt_PolyA=288179(1)|288194(1)|288197(1)|288203(1)	LdHU3.13.0960(CDS,product=mitochondrial_processing_peptidase_alpha_subunit_putative)	-
LdHU3.13	CBMSO	transcript	291047	291879	-	LdHU3.13.T0970	SL=64	Alt_SL=291839(1)|291959(5)|291961(6)|292065(12)|292381(1)|292416(10)|292419(1)	PolyA=2	Alt_PolyA=ND	unknown	Alternative_SL_with_more_reads
LdHU3.13	CBMSO	transcript	292417	296810	-	LdHU3.13.T0980	SL=287	Alt_SL=296669(1)|296697(5)|296821(2)|296881(3)|296899(1)|296933(2)	PolyA=ND	Alt_PolyA=ND	LdHU3.13.0980(CDS,product=hypothetical_protein_conserved)	-
LdHU3.13	CBMSO	transcript	297278	298830	-	LdHU3.13.T0990	SL=96	Alt_SL=298716(1)|298760(13)|298802(2)|299216(3)	PolyA=4	Alt_PolyA=297227(1)	LdHU3.13.0990(CDS,product=hypothetical_protein_conserved)	-
LdHU3.13	CBMSO	transcript	299245	301448	-	LdHU3.13.T1000	SL=76	Alt_SL=301177(51)|301219(4)|301220(1)|301349(1)|301364(3)|301402(1)|301407(1)	PolyA=3	Alt_PolyA=299098(2)	LdHU3.13.1000(CDS,product=hypothetical_protein_conserved)	-
LdHU3.13	CBMSO	transcript	301449	305553	-	LdHU3.13.T1010	SL=52	Alt_SL=305308(1)|305550(14)|305575(11)	PolyA=ND	Alt_PolyA=ND	LdHU3.13.1010(CDS,product=Leucine_Rich_repeat_putative)	-
LdHU3.13	CBMSO	transcript	305973	311579	-	LdHU3.13.T1020	SL=8	Alt_SL=306290(2)|311576(2)	PolyA=1	Alt_PolyA=305982(1)	LdHU3.13.1020(CDS,product=Axonemal_dynein_light_chain_putative)	-
LdHU3.13	CBMSO	transcript	311840	313037	-	LdHU3.13.T1030	SL=64	Alt_SL=312809(1)|312909(5)|312976(2)|312986(7)|313026(27)|313073(1)	PolyA=1	Alt_PolyA=ND	LdHU3.13.1030(CDS,product=glycosyltransferase_family-like_protein)	-
LdHU3.13	CBMSO	transcript	313329	316007	-	LdHU3.13.T1040	SL=76	Alt_SL=315956(1)|315993(2)|316001(3)|316005(5)	PolyA=1	Alt_PolyA=ND	LdHU3.13.1040(CDS,product=N(2)_N(2)-dimethylguanosine_tRNA_methyltransferase_putative)	-
LdHU3.13	CBMSO	transcript	316299	318271	-	LdHU3.13.T1050	SL=102	Alt_SL=318171(2)|318216(1)|318224(1)	PolyA=1	Alt_PolyA=ND	LdHU3.13.1050(CDS,product=actin-like_protein_putative)	-
LdHU3.13	CBMSO	transcript	318491	318775	-	LdHU3.13.T1060	SL=9	Alt_SL=ND	PolyA=ND	Alt_PolyA=ND	unknown	-
LdHU3.13	CBMSO	transcript	318776	320818	-	LdHU3.13.T1070	SL=75	Alt_SL=320726(2)|320788(5)|320791(34)|320881(16)|320929(5)	PolyA=ND	Alt_PolyA=ND	LdHU3.13.1070(CDS,product=katanin-like_protein)	-
LdHU3.13	CBMSO	transcript	320819	324298	-	LdHU3.13.T1080	SL=74	Alt_SL=324019(1)|324070(1)	PolyA=ND	Alt_PolyA=ND	LdHU3.13.1080(CDS,product=hypothetical_protein_conserved)	-
LdHU3.13	CBMSO	transcript	324630	329942	-	LdHU3.13.T1090	SL=53	Alt_SL=329799(1)|329802(1)|329896(3)	PolyA=3	Alt_PolyA=ND	LdHU3.13.1090(CDS,product=AMP_deaminase_putative)	-
LdHU3.13	CBMSO	transcript	330198	332328	-	LdHU3.13.T1100	SL=23	Alt_SL=332136(1)|332303(4)	PolyA=ND	Alt_PolyA=ND	LdHU3.13.1100(CDS,product=hypothetical_protein_conserved)	-
LdHU3.13	CBMSO	transcript	332660	334523	-	LdHU3.13.T1110	SL=80	Alt_SL=334389(4)|334497(1)|334500(1)|334513(13)	PolyA=ND	Alt_PolyA=ND	LdHU3.13.1110(CDS,product=hypothetical_protein_conserved)	-
LdHU3.13	CBMSO	transcript	334723	336621	-	LdHU3.13.T1120	SL=111	Alt_SL=336543(2)|336554(1)|336594(2)|336600(10)	PolyA=2	Alt_PolyA=334883(1)	LdHU3.13.1120(CDS,product=hypothetical_protein_conserved)	-
LdHU3.13	CBMSO	transcript	336948	341544	-	LdHU3.13.T1130	SL=68	Alt_SL=ND	PolyA=1	Alt_PolyA=336949(1)	LdHU3.13.1130(CDS,product=Cryptococcal_mannosyltransferase_1_putative)	-
LdHU3.13	CBMSO	transcript	341997	343460	-	LdHU3.13.T1140	SL=12	Alt_SL=343302(1)|343328(2)|343349(1)|343362(3)|343380(1)|343449(3)|343462(10)	PolyA=1	Alt_PolyA=ND	LdHU3.13.1140(CDS,product=hypothetical_protein_conserved)	-
LdHU3.13	CBMSO	transcript	343899	349738	-	LdHU3.13.T1150	SL=21	Alt_SL=349616(1)|349732(1)|349859(5)|349886(2)	PolyA=1	Alt_PolyA=343909(1)|344175(1)	LdHU3.13.1150(CDS,product=subtilisin-like_serine_peptidase)	-
LdHU3.13	CBMSO	transcript	350011	351420	-	LdHU3.13.T1160	SL=53	Alt_SL=351266(1)|351384(13)	PolyA=1	Alt_PolyA=ND	unknown	-
LdHU3.13	CBMSO	transcript	351876	352916	-	LdHU3.13.T1170	SL=229	Alt_SL=352770(2)|352867(8)|352875(84)|352895(12)	PolyA=3	Alt_PolyA=ND	LdHU3.13.1170(CDS,product=Dpy-30_motif_containing_protein_putative)	-
LdHU3.13	CBMSO	transcript	353291	355938	-	LdHU3.13.T1180	SL=225	Alt_SL=355897(1)|355913(12)	PolyA=2	Alt_PolyA=353275(1)|353282(1)	LdHU3.13.1180(CDS,product=NADH-cytochrome_b5_reductase_putative)	-
LdHU3.13	CBMSO	transcript	356203	365690	-	LdHU3.13.T1190	SL=59	Alt_SL=357626(2)|365601(1)|365680(15)	PolyA=3	Alt_PolyA=356207(2)|356339(1)	LdHU3.13.1190(CDS,product=hypothetical_protein_conserved)	-
LdHU3.13	CBMSO	transcript	366015	373690	-	LdHU3.13.T1200	SL=102	Alt_SL=373671(4)	PolyA=4	Alt_PolyA=366010(1)|366025(2)	LdHU3.13.1200(CDS,product=hypothetical_protein_conserved)	-
LdHU3.13	CBMSO	transcript	374143	376320	-	LdHU3.13.T1210	SL=254	Alt_SL=376298(1)|376312(4)	PolyA=5	Alt_PolyA=ND	LdHU3.13.1210(CDS,product=proteasome_regulatory_ATPase_subunit_2_putative)	-
LdHU3.13	CBMSO	transcript	376961	381776	-	LdHU3.13.T1220	SL=160	Alt_SL=381604(1)|381676(27)|381679(87)|381741(24)|381793(1)	PolyA=2	Alt_PolyA=376572(1)|376646(1)|376953(1)|376965(1)|377173(1)	LdHU3.13.1220(CDS,product=leucyl-tRNA_synthetase_putative)	-
LdHU3.13	CBMSO	transcript	381916	385072	-	LdHU3.13.T1230	SL=78	Alt_SL=382621(12)|385036(2)|385114(63)|385163(7)|385206(3)|385219(2)	PolyA=ND	Alt_PolyA=ND	LdHU3.13.1230(CDS,product=hypothetical_protein_conserved)	-
LdHU3.13	CBMSO	transcript	385073	386208	-	LdHU3.13.T1240	SL=217	Alt_SL=386144(3)|386209(1)|386259(3)|386409(15)	PolyA=ND	Alt_PolyA=ND	LdHU3.13.1240(CDS,product=DNA-directed_RNA_polymerase_I_subunit_putative)	-
LdHU3.13	CBMSO	transcript	386690	389576	-	LdHU3.13.T1250	SL=59	Alt_SL=389573(4)	PolyA=1	Alt_PolyA=ND	LdHU3.13.1250(CDS,product=Uncharacterised_ACR_YagE_family_COG1723_putative)	-
LdHU3.13	CBMSO	transcript	389967	391547	-	LdHU3.13.T1260	SL=50	Alt_SL=391460(1)|391493(1)|391543(19)|391552(4)	PolyA=1	Alt_PolyA=390007(1)|390040(1)	LdHU3.13.1260(CDS,product=Alpha/beta_hydrolase_family_putative)	-
LdHU3.13	CBMSO	transcript	391548	392205	-	LdHU3.13.T1270	SL=151	Alt_SL=392117(2)|392171(4)|392180(1)|392181(6)|392185(5)	PolyA=ND	Alt_PolyA=ND	unknown	-
LdHU3.13	CBMSO	transcript	392206	393774	-	LdHU3.13.T1280	SL=134	Alt_SL=393686(1)|393715(4)|393729(4)|393743(4)|393771(8)	PolyA=ND	Alt_PolyA=ND	LdHU3.13.1280(CDS,product=hypothetical_protein_conserved)	-
LdHU3.13	CBMSO	transcript	394015	395037	-	LdHU3.13.T1290	SL=268	Alt_SL=394988(1)|395021(15)|395150(7)|395177(15)|395209(11)|395279(5)|395314(10)	PolyA=3	Alt_PolyA=394120(1)|394125(1)|394131(2)|394136(1)	LdHU3.13.1290(CDS,product=calmodulin_putative)	-
LdHU3.13	CBMSO	transcript	395243	397804	-	LdHU3.13.T1300	SL=43	Alt_SL=397706(1)|397729(1)|397741(3)|397748(22)|397886(1)|398029(2)|398040(9)	PolyA=3	Alt_PolyA=395614(1)	LdHU3.13.1300(CDS,product=hypothetical_protein_conserved)	-
LdHU3.13	CBMSO	transcript	398090	399284	-	LdHU3.13.T1310	SL=171	Alt_SL=399192(1)|399212(1)|399239(3)|399269(33)|399287(31)|399305(1)|399463(2)	PolyA=2	Alt_PolyA=398175(1)	LdHU3.13.1310(CDS,product=Dynein_light_chain_Tctex-type_putative)	-
LdHU3.13	CBMSO	transcript	399285	399851	-	LdHU3.13.T1320	SL=10	Alt_SL=400192(6)	PolyA=ND	Alt_PolyA=ND	unknown	-
LdHU3.13	CBMSO	transcript	399721	401080	-	LdHU3.13.T1330	SL=ND	Alt_SL=ND	PolyA=2	Alt_PolyA=399793(1)	unknown	-
LdHU3.13	CBMSO	transcript	401084	404403	-	LdHU3.13.T1340	SL=81	Alt_SL=404319(11)|404558(23)|404566(79)	PolyA=ND	Alt_PolyA=ND	LdHU3.13.1340(CDS,product=adenylosuccinate_synthetase_putative)	-
LdHU3.13	CBMSO	transcript	404734	405765	-	LdHU3.13.T1350	SL=215	Alt_SL=405613(2)|405656(26)|405712(1)|405741(42)	PolyA=3	Alt_PolyA=404775(1)|404793(1)	unknown	-
LdHU3.13	CBMSO	transcript	405766	407100	-	LdHU3.13.T1360	SL=124	Alt_SL=407093(8)|407097(18)|407109(78)	PolyA=ND	Alt_PolyA=ND	LdHU3.13.1360(CDS,product=hypothetical_protein_conserved)	-
LdHU3.13	CBMSO	transcript	407521	414101	-	LdHU3.13.T1370	SL=2677	Alt_SL=413325(2)|414048(2)|414051(7)|414077(148)|414111(3)|414125(3)|414240(5)	PolyA=22	Alt_PolyA=407524(15)|407528(2)|407530(3)|407542(1)|407632(3)|407783(1)|407789(3)|407793(1)	LdHU3.13.1370(CDS,product=nucleobase_transporter)	-
LdHU3.13	CBMSO	transcript	414102	415936	-	LdHU3.13.T1380	SL=4589	Alt_SL=415905(17)|415925(33)|415928(95)|416024(13)	PolyA=ND	Alt_PolyA=ND	LdHU3.13.1380(CDS,product=40S_ribosomal_protein_S4_putative)	-
LdHU3.13	CBMSO	transcript	416259	418633	-	LdHU3.13.T1390	SL=2162	Alt_SL=416776(3)|416859(9)|416874(2)|418561(9)|418626(2)|418627(76)|418629(965)|418655(1)|418681(1)	PolyA=ND	Alt_PolyA=ND	LdHU3.13.1390(CDS,product=40S_ribosomal_protein_S4_putative)	-
LdHU3.13	CBMSO	transcript	418974	421876	-	LdHU3.13.T1400	SL=48	Alt_SL=421809(2)|421871(5)	PolyA=1	Alt_PolyA=419065(1)	LdHU3.13.1400(CDS,product=Thiamin_pyrophosphokinase_vitamin_B1_binding_domain_containing_protein_putative)|tRNA.13.001(tRNA,product=tRNA_threonine/tyrosine)	-
LdHU3.13	CBMSO	transcript	422178	423510	-	LdHU3.13.T1410	SL=97	Alt_SL=423434(1)|423447(2)|423470(4)|423500(8)|423558(57)	PolyA=2	Alt_PolyA=422181(1)|422194(1)|422216(1)|422338(1)	LdHU3.13.1410(CDS,product=hypothetical_protein_conserved)	-
LdHU3.13	CBMSO	transcript	423598	426744	-	LdHU3.13.T1420	SL=58	Alt_SL=424234(5)|425094(2)|426647(11)|426680(1)|426724(3)|426747(3)|426749(7)|426752(10)|426757(9)	PolyA=ND	Alt_PolyA=ND	LdHU3.13.1420(CDS,product=hypothetical_protein_conserved)	-
LdHU3.13	CBMSO	transcript	427148	429803	-	LdHU3.13.T1430	SL=43	Alt_SL=429782(3)|429843(16)|429874(1)	PolyA=1	Alt_PolyA=427212(1)|427224(1)	LdHU3.13.1430(CDS,product=hypothetical_protein)	-
LdHU3.13	CBMSO	transcript	430120	433678	-	LdHU3.13.T1440	SL=49	Alt_SL=430404(3)|430477(4)|433668(2)|433675(1)|433721(15)|433723(1)|433747(15)	PolyA=ND	Alt_PolyA=ND	LdHU3.13.1440(CDS,product=DNA/RNA_non-specific_endonuclease-like_protein)	-
LdHU3.13	CBMSO	transcript	434043	435754	-	LdHU3.13.T1450	SL=109	Alt_SL=435654(31)|435737(5)	PolyA=2	Alt_PolyA=434033(1)|434036(1)|434052(1)	unknown	-
LdHU3.13	CBMSO	transcript	436027	437582	-	LdHU3.13.T1460	SL=104	Alt_SL=437567(2)|437577(50)|437599(1)|437659(3)	PolyA=1	Alt_PolyA=ND	LdHU3.13.1460(CDS,product=XPA-interacting_protein_putative)	-
LdHU3.13	CBMSO	transcript	438068	442488	-	LdHU3.13.T1470	SL=39	Alt_SL=442379(2)|442413(29)	PolyA=1	Alt_PolyA=ND	LdHU3.13.1470(CDS,product=hypothetical_protein_conserved)	-
LdHU3.13	CBMSO	transcript	442751	444225	-	LdHU3.13.T1480	SL=59	Alt_SL=444089(1)|444206(7)|444218(4)	PolyA=2	Alt_PolyA=ND	LdHU3.13.1480(CDS,product=Complex1_LYR-like/Complex_1_protein_(LYR_family)_putative)	-
LdHU3.13	CBMSO	transcript	444579	448801	-	LdHU3.13.T1490	SL=370	Alt_SL=446551(11)|448548(1)|448781(4)|448875(4)	PolyA=4	Alt_PolyA=ND	LdHU3.13.1490(CDS,product=hypothetical_protein_conserved)	-
LdHU3.13	CBMSO	transcript	448802	457036	-	LdHU3.13.T1500	SL=ND	Alt_SL=ND	PolyA=ND	Alt_PolyA=ND	LdHU3.13.1500(CDS,product=hypothetical_protein_conserved)	-
LdHU3.13	CBMSO	transcript	457369	460578	-	LdHU3.13.T1510	SL=374	Alt_SL=458059(17)|460352(3)|460360(20)|460441(1)|460548(5)|460574(1)|460576(12)|460580(3)|460623(4)	PolyA=ND	Alt_PolyA=ND	LdHU3.13.1510(CDS,product=hypothetical_protein_conserved)	-
LdHU3.13	CBMSO	transcript	460945	465756	-	LdHU3.13.T1520	SL=42	Alt_SL=465742(3)|465748(10)|465931(5)	PolyA=2	Alt_PolyA=ND	LdHU3.13.1520(CDS,product=hypothetical_protein_conserved)	-
LdHU3.13	CBMSO	transcript	465907	470536	-	LdHU3.13.T1530	SL=55	Alt_SL=466310(4)|470469(1)|470472(1)	PolyA=ND	Alt_PolyA=ND	LdHU3.13.1530(CDS,product=AAA_domain/Dpy-30_motif_containing_protein_putative)	-
LdHU3.13	CBMSO	transcript	470749	475930	-	LdHU3.13.T1540	SL=458	Alt_SL=475159(3)|475812(1)|475850(1)|475888(8)|475922(77)|475948(1)	PolyA=1	Alt_PolyA=470809(1)|470827(1)|470841(1)|475252(1)	LdHU3.13.1540(CDS,product=hypothetical_protein_conserved)	-
LdHU3.13	CBMSO	transcript	475931	479602	-	LdHU3.13.T1550	SL=97	Alt_SL=479597(2)	PolyA=ND	Alt_PolyA=ND	LdHU3.13.1550(CDS,product=Sin-like_protein_conserved_region_containing_protein_putative)	-
LdHU3.13	CBMSO	transcript	479896	482318	-	LdHU3.13.T1560	SL=139	Alt_SL=481110(2)|482131(1)|482281(2)|482300(6)|482319(1)	PolyA=1	Alt_PolyA=ND	LdHU3.13.1560(CDS,product=endomembrane_protein_putative)	-
LdHU3.13	CBMSO	transcript	482592	484848	-	LdHU3.13.T1570	SL=112	Alt_SL=484288(5)|484633(2)|484717(2)|484771(3)|484797(1)|484845(19)	PolyA=1	Alt_PolyA=ND	LdHU3.13.1570(CDS,product=Beta-lactamase_superfamily_domain_containing_protein_putative)	-
LdHU3.13	CBMSO	transcript	485125	487661	-	LdHU3.13.T1580	SL=34	Alt_SL=487568(1)|487651(27)	PolyA=1	Alt_PolyA=485132(1)	LdHU3.13.1580(CDS,product=hypothetical_protein_conserved)	-
LdHU3.13	CBMSO	transcript	488102	497636	-	LdHU3.13.T1590	SL=13	Alt_SL=497487(7)|497612(1)|497633(1)	PolyA=1	Alt_PolyA=ND	LdHU3.13.1590(CDS,product=hypothetical_protein_conserved)	-
LdHU3.13	CBMSO	transcript	497637	499919	-	LdHU3.13.T1600	SL=35	Alt_SL=499646(21)|499702(2)|499705(8)|499736(1)|499760(2)|499764(1)|499786(9)|499798(17)|499901(3)	PolyA=ND	Alt_PolyA=ND	unknown	-
LdHU3.13	CBMSO	transcript	500211	501610	-	LdHU3.13.T1610	SL=65	Alt_SL=501540(10)|501574(1)|501586(1)|501589(22)|501668(2)	PolyA=1	Alt_PolyA=ND	LdHU3.13.1610(CDS,product=hypothetical_protein_conserved)	-
LdHU3.13	CBMSO	transcript	501808	503588	-	LdHU3.13.T1620	SL=50	Alt_SL=502263(1)|502296(3)|503567(5)	PolyA=ND	Alt_PolyA=ND	LdHU3.13.1620(CDS,product=hypothetical_protein)	-
LdHU3.13	CBMSO	transcript	503925	506197	-	LdHU3.13.T1630	SL=114	Alt_SL=506132(1)|506227(1)|506233(1)|506295(1)|506383(5)	PolyA=1	Alt_PolyA=ND	LdHU3.13.1630(CDS,product=Leucine_Rich_repeats_(2_copies)_putative)	-
LdHU3.13	CBMSO	transcript	506620	511970	-	LdHU3.13.T1640	SL=32	Alt_SL=511950(7)	PolyA=1	Alt_PolyA=ND	LdHU3.13.1640(CDS,product=hypothetical_protein_conserved)	-
LdHU3.13	CBMSO	transcript	511971	513214	-	LdHU3.13.T1650	SL=47	Alt_SL=513119(21)|513344(8)|513368(16)	PolyA=ND	Alt_PolyA=ND	LdHU3.13.1650(CDS,product=EF-hand_domain_pair_putative)	-
LdHU3.13	CBMSO	transcript	513699	515182	-	LdHU3.13.T1660	SL=220	Alt_SL=515099(4)|515155(3)|515185(11)	PolyA=2	Alt_PolyA=513415(1)|513694(1)|513720(2)	LdHU3.13.1660(CDS,product=programmed_cell_death_6_protein-like_protein)	-
LdHU3.13	CBMSO	transcript	515544	533393	-	LdHU3.13.T1670	SL=22	Alt_SL=533612(2)	PolyA=4	Alt_PolyA=515451(1)|515541(1)	LdHU3.13.1670(CDS,product=SPRY_domain/HECT-domain_(ubiquitin-transferase)_putative)	pseudogene
LdHU3.13	CBMSO	transcript	533755	534772	-	LdHU3.13.T1680	SL=87	Alt_SL=534703(1)|534769(7)	PolyA=2	Alt_PolyA=533897(2)	unknown	-
LdHU3.13	CBMSO	transcript	534773	535414	-	LdHU3.13.T1690	SL=323	Alt_SL=535394(1)	PolyA=ND	Alt_PolyA=ND	unknown	-
LdHU3.13	CBMSO	transcript	535837	537215	-	LdHU3.13.T1700	SL=209	Alt_SL=537174(4)|537301(3)|537347(62)|537353(2)|537365(7)|537368(5)	PolyA=9	Alt_PolyA=ND	LdHU3.13.1700(CDS,product=Ran-binding_protein_1_putative)	-
LdHU3.13	CBMSO	transcript	537622	540328	-	LdHU3.13.T1710	SL=20	Alt_SL=540120(1)|540324(3)	PolyA=3	Alt_PolyA=ND	LdHU3.13.1710(CDS,product=hypothetical_protein_conserved)	-
LdHU3.13	CBMSO	transcript	540645	545960	-	LdHU3.13.T1720	SL=48	Alt_SL=ND	PolyA=1	Alt_PolyA=540656(1)	LdHU3.13.1720(CDS,product=PIN_domain_containing_protein_putative)	-
LdHU3.13	CBMSO	transcript	546173	549212	-	LdHU3.13.T1730	SL=54	Alt_SL=549202(1)|549275(1)	PolyA=ND	Alt_PolyA=ND	unknown	-
LdHU3.13	CBMSO	transcript	549213	553385	-	LdHU3.13.T1740	SL=180	Alt_SL=553249(1)|553313(2)|553368(6)|553453(1)	PolyA=ND	Alt_PolyA=ND	LdHU3.13.1740(CDS,product=phosphoprotein_phosphatase_putative)	-
LdHU3.13	CBMSO	transcript	553649	554817	-	LdHU3.13.T1750	SL=81	Alt_SL=554224(1)|554227(20)|554723(1)|554771(1)|554789(8)|554871(21)	PolyA=ND	Alt_PolyA=ND	LdHU3.13.1750(CDS,product=hypothetical_protein)	-
LdHU3.13	CBMSO	transcript	555315	558889	-	LdHU3.13.T1760	SL=80	Alt_SL=558669(1)|558842(2)	PolyA=2	Alt_PolyA=555058(1)|555308(1)	LdHU3.13.1760(CDS,product=ATPase_family_associated_with_various_cellular_activities_(AAA)_putative)	-
LdHU3.13	CBMSO	transcript	559290	566038	-	LdHU3.13.T1770	SL=95	Alt_SL=560893(4)|560904(45)|561014(3)|561667(4)|566027(2)|566034(2)|566051(1)	PolyA=5	Alt_PolyA=ND	LdHU3.13.1770(CDS,product=phospholipid-transporting_ATPase_1-like_protein)	-
LdHU3.13	CBMSO	transcript	566039	568471	-	LdHU3.13.T1780	SL=44	Alt_SL=568463(2)|568466(10)|568475(26)|568478(1)|568510(2)|568539(2)	PolyA=ND	Alt_PolyA=ND	LdHU3.13.1780(CDS,product=hypothetical_protein_conserved)	-
LdHU3.13	CBMSO	transcript	568830	573744	-	LdHU3.13.T1790	SL=53	Alt_SL=573604(8)|573712(1)|573718(1)|573782(1)	PolyA=1	Alt_PolyA=ND	LdHU3.13.1790(CDS,product=hypothetical_protein_conserved)	-
LdHU3.13	CBMSO	transcript	573741	576279	-	LdHU3.13.T1800	SL=92	Alt_SL=575940(9)|575980(32)|575983(25)|575992(3)|576014(2)|576020(5)|576159(2)|576171(3)|576199(84)|576401(7)	PolyA=1	Alt_PolyA=ND	LdHU3.13.1800(CDS,product=ras-like_small_GTPases_putative)	-
LdHU3.13	CBMSO	transcript	576687	578466	-	LdHU3.13.T1810	SL=193	Alt_SL=578407(1)|578458(3)|578551(1)|578597(3)|578603(12)	PolyA=3	Alt_PolyA=576683(1)|576692(1)	unknown	-
LdHU3.13	CBMSO	transcript	578814	586353	-	LdHU3.13.T1820	SL=35	Alt_SL=ND	PolyA=1	Alt_PolyA=ND	LdHU3.13.1820(CDS,product=phosphoprotein_phosphatase_putative)	-
LdHU3.13	CBMSO	transcript	586701	589725	-	LdHU3.13.T1830	SL=618	Alt_SL=588155(2)|589470(1)|589635(6)|589684(30)|589722(68)	PolyA=5	Alt_PolyA=586681(1)|586730(1)|586745(1)|586748(3)|586754(1)	LdHU3.13.1830(CDS,product=ubiquitin-conjugating_enzyme_putative)	-
LdHU3.13	CBMSO	transcript	589968	594666	-	LdHU3.13.T1840	SL=42	Alt_SL=594367(4)|594375(1)|594692(18)	PolyA=ND	Alt_PolyA=ND	LdHU3.13.1840(CDS,product=T-complex_protein_10_C-inus_putative)	-
LdHU3.13	CBMSO	transcript	594961	600358	-	LdHU3.13.T1850	SL=43	Alt_SL=600317(5)	PolyA=2	Alt_PolyA=595002(1)	LdHU3.13.1850(CDS,product=hypothetical_protein_conserved)	-
LdHU3.13	CBMSO	transcript	600631	605639	-	LdHU3.13.T1860	SL=108	Alt_SL=605561(2)	PolyA=1	Alt_PolyA=ND	LdHU3.13.1860(CDS,product=Kinesin-13_5_putative)	-
LdHU3.13	CBMSO	transcript	606010	609645	-	LdHU3.13.T1870	SL=154	Alt_SL=606744(1)|606756(1)|606786(8)|609435(1)|609566(25)|609662(1)|609688(6)|609693(1)|609708(1)|609717(7)|609726(1)|609786(2)	PolyA=2	Alt_PolyA=ND	LdHU3.13.1870(CDS,product=squalene_monooxygenase-like_protein)	-
LdHU3.13	CBMSO	transcript	610061	616387	-	LdHU3.13.T1880	SL=65	Alt_SL=616379(2)|616432(1)|616477(2)	PolyA=1	Alt_PolyA=ND	LdHU3.13.1880(CDS,product=mitochondrial_DNA_polymerase_I_protein_D_putative)	-
LdHU3.13	CBMSO	transcript	616568	618889	-	LdHU3.13.T1890	SL=68	Alt_SL=616928(6)|616931(2)|618873(3)|618877(4)|618897(1)|618956(1)	PolyA=1	Alt_PolyA=616822(1)	LdHU3.13.1890(CDS,product=mitogen-activated_protein_kinase_putative)	-
LdHU3.13	CBMSO	transcript	619019	619744	-	LdHU3.13.T1900	SL=166	Alt_SL=619637(1)|619705(6)|619712(16)|619723(5)|619728(3)|619740(1)	PolyA=1	Alt_PolyA=ND	unknown	-
LdHU3.13	CBMSO	transcript	620117	634811	-	LdHU3.13.T1910	SL=35	Alt_SL=634808(1)|635006(3)	PolyA=2	Alt_PolyA=620180(1)	LdHU3.13.1910(CDS,product=dynein_heavy_chain_putative)	-
LdHU3.13	CBMSO	transcript	635184	637393	-	LdHU3.13.T1920	SL=112	Alt_SL=637107(1)|637252(1)|637264(1)|637321(1)|637345(1)|637366(14)|637398(26)|637401(63)|637412(31)	PolyA=1	Alt_PolyA=635192(1)|635223(1)	LdHU3.13.1920(CDS,product=chaperonin_TCP20_putative)	-
LdHU3.13	CBMSO	transcript	637394	638097	-	LdHU3.13.T1930	SL=4440	Alt_SL=638071(8)|638109(187)	PolyA=ND	Alt_PolyA=ND	LdHU3.13.1930(CDS,product=60S_ribosomal_protein_L44_putative)	-
LdHU3.13	CBMSO	transcript	638472	639759	-	LdHU3.13.T1940	SL=1409	Alt_SL=639572(1)|639606(1)|639629(1)|639656(1)|639665(2)|639704(2)|639709(28)|639750(212)	PolyA=12	Alt_PolyA=638429(1)|638451(4)|638458(2)|638505(1)|638514(2)|638588(1)	LdHU3.13.1940(CDS,product=pyrroline-5-carboxylate_reductase)	-
LdHU3.13	CBMSO	transcript	641359	643856	+	LdHU3.13.T1950	SL=104	Alt_SL=640934(3)|641218(3)|641298(3)|641362(15)|642641(2)|643073(3)	PolyA=ND	Alt_PolyA=ND	LdHU3.13.1950(CDS,product=Protein_Associated_with_Differentiation_putative)	-
[truncated: 8,894 more rows]
